# Supplementary material for: Epigenetic remodeling to improve the efficacy of immunotherapy in human glioblastoma: pre-clinical evidence for development of new immunotherapy approaches
Source: J Transl Med. 2024 Mar 1;22:223. doi: 10.1186/s12967-024-05040-x (PMC10908027; doi:10.1186/s12967-024-05040-x)
Supplement: Supplementary file 1 — Additional file 1: Table S1. Clinical characteristics of GBM patients. Table S2. Clinical characteristics of MM-BM patients. Table S3. Clinical characteristics of MM patients. [file 12967_2024_5040_MOESM1_ESM.xlsx]

## Sheet: Table S1
Clinical characteristics of GBM patients
	Sample ID	Sex	Age	Site of injury	Diagnosis	Additional information
	SìGBM4	M	79	Temporal region	Pimary GBM	MGMT methylation 1.5 % , p53+, EGFR-
	SìGBM15	F	75	Right frontal injury	Pimary GBM	MGMT methylation 12.56 % , p53+ , EGFR-, CD34+
	SìGBM21	M	45	Right temporal lobe	Pimary GBM	MGMT methylation 13.51 %, p53+ EGFR- mIDH1-, neural markers+
	SìGBM66	M	46	Right temporal lobe	Recurrent	MGMT methylation 5.86 %, p53+, EGFR-, PD1-, ROS1-, CD34+, CD31+ , SINAPTOFISINa+
	SìGBM35	F	54	Right temporal lobe parenchyma	Pimary GBM	MGMT methylation 1.67 %, p53+, EGFR-, mIDH1-, CD34+
	SìGBM46	F	65	Left frontal neoformation	Pimary GBM	MGMT methylation 16.25 %, p53+, EGFR-, mIDH1-, PD1-, PDL1-
	SìGBM52	M	54	Right frontal neoformation	Pimary GBM	MGMT methylation 7.53 %, p53+, EGFR+,PD1+, PDL1+
	SìGBM141	M	56	Right frontal parasagittal lesion	Recurrent	MGMT methylation 2 %, p53+, EGFR-, PDL1+
	SìGBM56	M	79	Left temporal region	Pimary GBM	MGMT methylation 3.31 %, p53+
	SìGBM71	F	61	Right fronto-medial	Pimary GBM	MGMT methylation 2.85 %, p53-, EGFR-, PDL1-
	SìGBM75	M	67	Right temporal	Pimary GBM	MGMT methylation 1.88 %, p53+, EGR-, PDL1+
	SìGBM80	M	77	Left temporal lesion	Pimary GBM	MGMT methylation 0.50 %, p53-, EGFR-, PDL1+
	SìGBM91	F	61	Right frontal lobe	Pimary GBM	MGMT methylation NA, p53-, EGFR+, mIDH1-
	SìGBM93	F	55	Right temporal neoformation	Pimary GBM	MGMT methylation 39.86 %, p53-, EGFR+, mIDH1-, mBRAF-PDL1+

## Sheet: Table S2
Clinical characteristics of MM-BM patients
	Sample ID	Sex	Age	Site of injury	Diagnosis	Additional information
	SI8	F	37	Forntal lesion neoformation	Metastatic localization of a sparsely pigmented epithelioid cell melanoma	N/A
	SI12	F	37	Right frontal neoformation	Metastatic localization of poorly pigmented epithelioid cell melanoma	Characterization of TILs: median number: CD4+ T lymphocytes: 8 (4-30); CD4+Cd25+FOXP3+ regulatory T cells: 0 (0-1); CD8+ T lymphocytes: 15 (10-20); Granzyme B+ lymphocytes: 0 (0-1); TIA-1+ lymphocytes: 0 (0-1);
	SI15	M	62	Brain neoformation	Metastatic localization of pigmented epithelioid cell melanoma with areas of necrosis	Characterization of TILs: median number: CD4+ T lymphocytes, peritumoral: 40 (30-70); intratumoral:10 (5-20); CD4+Cd25+FOXP3+ regulatory T cells, peritumoral: 8 (0-15); intratumoral: 4(0-10); CD8+ T lymphocytes, peritumoral: 70 (30-100); intratumoral: 20 (10-50); TIA-1+ , Granzyme B+ lymphocytes: non-assessable
	SI59	F	50	Right forntal metastasis	Cerebral metastatic localization of epithelioid cell melanoma, pigmented	Scanty intratumoral lymphocytes, with a slight predominance of CD8+.
	SI93	F	51	Right parietal temporal neoformation	Cerebral metastatic localization of epithelioid cell melanoma, pigmented	TILs characterization (absolute count): TCD4+ lymphocytes: 3(0-6); CD8+ T lymphocytes: 15 (0-25); Granzyme B+ lymphocytes 3(0-6); TIA-1+ lymphocytes: (2-0); CD4+Cd25+FOXP3+ T regulatory cells: 0 (0-2)
	SI64	F	49	Posterior cranial fossa	Crebral metastatic localization of scrasely pigmented epithelioid cell melanoma	Mild moderate intratumoral lymphocyte infiltrate, characterization of TILs, absolute counts: CD8+ T lymphocytes: 10 (0-100); CD4+ T lymphocytes: 100 (10-300); TCD4+CD25+FOXP3+ regulatory cells, GRANZYME B+ and TIA-1+ lymphocytes:0
	SI182	F	46	Interhemispheric neoplastic mass	Brain metastasis from focally pigmented epithelioid cell melanoma	N/A
	SI74	M	64	Right frontal lobe expansive lesion	Meningo-brain metastatic localization of achromic epithelioid cell melanoma	Intratumoral lymphocytes: median number: CD8+ T lymphocytes: 150 (15-400); CD4+ T lymphocytes: 200 (100-350); Granzyme B+ lymphocytes: 3(0-6); TIA-1+ lymphocytes: 0(0-4); CD4+CD25+FOXP3+ regulatory T cells:0 (0-2)
	SI107	F	50	Left occipital lobe	Cerebral metastatic localization of epithelioid cell melanoma, pigmented	Characterization of TILs: (absolute counts): CD4+ T lymphocytes: 3 (2-4); CD8+ T lymphocytes: 15 (12-20); Granzyme B+ lymphocytes: 4 (0-5); TIA-1+ lymphocytes: 0; CD4+Cd25+FOXP3+ regulatory T cells: 1(0-2)
	SI160	M	48	Left temporal pole	Metastic cerebral localization of epithelioid cell melanoma, sparsely pigmented, extremely necrotic	NRAS+
	SI173	F	37	Right parietal occiput	Cerebral metastatic localization of achromic epithelioid cell melanoma	mBRAF+ , PD-L1-
	SI180	M	38	Right frontal parafacial neoformation	Meningo-cerebral metastatic localization of epithelioid cell melanoma, pigmented	N/A

## Sheet: Table S3
Clinical characteristics of MM patients
	Sample ID	Sex	Age	Site of injury	Diagnosis	Additional information
	BNV-13	F	37	right axilary lymph nodes	nodal metastasis	BRAF mut
	BRF-102	M	50	axilla/trunc	soft tissue metastasis metastasis	BRAF mut
	BRM-17	M	23	left axillary lymph nodes	nodal metastasis	BRAF mut
	CPC-104	F	56	lymph node	nodal metastasis	BRAF mut
	CPN-20	F	62	left inguinal lymph nodes	nodal metastasis	NRAS mut
	CST-30	M	44	left inguinal lymph nodes	nodal metastasis	BRAF mut
	CZZ-108	F	79	right inguinal lymph nodes	nodal metastasis	NRAS mut
	FRN-39	M	49	left axillary lymph nodes	nodal metastasis	BRAF WT
	GML-41	M	36	supraclavicular lymph nodes	nodal metastasis	BRAF mut
	GRD-43	M	51	left axillary lymph nodes	nodal metastasis	BRAF mut
	SLN-91	F	81	left axillary lymph nodes	nodal metastasis	BRAF mut
