# Supplementary material for: Epigenetic remodeling to improve the efficacy of immunotherapy in human glioblastoma: pre-clinical evidence for development of new immunotherapy approaches
Source: J Transl Med. 2024 Mar 1;22:223. doi: 10.1186/s12967-024-05040-x (PMC10908027; doi:10.1186/s12967-024-05040-x)
Supplement: Supplementary file 2 — Additional file 2: Table S1: Expression of specific genes of Cluster 1; Table S2: Enrichment analysis of Cluster 1; Table S3: Expression of specific genes of Cluster 2; Table S4: Enrichment analysis of Cluster 2; Table S5: Expression of specific genes of Cluster 3; Table S6: Enrichment analysis of Cluster 3; Table S7: Expression of specific genes of Cluster 4; Table S8: Enrichment analysis of Cluster 4; Table S9: Expression of specific genes of Cluster 5; Table S10: Enrichment analysis of Cluster 5; Table S11: Expression of specific genes of Cluster 6; Table S12: Enrichment analysis of Cluster 6. [file 12967_2024_5040_MOESM2_ESM.xlsx]

## Sheet: Table S1
Cluster 1
Gene name	SiGBM35	SiGBM4	SiGBM15	SiGBM56	SiGBM52	SiGBM21	SiGBM71	SiGBM80	SiGBM46	SiGBM75	SiGBM91	SiGBM93	SiGBM66	SiGBM141			SI182	SI107	SI160	SI12	SI15	SI8	SI59	SI64	SI74	SI173	SI180	SI93			BRM17	BRF102	CPC104	CZZ108	CST30	CPN20	BNV13	GRD43	GML41	SLN91	FRN39
LRMP	-0.33	0.21	-0.21	0	-0.18	-0.28	0.16	0.04	-0.15	-0.28	0.23	-0.16	0.02	0.02			-0.95	-0.85	-0.76	-0.96	0.18	-1.26	-0.91	-0.46	-0.38	-0.63	-0.18	-0.8			1.94	1.7	1.85	1.96	2.36	1.94	2.16	2.06	1.89	1.93	2.44
LHX3	-0.18	0.33	-0.07	0.12	-0.01	-0.04	-0.11	0.01	-0.17	0.03	0.06	-0.06	0.01	-0.06			-0.34	-0.35	0	0.06	-0.25	-0.34	-0.17	-0.48	-0.2	-0.26	-0.26	-0.38			1.08	0.82	0.83	0.66	0.84	0.8	0.55	0.69	0.64	0.95	0.58
LYPD5	0.74	-0.02	0.14	-0.04	-0.09	0.2	-0.12	0.25	-0.43	-0.07	0.13	-0.16	0.37	0			-0.09	-0.21	-0.17	0.11	-0.46	-0.32	-0.09	-0.45	-0.23	-0.39	-0.24	-0.23			2.05	1.52	2.41	1.5	1.8	2.02	1.56	1.27	0.76	1.51	1.4
GPR25	-0.08	-0.22	-0.33	-0.29	-0.14	0.03	-0.2	-0.17	-0.07	-0.26	0.23	-0.23	-0.27	0.21			-0.12	-0.19	-0.18	0.15	0.05	0	-0.46	0.08	-0.22	0	-0.27	-0.16			0.98	1.13	1.13	1.19	0.86	1.03	0.88	1.04	1.01	0.81	0.78
ADGRE1	-0.12	-0.22	-0.13	-0.43	-0.2	0	0.13	-0.31	-0.1	-0.13	0.04	0.37	0.05	-0.43			-0.08	-0.12	-0.27	-0.17	0.05	-0.09	0.02	0.11	-0.18	-0.06	-0.12	-0.05			0.75	0.93	0.85	0.84	1.2	0.88	0.8	1.02	0.94	0.68	0.91
HHAT	-0.41	-0.15	-0.9	-0.53	-0.11	-0.27	-0.25	-0.7	-0.34	-0.48	0.22	-0.44	-0.29	-0.58			-0.53	0.06	-0.03	0.21	-0.07	0.27	0.76	-0.01	-0.42	0.2	0	0.32			2.18	2.11	2.03	2.33	2.06	1.74	2.16	2.01	2.28	2.17	2.11
MOGAT1	0.01	-0.21	-0.09	-0.21	-0.01	-0.19	-0.07	-0.37	-0.14	-0.11	0.17	-0.15	-0.72	-0.73			-0.38	0.24	-0.05	-0.2	-0.55	-0.23	0.29	-0.01	0.21	0.46	0.28	0			1.54	1.5	1.43	1	1.36	1.13	1.4	1.56	1.45	1.26	1.42
PIRT	-0.05	-0.1	-0.36	0.26	-0.07	-0.17	-0.27	0	-0.01	0.06	-0.18	0.01	-0.62	-0.15			-0.27	-0.24	-0.03	0	0.04	-0.09	-0.15	-0.06	-0.15	0.08	0.1	0.12			0.84	0.85	0.96	0.75	0.89	0.71	0.98	0.79	0.99	1.05	0.89
FLOT2	-0.85	-0.12	-1.2	1.35	-0.84	-0.93	-1	-0.73	-0.73	-0.93	-0.69	-0.21	0.91	0.58			0.14	0	-0.22	0.11	0.8	-0.54	0.2	-0.33	-0.04	-0.3	-0.22	-0.45			4.02	4.12	3.61	4.09	4.57	3.4	3.2	4.11	4.08	3.42	3.93
KLHDC4	-0.24	-0.23	0.17	0.1	-0.49	-0.39	-0.51	-0.99	-0.77	-0.57	-0.76	-0.6	1.04	0.14			-0.21	0.36	0	-0.17	0.25	-0.28	-0.22	-0.13	-0.45	-0.21	-0.12	0.1			1.54	3.32	2.73	3.23	2.32	2	2.71	2.22	2.4	3	3.45
FAM153A	-0.24	0.03	-0.59	0.05	-0.06	-0.05	0.03	0.4	-0.35	-0.19	0.33	-0.14	-0.32	0.36			-0.24	-0.62	-0.16	0	-0.43	-0.55	-0.71	0.19	-0.16	-0.22	-0.04	-0.18			2.49	2.67	5.21	2.94	3.73	2.62	2.29	2.5	2.52	2.61	2.88
RBFOX1	0.01	0.05	0.04	0.02	-0.2	0	-0.35	-0.26	-0.14	-0.05	0.24	-0.42	-0.45	-0.88			-0.27	0.06	-0.16	-0.04	-0.09	0.24	-0.02	-0.04	-0.38	-0.12	-0.08	-0.04			1.48	2.05	1.68	1.71	2.4	2.65	2.3	2.71	1.64	1.1	2.38
ORAOV1	0.66	-1.24	-0.2	-0.59	-1.26	-0.42	-0.19	0.14	0.17	-0.52	-0.31	0.29	1.32	0.31			0	0.67	0	-0.36	-0.71	-0.42	-0.66	-0.46	-0.3	-0.08	-0.92	-0.57			4.82	4.49	4.18	4.62	3.99	5.44	2.87	5.21	3.69	3.6	5.5
SCAF11	-0.27	-0.47	0.5	-0.45	-0.52	-0.42	-0.63	-0.19	0.01	-0.86	0.47	0.26	0.42	0.12			-1.06	-0.66	-0.39	-0.18	-1.68	-0.45	-0.6	-0.79	0.16	0	-1.27	-0.66			4.79	4.34	3.04	3.91	4.39	4.24	2.27	4.24	2.42	4.06	4.05
NAP1L2	-0.08	-0.09	-0.15	0.25	-0.11	-0.03	-0.17	0.39	0.18	-0.15	-0.03	-0.04	0.07	0.11			-0.25	-0.12	-0.22	-0.07	0.04	0	0	-0.11	-0.14	-0.06	-0.22	-0.09			1.16	1.95	1.52	1.35	1.33	1.07	1.2	1.74	0.95	1.75	1.58
LINC01219	-0.14	-0.07	-0.02	-0.1	-0.24	-0.17	-0.22	0.03	0.17	0.2	0.11	-0.31	0.04	-0.37			-0.38	0	-0.2	-0.56	-0.01	0.65	-0.39	-0.28	-0.15	0.01	-0.41	-0.45			1.96	1.6	1.41	1.63	1.71	1.67	1.78	1.76	1.84	1.52	1.88
FAHD2A	-0.61	-0.15	-0.63	0.3	-0.38	0.14	-0.05	-0.49	-0.46	-0.65	0.1	-0.36	1.23	0.46			0	-0.09	-0.62	0.16	-0.39	-0.58	0.03	-0.22	-0.15	-0.15	-0.58	-0.47			3.17	4.49	5.54	5.96	4.84	4.11	4.42	5.64	4.88	6.48	4.11
CCDC159	0.24	-0.17	0.65	0.3	-0.24	-0.53	-0.29	-0.83	0.09	-0.27	0.29	0.56	-0.3	-0.2			-0.43	-0.32	-0.18	0	-0.6	-0.61	0.05	-0.17	-0.03	-0.42	-0.09	-0.18			2.72	3.4	2.81	2.9	2.88	3.03	2.95	3.61	2.67	3.26	2.65
C5AR1	-0.52	-0.12	1.1	-0.51	0.65	0.75	-0.51	-0.14	0.9	-0.63	0.3	0	0.64	-0.5			-0.64	-0.16	-0.55	-0.03	-0.62	-0.02	-0.65	-0.29	-0.47	-0.15	-0.51	0.02			4.36	4.37	3.94	3.82	4.86	4.13	4.85	5.02	4.12	4.33	4.57
GRIA2	-0.08	0.09	-0.58	0.22	-0.3	-0.24	-0.12	0.31	-0.2	-0.11	0.16	-0.31	-0.23	-0.12			-0.29	-0.25	-0.04	0	0.42	0.51	-0.17	-0.12	-0.33	-0.37	-0.13	0.35			2.08	3.47	2.8	2.85	2.98	2.9	3.41	3.05	2.52	2.82	2.98
ZPBP	-0.09	-0.16	0.08	-0.23	-0.02	-0.13	-0.1	-0.3	0.07	0.02	0.17	-0.06	-0.17	-0.01			-0.07	-0.38	-0.27	0.53	-0.05	-0.1	-0.16	0	-0.04	0.13	-0.03	0.5			2.32	2.31	2.34	2.13	2.3	2.28	2.86	2.62	2.93	2.69	2.91
CROCC	0.18	0.01	-0.46	-0.55	-0.51	-0.17	-0.26	-0.14	0	-0.36	-0.43	-0.05	-0.26	-0.05			-0.24	-0.01	0.01	-1.14	-0.29	0.23	0.12	-0.3	0.11	0.11	-0.04	-0.2			3.71	3.85	3.85	3.82	3.77	3.42	3.6	4.04	2.96	3.9	4.13
ADAM8	-0.18	-0.16	-0.22	0.03	0.03	-0.27	0	0.36	0.06	-0.14	0.15	-0.24	0.7	0.19			-0.36	-0.14	-0.18	-0.36	-0.95	-0.49	-0.37	-0.35	-0.84	-0.09	-0.45	-0.64			3.04	2.96	3.08	3.34	3.55	3.07	2.84	2.77	3.26	2.73	3.12
CELF1	-0.64	-0.66	-0.78	-0.48	0.14	0.1	0.24	-0.22	0.33	-0.27	0.38	-0.36	0.71	-0.08			-0.7	-0.29	-0.11	-0.76	0.07	-0.61	-0.54	-0.14	-0.84	-0.04	0	-0.08			5.29	5.46	5.57	5.73	5.27	4.87	5.2	5.51	5.26	4.63	5.8
PKMYT1	0	-0.29	0.04	-0.19	0.02	-0.04	-0.1	-0.05	-0.29	0.26	-0.32	-0.06	0.06	0.21			-0.18	0.04	-0.55	-0.1	0	-0.07	-0.17	-0.63	-0.45	-0.63	-0.2	-0.49			4.26	3.37	3.89	4.96	3.82	4.17	4.14	3.93	4.45	4.06	4.68
RPS9	-0.37	-1.09	-0.49	-0.27	-0.18	-0.36	-0.34	-0.96	-0.19	-0.36	0.03	-0.47	-0.32	-1.65			0	0.05	-0.16	0.63	0.71	0.78	0.54	-0.31	0.03	-0.07	-0.33	-0.74			9.89	10.5	10.79	10.33	10.51	9.97	10.43	10.17	10.66	10.49	10.97
GLYATL1	-0.07	0	0.04	0.08	-0.31	-0.01	-0.09	-0.04	-0.23	-0.28	-0.31	-0.32	0.28	0.08			-0.38	-0.03	0.01	0.02	0.31	-0.25	-0.17	-0.13	-0.11	-0.14	-0.01	-0.14			2.04	2.24	2.2	2.24	2.2	2.47	2.02	2.4	2.08	2.1	2.4
HERC3	0.2	0.1	0	-1.23	-0.39	-0.1	0.54	-0.05	-0.48	-0.26	0.11	0.16	2.63	1.3			-0.7	-0.15	-0.35	-1.11	-0.43	-1.13	-0.18	-0.05	-0.53	-1.02	-0.1	-0.82			5.61	5.75	6.61	5.77	5.72	6.18	6.03	6.16	6.71	5.65	5.89
MYO1F	0.13	-0.04	-0.41	-0.08	-0.01	0.08	0.25	-0.29	-0.21	0.25	-0.05	-0.25	0.6	0			0.02	-0.24	-0.26	-0.19	-0.16	-0.34	-0.45	-0.22	-0.27	-0.23	0.1	-0.39			2.6	2.53	2.16	2.54	2.86	2.13	2.37	3.23	2.26	2.65	2.62
PLLP	-0.84	-0.79	-0.5	-0.62	-0.46	-0.72	-0.84	-0.74	-0.67	-0.95	-0.63	-0.65	0.08	-0.47			0.4	-0.4	-0.25	1.43	0.92	0	0.32	-0.02	-0.29	-0.02	0.44	0.3			4.1	3.77	4.7	4.89	5.39	4.7	4.84	5.39	4.75	5.04	4.41
ESRRG	0.12	-0.22	-0.03	-0.19	0.05	-0.09	0.18	-0.08	0.03	-0.02	-0.22	-0.09	0.02	-0.24			-0.12	-0.16	-0.11	-0.24	0.28	-0.25	0	-0.04	0.06	-0.22	-0.3	-0.16			1.03	0.82	0.99	0.87	0.89	1.19	0.84	1.1	0.74	0.89	0.92
EPB42	-0.16	-0.07	-0.06	0.01	0.03	0.25	0.15	0.26	-0.06	-0.14	-0.11	0.12	0.05	0			-0.55	-0.5	-0.48	-0.71	-0.59	-0.95	-0.42	-0.41	-0.49	-0.29	-0.41	-0.32			1.78	1.99	1.7	2.2	2.01	2.49	2.05	2.08	1.95	2.01	2.23
FOXO1	-0.2	-0.45	0.24	0.25	-0.08	-0.91	0	0.09	-0.25	0.37	0.71	0.78	-0.29	-0.15			-0.23	-0.54	-0.69	-0.38	-0.7	-0.61	-0.36	-0.37	-0.35	-0.35	-0.36	0.07			3.38	3.86	1.53	3.8	3.27	3.15	3.65	2.65	4.95	3.28	3.81
SLC38A8	-0.35	-0.13	-0.43	-0.14	0.12	-0.4	0.05	0	0.04	0.26	0.42	0.25	-0.57	-0.39			-0.17	-0.41	-0.28	-0.1	-0.24	-0.18	-0.24	-0.31	-0.17	-0.14	-0.13	0.1			1.74	1.83	1.13	1.74	2.13	2.27	2.13	2.14	2.12	1.72	1.69
SPATA31C2	0.12	-0.08	-0.47	0.02	-0.12	-0.23	0.01	-0.24	0.02	-0.3	0.04	-0.04	0.2	-0.48			-0.04	-0.21	-0.16	-0.24	0	0.22	-0.25	-0.1	-0.33	-0.17	-0.06	-0.24			0.77	0.97	0.88	1.08	1.31	0.94	1.07	1.3	1.2	1.32	1.37
SELV	-0.21	-0.13	0.05	0.06	0.14	-0.15	-0.06	0.29	0.14	-0.04	0.25	0	-0.37	-0.37			-0.07	-0.17	-0.16	0	-0.06	-0.09	-0.25	-0.36	-0.4	-0.08	-0.19	-0.26			0.86	0.93	0.96	1.01	1.12	0.81	0.96	1.27	0.86	0.91	0.76
PRR26	-0.18	0.27	0.32	0.38	0.22	-0.08	0.29	-0.06	-0.18	-0.22	0	-0.22	-0.6	-0.95			-0.12	-0.3	-0.23	0.1	0.01	-0.24	-0.01	-0.08	-0.42	-0.25	-0.14	-0.2			0.88	1.43	1.47	1.38	1.59	1.05	1.38	1.2	1.27	1.13	1.97
CNBD2	-0.22	-0.28	-0.3	0.15	-0.12	-0.06	-0.15	-0.52	0.01	0.3	-0.29	-0.19	0.15	-0.1			0.37	0.08	-0.1	-0.6	0.05	-0.38	-0.14	0	-0.32	-0.18	-0.16	-0.45			3.3	4	4.93	6.88	3.18	3.9	3.65	2.37	3.1	4.21	3.24
OXGR1	0.09	-0.07	-0.24	0.11	-0.23	0.21	-0.27	-0.27	-0.17	0.12	-0.31	-0.34	-0.55	-0.2			-0.17	-0.89	-0.38	0.05	0.66	-0.14	-0.13	0.23	-0.24	-0.26	0	-0.32			1.5	1.6	1.31	2.52	1.78	1.48	1.67	1.28	1.67	1.69	1.36
CRISP2	-0.09	0.11	-0.13	-0.09	-0.05	0.06	0.06	0.22	0.05	0.12	0.08	-0.17	-0.26	-0.04			-0.3	-0.15	-0.37	-0.21	-0.27	0	-0.23	-0.16	-0.27	-0.2	-0.02	-0.39			1.55	1.26	1.47	1.26	2.23	1.3	1.44	1.58	1.22	1.26	0.8
REEP1	-0.24	0	-0.4	0.44	0.23	-0.42	0.13	-0.11	-0.03	-0.32	0.44	0.15	-0.29	-0.15			-0.28	0.1	-0.16	-0.45	-0.32	-0.25	-0.05	0.29	-0.91	-0.03	-0.33	-0.43			1.46	1.82	1.52	1.35	2.49	1.68	2.28	1.55	1.22	1.41	1.23
C10orf82	0.24	-0.24	-0.17	0.19	0.16	-0.03	-0.01	0	0.13	-0.03	0.19	-0.18	-0.29	-0.23			-0.24	-0.19	0.14	-0.13	-0.36	-0.08	-0.25	-0.33	-0.29	0.04	-0.06	-0.14			0.7	0.57	1.4	1.1	1.5	0.88	0.85	1.17	0.83	1.06	0.84
OR1N1	-0.09	0	-0.27	0.09	0.21	-0.11	0.06	-0.06	-0.03	-0.14	-0.01	0.37	0.23	-0.14			-0.15	-0.18	-0.08	-0.3	0.17	-0.15	-0.1	-0.44	0.02	-0.2	-0.03	-0.43			1.02	0.63	0.94	0.94	1.11	1.33	0.95	1.52	1.02	1.1	0.89
ZNF385A	-0.27	-0.53	-0.55	-0.53	0.17	-0.25	0.42	-0.65	0.11	0.17	0.08	-0.6	0.27	-1.81			-0.8	-0.15	0.06	-0.51	-0.71	-0.68	-0.18	0	-0.49	-0.59	-0.49	-0.73			3.66	3.03	1.83	1.98	2.24	2.48	3.52	2.82	2.55	2.3	2.75
OR5AS1	-0.24	0	0	-0.21	0.02	-0.08	-0.17	0.06	-0.08	-0.05	0.16	-0.19	-0.14	-0.29			-0.16	-0.12	-0.32	-0.07	0.04	-0.08	-0.08	0.3	-0.3	-0.05	0.25	0.06			0.62	0.89	0.7	0.63	0.87	0.84	1.02	1.13	0.74	0.86	0.8
MSGN1	-0.2	0	-0.38	-0.15	0.05	0.43	-0.05	-0.33	-0.06	-0.02	0.34	-0.32	-0.08	-0.06			-0.05	0.17	-0.08	-0.27	-0.11	-0.22	-0.17	0.22	-0.23	0.18	0.1	-0.08			0.87	1.31	0.75	1.14	1.45	1.18	1.42	1.4	0.84	1.29	1.2
DEFB104A; DEFB104B	-0.54	-0.07	0.07	-0.03	0.25	-0.16	-0.15	-0.35	0.11	0	0.09	-0.45	0.03	-0.21			-0.58	-0.36	-0.01	-0.44	-0.15	-0.54	-0.19	0.06	-0.44	-0.11	0.28	-0.47			1.31	1.29	0.76	0.94	1.39	1.26	1.15	1.57	1.37	1.22	1.29
WNT8B	-0.42	0.21	-0.22	-0.23	-0.01	0.46	-0.13	-0.11	-0.04	0.1	0.58	-0.19	-0.04	-0.69			-0.54	-0.26	-0.38	0	-0.25	-0.15	-0.57	0.5	-0.14	0.08	0.02	-0.23			1.11	1.77	0.93	1.19	1.36	1.26	1.01	1.24	1	1.28	1.1
ZSCAN10	-0.05	0.13	0.04	0.03	0.19	0	0.12	-0.43	0.14	-0.03	0.07	-0.16	-0.27	0			-0.14	-0.57	-0.33	-0.01	-0.08	-0.19	-0.22	-0.38	-0.35	-0.03	-0.24	-0.42			0.95	0.95	0.99	1.11	1.64	1.6	1.19	1.01	1.55	0.85	1.12
NECAB1	-0.24	0.52	0.32	-0.45	-0.09	0.05	0.02	-0.29	-0.09	-0.09	0	-0.27	-0.25	-0.32			-0.07	-0.33	-0.27	0.17	0.05	-0.03	-0.21	-0.24	-0.28	0.2	-0.33	-0.02			1.16	1.73	1.18	1.11	1.52	1.87	1.15	1.23	1.15	1.14	1.26
DCD	-0.1	-0.05	0.35	-0.17	-0.16	-0.1	-0.24	0.08	-0.23	0.41	0.11	-0.1	-0.27	-0.33			-0.06	-0.39	-0.17	0.11	0.52	-0.21	-0.36	-0.26	0.01	-0.03	0	-0.22			1.13	1.16	1.28	0.83	1.7	1.97	1.34	0.92	1.7	1.42	0.87
COL20A1	0	0.3	0.27	-0.05	-0.09	0.07	0.13	0.87	-0.05	-0.69	-0.01	-0.03	-0.16	-0.67			-0.31	-0.25	-0.03	-0.33	0.09	-0.3	-0.42	-0.11	-0.12	-0.35	0.06	-0.38			1.57	1.7	0.99	1.38	1.89	1.66	1.34	1.62	1.26	1.33	1.72
PRB4	-0.22	-0.06	-0.06	0.34	-0.07	0.05	0.05	-0.03	-0.1	-0.09	-0.16	0.23	-0.18	-0.33			-0.01	0.29	-0.04	-0.13	-0.31	-0.38	0.07	-0.19	-0.2	0.08	0	-0.11			0.83	0.98	0.67	0.89	0.89	1.05	0.89	1.35	0.74	0.93	0.97
CYP4B1	0	-0.11	-0.23	-0.24	-0.08	-0.01	-0.05	0.21	0.14	-0.15	-0.1	0.07	0.52	0.71			-0.17	-0.35	0	-0.52	0	0.12	-0.13	-0.4	-0.44	-0.09	0.1	-0.03			1.03	1.06	0.94	0.82	1.52	1.27	1.52	1.39	1.29	1	1.26
TTC9B	-0.17	0.02	-0.05	-0.14	0	0	-0.09	-0.01	-0.02	-0.04	0.23	-0.27	0.06	0.05			-0.23	-0.16	-0.09	-0.02	0.18	-0.07	-0.12	-0.1	-0.05	0	-0.1	-0.24			0.51	0.45	0.71	0.65	0.72	0.52	0.8	0.68	0.5	0.85	0.81
OR4A8	-0.11	-0.04	-0.11	-0.19	-0.21	0.06	-0.25	0.09	0	-0.05	-0.18	-0.18	0	0.58			-0.53	-0.23	0.06	0.04	0.16	-0.18	-0.22	-0.06	0.06	-0.09	-0.23	-0.07			1.29	0.84	0.82	0.84	1.13	1.27	1.04	0.88	0.85	1.02	1.15
PPP1R14D	-0.05	-0.2	-0.32	-0.05	-0.19	-0.36	-0.03	-0.13	0.34	-0.01	-0.17	-0.23	-0.31	0.2			0.18	0.05	0.03	0.24	-0.07	-0.1	-0.02	0.14	-0.29	-0.07	-0.28	0			0.87	1.13	1	0.79	1.13	1.23	1.1	0.69	1.03	0.97	0.56
IL22	-0.24	0	-0.23	-0.09	-0.1	-0.2	0.07	-0.06	0.52	-0.02	0.06	-0.32	-0.1	-0.02			-0.07	-0.17	-0.08	-0.1	-0.23	0.16	0	0.02	0.31	-0.09	-0.25	-0.24			0.97	0.78	0.8	0.88	1.24	1.16	0.84	0.71	1.33	1	0.71
MYO15A	-0.08	0.01	-0.16	0.02	-0.09	0.02	-0.35	0.17	0.19	0.25	-0.14	-0.11	-0.08	-0.2			-0.18	-0.24	-0.28	0	0.07	-0.19	-0.51	-0.32	-0.29	-0.07	-0.4	-0.31			0.86	0.92	0.77	0.65	0.99	1.1	0.83	0.87	0.69	0.79	0.78
ZNF80	-0.2	-0.14	-0.04	0.04	-0.02	-0.38	0	0.04	0.24	0.1	0.02	-0.29	0.16	0.35			-0.41	-0.28	-0.3	-0.59	-0.22	-0.08	-0.55	-0.04	-0.3	-0.05	-0.15	-0.62			0.76	1.03	1.08	0.63	1.17	1.02	0.76	1.05	0.89	1.12	0.97
SPATA31C1	-0.17	-0.19	-0.24	-0.01	-0.24	-0.13	0.18	-0.37	0.13	-0.06	0.22	-0.15	0.07	0.01			-0.21	-0.5	-0.2	-0.25	0.17	-0.3	-0.1	0	-0.28	0.06	-0.53	-0.53			0.92	1.18	1.1	1.05	1.53	1.33	0.8	1.29	0.81	1.17	1.18
TAS2R39	-0.62	0.06	-0.71	0.02	0.17	-0.12	-0.17	-0.82	-0.49	-0.1	0.07	-0.44	-0.39	-0.5			-0.12	-0.14	0	-0.08	-0.01	-0.04	-0.05	-0.19	0.03	0	0.41	0.15			1.2	2.15	1.16	1.32	2.18	1.06	1.51	1.51	0.91	1.92	1.89
DEFA6	-0.19	-0.08	-0.07	0.09	-0.21	-0.18	-0.02	-0.2	-0.39	-0.18	-0.23	-0.34	0	-0.4			-0.16	-0.23	-0.01	-0.23	0.31	0.07	-0.01	0.05	-0.19	0.01	0.03	0.06			1	0.83	0.69	0.84	0.87	0.58	0.97	0.73	0.59	0.83	1.18
KRT36	-0.04	0.24	0.14	-0.08	-0.51	-0.68	-0.32	-0.62	0	-0.39	-0.16	-0.42	-0.48	-0.31			0.02	0.29	0.17	0.03	0.41	-0.05	-0.07	-0.14	-0.3	-0.03	-0.14	-0.32			1.44	1.75	1.72	1.35	1.64	1.27	1.55	1.38	0.96	1.46	1.04
AVP	0.21	-0.26	0.03	0.06	-0.07	0.05	0	-0.3	-0.13	-0.28	-0.04	-0.12	-0.28	-0.2			-0.05	0.12	-0.08	-0.05	-0.14	-0.38	0	-0.01	-0.22	0.18	0.09	-0.15			0.99	1.21	1.07	0.9	0.98	0.88	0.45	0.57	0.71	1.11	0.79
GIMAP1-GIMAP5; GIMAP5; GIMAP1	0	-0.11	-0.5	-0.22	-0.05	0.25	-0.12	0.22	0	-0.08	0.14	-0.03	0.25	-0.13			0	-0.11	0.06	-0.09	0.13	-0.15	-0.16	-0.26	-0.23	-0.12	0.04	-0.23			0.32	0.84	1.46	0.91	1.28	0.64	1.08	0.62	0.88	0.85	1.01
ELAVL3	0.07	0.03	-0.03	-0.31	0.12	-0.06	-0.05	-0.24	-0.73	-0.28	-0.06	-0.25	-0.13	-0.35			-0.06	0.05	-0.06	0	-0.11	-0.2	-0.14	0.18	0	-0.03	0.07	-0.24			0.82	0.9	0.75	1.37	1.19	1.49	0.94	1.14	1.06	1	0.74
ZNF141	-0.89	-0.46	-0.1	-0.39	0.17	-0.5	0.4	0	-1	-0.87	0.23	-0.24	-0.61	-0.55			0.64	-0.12	0.21	-0.03	-0.19	-0.31	-0.24	0.09	-0.27	0.28	-0.09	-0.18			2.37	1.55	1.1	2.34	1.98	2.56	2.25	2.07	2.19	2.45	1.42
CRHBP	0	-0.12	0.68	-0.08	0.26	-0.13	0.28	-0.12	-0.31	-0.08	0.21	-0.03	-0.19	-0.23			0.48	-0.31	-0.2	-0.26	-0.6	-0.14	-0.26	-0.24	-0.51	0.13	0.02	-0.21			1.22	0.95	0.91	1.1	1.68	1.63	1.38	1.13	1.05	1.35	0.88
PHACTR3	-0.07	0.03	0	0.35	-0.04	0.06	-0.05	0	-0.53	-0.1	-0.09	-0.29	-0.25	0.17			-0.23	-0.56	-0.26	0.17	-0.22	-0.49	-0.29	-0.19	0.1	0.2	-0.48	-0.51			0.94	1.24	1.32	0.9	1.43	1.42	0.91	1.18	1.09	0.98	1.02
CBFA2T3	-0.42	-0.18	0.12	0	0.01	-0.14	0.11	0.04	-0.27	-0.04	-0.06	-0.44	-0.04	0.31			0.11	-0.41	-0.15	-0.1	-0.25	-0.12	-0.16	-0.23	-0.16	0.09	-0.48	-0.06			0.67	0.94	0.81	0.67	0.86	0.84	0.94	0.75	0.88	0.56	0.73
ST14	-0.03	-0.19	0	-0.33	-0.21	-0.2	-0.05	-0.18	0.28	-0.17	-0.27	-0.34	0.05	-0.24			0.58	-0.01	0.08	-0.14	-0.04	-0.39	-0.37	0.07	0.02	-0.03	-0.12	0.14			0.9	0.72	0.89	0.84	0.9	1.08	0.92	1	0.84	0.89	0.96
KREMEN2	-0.06	-0.14	-0.17	-0.2	-0.02	-0.25	0.05	-0.04	0.12	0	-0.07	0.29	-0.04	-0.16			-0.21	0.05	-0.04	-0.09	-0.06	-0.21	-0.14	0.48	-0.1	0.02	0.06	-0.13			0.79	0.59	0.59	0.84	0.67	0.78	0.68	0.48	0.51	0.96	0.99
C1QTNF9B	0	-0.96	-0.53	-0.46	0.67	-0.45	-0.12	-0.12	0	0.16	0.35	-0.12	0.22	0.51			-0.51	-0.44	-0.3	-0.23	-0.48	-0.4	-0.05	0.27	-0.57	-0.04	-0.13	0.12			1.34	1.32	2	1.74	1.93	2.11	2.11	1.38	1.92	1.91	1.66
LTA	-0.36	-0.28	-0.71	-0.22	-0.29	0	-0.06	-0.48	0.31	-0.39	0.18	-0.06	-0.47	-1.15			-0.17	-0.15	-0.09	0.21	0.51	-0.07	-0.23	-0.31	0.02	0.11	0.01	-0.33			1.28	1.03	1.42	0.91	1.35	1.49	1.35	1.5	1.23	1.29	1.3
FRAT1	-0.16	0.13	-0.06	0.08	-0.04	-0.07	-0.02	-0.06	0.08	0	0.18	-0.05	-0.33	-0.29			-0.15	-0.16	-0.56	0.2	0.19	-0.24	-0.51	-0.11	-0.03	-0.01	0.11	-0.06			0.61	0.92	1.39	1.02	1.05	1.02	1.39	0.75	1.27	0.73	0.9
BLNK	-0.05	0.18	-0.03	-0.01	0.19	0.07	-0.13	-0.03	0	-0.28	0.25	0.04	-0.53	-0.79			-0.12	-0.36	-0.25	-0.24	0.41	-0.43	-0.48	-0.28	-0.2	-0.23	0.12	-0.31			0.75	1.16	0.8	0.88	0.94	1.14	1.35	1.27	1.59	0.92	0.85
PAX4	0	0	-0.45	-0.22	0.04	-0.28	-0.1	-0.19	0.28	-0.01	-0.22	-0.05	-0.17	-0.31			-0.25	-0.05	0.19	0.04	-0.26	-0.31	-0.13	-0.14	-0.14	0.4	0.02	-0.39			0.82	0.89	0.88	0.88	0.9	0.85	0.91	0.89	0.77	1.18	0.85
GPR153	0.09	0.46	-0.57	-0.37	-0.6	-0.19	-0.09	0.17	0.39	-0.31	-0.64	-0.77	-0.22	-0.24			-0.23	0.36	0.15	-0.21	-0.72	-0.39	-0.08	-0.07	-0.32	0.05	0	-0.13			1.02	1.58	1.64	1.7	1.48	1.37	1.44	2.06	1.32	2.22	1.56
VSIG4	-0.34	0.38	-0.47	-0.34	-0.3	-0.42	0	0.37	0.07	-0.17	-0.29	-0.25	-0.06	-0.37			-0.26	0.14	-0.28	0.23	-0.05	-0.33	-0.21	-0.14	0.03	0.34	-0.11	-0.17			0.89	0.72	0.71	1.08	1.42	0.91	1.09	1.01	0.92	1.16	0.96
CYP26C1	-0.1	-0.13	0.01	-0.08	0.07	-0.27	-0.14	0.07	-0.13	-0.09	0.2	0.03	-0.48	-0.29			-0.03	-0.16	-0.09	-0.18	-0.07	0.21	-0.18	-0.04	0.02	-0.26	0	-0.09			0.91	0.76	1.11	0.83	1	0.72	0.82	0.99	0.69	1.09	0.34
KCNJ9	-0.18	-0.2	-0.12	-0.03	-0.16	-0.03	0.01	0	-0.05	-0.06	-0.09	0.11	-0.03	-0.07			-0.17	0.09	-0.16	-0.2	-0.14	0.08	0.02	-0.28	0.03	-0.09	0.02	-0.14			0.62	0.5	0.58	0.56	0.62	0.69	0.68	0.43	0.43	0.95	0.13
CAPN8	-0.14	-0.56	-0.13	-0.23	-0.01	0.31	0.27	0.4	-0.22	-0.17	-0.14	0.06	-0.29	-0.37			-0.37	-0.34	0.39	-0.09	0.04	0	-0.47	-0.17	-0.54	-0.06	0.06	-0.33			1.2	0.89	1.1	0.9	1.33	0.95	1.35	1.4	1.22	1.6	0.86
CXorf51A; CXorf51B	-0.12	-0.06	0.13	-0.37	-0.24	-0.09	0.33	0.06	0.05	-0.06	0.18	-0.27	-0.71	-0.33			-0.49	-0.29	0.06	-0.52	0.62	-0.34	-0.35	-0.46	-0.26	-0.29	0	-0.79			0.93	1.4	1.55	1.11	1.72	1.25	1.27	1.89	1.23	1.39	1.03
CXorf51A; CXorf51B; CXorf51	-0.29	-0.5	-0.03	-0.11	-0.16	-0.01	0.08	0.09	0	0.06	0.39	-0.04	0.29	0.01			-0.24	-0.15	-0.06	-0.25	0.55	-0.13	-0.41	-0.03	-0.16	-0.31	0	-0.3			0.67	0.88	0.96	0.83	1.06	0.68	0.9	1.04	0.99	1.07	0.78
MKRN2OS	-0.14	0.03	-0.07	0.05	0.04	0	-0.02	-0.32	0.2	-0.04	0.47	-0.5	0.21	1.11			-0.38	-0.32	-0.22	-0.44	-0.42	-0.57	-0.45	-0.37	-0.24	-0.25	-0.34	-0.37			1.48	1.96	1.15	1.38	1.95	1.33	1.07	1.61	1.11	1.58	2.96
MAMSTR	-0.2	0.19	-0.18	0.02	-0.01	0	0.08	-0.41	0.46	-0.06	0.12	-0.23	0.15	-0.03			-0.22	0.04	-0.35	-0.31	-0.12	-0.29	-0.29	-0.24	-0.37	-0.12	-0.32	-0.15			0.6	0.84	0.39	0.89	0.83	1.07	0.89	0.98	0.55	0.82	1.08
SF3B1	-0.21	-0.04	-0.35	-0.01	0.37	0	0.03	-0.24	0.15	0.1	0.04	0.12	-0.07	-0.07			-0.23	-0.15	-0.19	-0.39	0.2	-0.3	-0.09	-0.13	-0.26	-0.39	-0.28	-0.2			1.19	1.04	0.59	0.95	1.08	0.81	0.8	0.48	0.66	1.14	1.36
FAM217A	0.04	0.01	-0.89	-0.12	-0.34	-0.15	-0.48	-0.43	0.34	0.63	0.21	1.09	-0.36	-0.3			-0.44	-0.17	-0.89	0	0.16	-0.39	-0.11	-1.04	-0.82	-0.67	-0.22	-0.76			2.06	2.27	1.77	1.93	1.61	1.76	1.65	1.75	1.67	2.18	3.33
SOX17	-0.13	-0.22	-0.23	-0.32	0.04	-0.07	-0.12	-0.08	0.16	0.15	0.34	0	-0.05	-0.34			-0.14	0	0.17	0.17	-0.16	-0.15	-0.35	-0.22	-0.03	0.1	-0.25	-0.26			0.75	0.55	0.78	1.03	0.73	1.22	0.95	0.77	0.83	0.88	0.56
APOL4	0.28	-0.65	-0.19	-0.21	-0.07	-0.14	0.07	0.06	-0.06	0.35	0.25	-0.14	-0.12	-0.31			-0.32	-0.27	0	-0.12	0.07	-0.07	-0.04	-0.56	-0.1	0.07	-0.29	-0.24			0.55	0.86	1.01	1.09	0.86	1.04	0.73	1.01	0.71	0.9	1
OR1G1	-0.41	-0.17	-0.05	-0.2	-0.25	-0.03	-0.2	-0.06	-0.36	-0.24	-0.32	-0.43	0.05	-0.34			-0.26	0	-0.19	0.51	0.08	0.27	0.01	-0.29	-0.01	0.12	0.41	-0.16			1.27	0.95	1.06	1.55	1.42	1.48	0.99	2.07	0.83	0.99	0.81
OR2B3	-0.25	0.08	0.62	-0.06	-0.18	0	0.1	-0.4	-0.13	0	-0.06	-0.37	0.3	-0.32			-0.32	-0.29	-0.05	0.8	-0.03	-0.32	-0.38	-0.11	0	-0.03	0.54	0.05			0.9	1.23	1.14	1.52	2.07	1.69	1.64	1.94	1.31	1.03	1.32
OR5AR1	-0.3	-0.07	0.1	-0.41	-0.07	-0.01	-0.11	-0.23	-0.2	-0.4	0.29	0.01	0	-0.19			-0.1	0	-0.13	0.17	0.15	-0.15	-0.19	-0.24	-0.33	-0.14	0.04	-0.4			0.7	0.75	0.59	0.72	1.31	1.02	1.09	1.17	0.55	0.98	0.93
CACNA1F	-0.08	-0.02	0	-0.02	-0.09	0.1	0.03	-0.12	-0.03	-0.26	-0.07	-0.26	0.09	-0.17			-0.13	-0.25	-0.29	-0.14	0.18	0.04	-0.47	-0.45	0.11	-0.1	0.19	-0.19			0.37	0.54	0.49	0.44	1.34	0.9	0.84	1.16	0.69	0.8	0.58
ADH6	-0.3	0.06	0.1	-0.21	-0.02	0	-0.14	-0.03	-0.03	0.06	0.4	-0.13	-0.02	-0.18			-0.28	0.21	-0.13	0.08	-0.29	-0.3	0.02	-0.25	-0.02	-0.07	-0.46	-0.26			0.72	1.17	0.72	0.83	1.37	0.9	0.79	0.68	0.84	0.88	0.73
CPNE4	-0.55	-0.28	0.03	-0.28	0.17	-0.22	-0.15	-0.3	-0.08	-0.27	0.58	-0.25	-0.26	-0.74			-0.12	0.11	-0.29	0.05	0.27	-0.24	-0.2	0	0.26	-0.27	-0.29	-0.28			0.56	1.18	0.85	0.85	1.32	0.82	1.09	0.91	0.77	0.76	1.17
SLC34A3	-0.27	-0.22	-0.26	-0.08	-0.08	0.06	0.02	-0.13	-0.25	0.05	0.25	0.04	-0.74	-0.34			-0.01	0	0.06	-0.23	-0.16	-0.36	-0.16	0.08	-0.32	-0.05	-0.15	-0.44			0.91	0.71	0.74	0.87	0.93	1	0.98	1.17	0.61	0.99	0.84
SPRR3	-0.44	0.2	-0.23	-0.43	0.05	0	0.02	0	-0.33	-0.08	0.22	-0.27	-0.46	-0.59			-0.13	-0.32	0.04	-0.16	-0.3	-0.19	-0.3	0.22	-0.23	0.09	-0.1	-0.15			0.87	0.95	0.88	0.96	0.98	1.27	0.7	1.43	0.71	1	0.73
MS4A8	-0.26	-0.15	-0.01	-0.41	-0.13	-0.02	-0.01	0.05	-0.03	0	0.15	-0.28	-0.4	-0.26			-0.15	0.01	0	-0.09	0.01	-0.34	-0.37	0.3	-0.21	0.14	-0.07	-0.07			0.41	0.51	0.84	0.61	0.69	0.87	0.66	1.09	0.46	0.65	0.58
HRH4	-0.24	-0.07	-0.22	0.14	-0.11	-0.16	-0.06	-0.22	-0.06	0.28	-0.08	0.01	-0.04	-0.28			-0.37	0.04	-0.31	0.14	-0.28	-0.54	-0.3	0.08	-0.41	0	-0.43	0.04			1.13	0.88	0.54	1	0.8	1.05	0.98	1.02	0.48	1.19	0.82
LINC01276	0.04	-0.08	-0.11	-0.29	-0.02	0.24	0.53	0.05	0.07	-0.11	-0.02	-0.09	-0.18	-0.31			-0.21	0.18	-0.05	-0.24	-0.06	-0.6	0	-0.11	-0.48	-0.02	-0.4	0.1			1.16	0.8	0.74	0.87	0.79	0.77	0.75	1.29	0.6	1.11	0.78
ASCC1	-0.86	-0.94	0.26	-0.31	-0.69	-0.7	-0.53	-0.56	-0.78	-0.63	-0.31	-0.32	-0.06	-0.27			0.22	0.28	0	0.15	0.45	-0.32	-0.38	-0.35	0.16	-0.27	-0.52	0.22			1.59	1.72	1.84	1.16	1.8	1.49	1.57	1.64	1.46	2.44	2.51
TEX40	0.02	-0.52	0.51	-0.16	-0.11	-0.52	-0.33	-0.17	-0.63	-0.05	-0.27	-0.31	-0.32	-0.21			0.24	-0.2	-0.09	-0.03	0.05	-0.25	-0.09	0.3	-0.25	0.01	0.31	0			0.58	1.14	1.48	0.93	1.08	1.13	1.01	1.41	1.17	1.25	1.5
LRRTM4	0.04	-0.41	-0.3	0	-0.22	0.16	0.26	-0.21	-0.4	-0.13	-0.3	0.15	-0.32	-0.3			-0.07	-0.39	-0.47	-0.45	0	-0.1	0.19	-0.3	-0.42	0.1	-0.63	-0.53			1.51	3.23	0.99	1.4	2.54	1.27	1.63	1	1.26	0.92	2.41
CEACAM21	-0.07	-0.05	-0.2	-0.33	0.11	0.04	0.07	-0.33	0.15	-0.19	-0.2	-0.13	-0.5	-0.26			-0.13	-0.2	0.08	-0.01	-0.1	0	-0.26	-0.07	-0.01	0.24	-0.29	0.14			0.77	1.02	0.77	1.01	1.02	0.82	1.08	1.23	0.71	0.63	1.26
GPR6	-0.22	0.02	-0.38	0	-0.11	-0.13	0.1	-0.09	-0.14	0.04	-0.29	0.01	-0.71	-0.14			-0.19	-0.09	-0.08	0.17	-0.03	-0.05	-0.13	-0.1	-0.07	0.18	0.09	-0.02			1.03	0.71	0.41	0.55	0.74	0.64	0.71	1.28	0.5	0.43	0.93
VANGL2	-0.38	-0.42	-0.43	-0.1	-0.21	-0.26	-0.32	-0.3	-0.03	0.09	-0.21	0	-0.22	-0.28			-0.65	0.27	-0.44	-0.26	-0.75	0.07	0.31	1.26	-0.03	0.38	-0.17	0.04			1.57	2.05	1.77	1.57	1.72	1.52	2.16	2.12	1.87	1.34	2
HSF4; FBXL8	-0.52	-0.67	-0.71	-0.39	0	-0.68	0.53	-0.87	-0.34	-0.48	-0.54	0	-0.94	-0.82			-0.56	-0.37	0.28	0.13	-0.88	1.21	0.44	0.83	-0.79	0.3	-0.2	-0.01			1.66	1.94	2.02	2.03	2.21	1.63	2.48	1.77	1.52	2.28	1.94
CXorf65	-0.29	-0.37	0.01	-0.31	-0.04	-0.39	-0.25	-0.06	-0.06	-0.16	-0.09	-0.34	-0.18	-0.31			-0.17	-0.12	0	0.34	0.33	0.01	0.43	0.31	0.66	-0.04	-0.33	-0.08			0.56	1.16	1.22	0.88	1.89	1.14	2.13	1.61	1.61	1.46	1.08
ISM2	-0.23	0.09	-0.1	-0.1	-0.07	-0.15	-0.12	0.18	-0.12	-0.11	-0.07	-0.21	-0.24	-0.04			-0.02	-0.02	-0.37	-0.06	0.27	-0.01	0	0.07	0.18	0.22	-0.04	0.22			0.67	0.55	0.93	0.68	0.77	0.68	1.07	1.09	1.15	0.51	0.96
ABCD2	0.13	-0.27	1.41	-0.23	-0.13	-0.21	-0.17	-0.21	0	0	0.03	-0.1	0	-0.15			-0.6	-0.57	-0.25	-0.4	-0.18	-0.2	0.08	0.02	0.09	-0.62	0.07	-0.17			1.53	1.4	1.27	1.23	1.89	1.74	2.07	2.35	2.74	1.59	1.87
KRTAP13-3	-0.03	0.26	0.36	-0.14	0.09	0.34	-0.03	0.33	0.04	-0.18	-0.15	-0.32	-0.27	-0.06			-0.53	-0.49	-0.33	-0.09	0.16	-0.37	-0.33	-0.13	0	-0.09	-0.05	-0.39			0.69	1.19	1.11	0.58	1.26	1.13	1.86	1.48	1.61	1.24	1.07
ATP12A	0	-0.07	0.15	0.23	-0.05	0.12	-0.06	-0.2	-0.01	-0.05	-0.12	-0.33	-0.02	-0.57			-0.35	-0.24	-0.03	-0.41	0.39	-0.18	-0.17	0.44	0.1	0.07	-0.07	-0.4			0.59	0.87	0.48	0.58	0.71	1.15	0.89	1.04	1.5	1.05	1.06
NBPF4	0.18	-0.28	0.21	0.04	-0.09	0.32	0.26	-0.09	-0.11	0.02	-0.34	-0.58	-0.15	0.06			-0.56	-0.33	0	-0.58	-0.69	-0.02	-0.64	-0.24	-0.44	-0.38	-0.19	-0.53			1.08	1.29	1.72	1.98	1.62	2.41	1.22	1.29	0.86	1.26	1.33
GP1BA	-0.07	0	-0.14	-0.06	0.11	0.03	0.28	0.04	-0.02	-0.08	0.01	-0.13	-0.65	-0.42			-0.15	-0.13	0.13	-0.52	-0.61	-0.17	-0.68	-0.35	-0.12	0.16	-0.2	-0.41			0.7	1.12	0.97	1.09	1.28	1.3	1.05	1.19	0.88	1.06	0.75
BEAN1-AS1	-0.07	-0.01	-0.08	-0.2	0.09	0.55	0.17	-0.05	0.31	-0.14	0.13	0	-0.12	-0.57			-0.4	-0.25	0.14	-0.3	-0.54	-0.15	-0.38	-0.24	-0.67	-0.03	0.05	-0.29			0.81	1.35	1.39	1.11	1.86	1.71	1.11	1.22	0.85	1.21	1.22
KRT28	0.11	-0.14	-0.28	-0.05	-0.28	0.13	0.02	0.35	0	-0.06	0.42	-0.11	-0.23	-0.14			-0.39	-0.58	-0.25	-0.46	-0.41	-0.22	-0.26	-0.08	-0.25	0.07	-0.12	0.04			0.63	1.22	0.69	1	1	0.79	0.85	1.38	0.57	1.02	0.89
NMS	-0.35	0.04	-0.16	-0.5	0.41	0.28	-0.28	-0.18	-0.36	0.03	0.08	-0.41	-0.09	-0.28			-0.21	0.07	-0.33	-0.57	-0.06	0	-0.42	-0.16	-0.47	-0.15	0.03	-0.58			0.99	1.43	0.81	1.01	1.27	1.44	0.81	1.31	0.92	1.1	1.02
COL6A6	-0.09	-0.27	-0.09	0.06	0.17	0.41	0.15	-0.32	-0.12	0	0.12	-0.24	-0.05	-0.28			0.24	-0.3	-0.29	-0.39	0.04	0	-0.54	-0.24	-0.36	-0.56	-0.11	-0.61			0.71	1.22	0.3	0.98	1.36	1.6	0.97	1.37	0.61	0.84	0.82
C1orf116	-0.31	0	-0.33	0.14	-0.05	0.01	0	-0.22	-0.17	0.05	-0.3	-0.23	0.02	-0.37			-0.25	-0.6	0.06	-0.06	-0.59	-0.03	-0.16	-0.18	0.21	-0.02	-0.45	-0.23			0.54	1.48	1.01	0.85	0.88	1.46	0.89	0.88	0.76	1.19	0.54
IL18RAP	-0.31	0.05	-0.23	-0.27	-0.12	-0.01	-0.33	-0.26	-0.33	-0.16	0	-0.16	0.2	0.4			-0.33	-0.7	0.66	-0.28	0.19	-0.15	0.22	0.2	-0.4	-0.31	-0.25	-0.01			1.18	1.6	1.08	0.84	1.06	1.05	1.15	1.24	0.81	1.02	0.91
GFI1	-0.37	0.14	-0.54	-0.78	0.2	0.13	0.17	0.08	0	-0.22	-0.04	-0.47	0.34	0.47			-0.26	-0.06	-0.31	-0.87	-0.59	-0.53	-0.44	-0.15	-1.06	-0.57	-0.03	-0.35			1.73	1.31	1.22	1.38	1.37	1.68	1.37	1.56	1.21	1.29	1.17
PPEF2	0.11	-0.18	-0.08	-0.35	0	-0.12	-0.16	0.11	-0.16	-0.2	-0.02	-0.64	0.14	0.4			-0.13	-0.15	-0.32	-0.97	-0.39	-0.4	-0.74	0.03	-0.45	-0.27	0.09	0.13			0.96	1.65	1.07	1.06	1.25	1.78	1.62	1.77	1.89	1.42	1.05
C10orf142	-0.02	-0.18	-0.15	0	0.01	-0.07	0.1	0.02	0.07	0.05	-0.03	-0.33	0	0.56			-0.1	-0.04	-0.01	-0.47	-0.15	-0.19	0.07	-0.03	-0.6	-0.13	-0.15	-0.08			0.6	0.86	0.69	0.94	0.87	0.95	0.98	1.23	0.59	0.52	0.85
DGCR8	-0.09	-0.27	-0.24	0.07	-0.18	-0.5	0.09	0.41	-0.19	-0.11	0.03	-0.35	0.17	0.75			-0.47	-0.29	0.27	0	-0.25	-0.24	-0.34	-0.34	-0.99	-0.21	-0.13	-0.28			1.21	1.02	1.18	1.03	1.58	1.44	1.89	1.71	0.35	0.83	1.55
ENPEP	-0.23	0	0.13	-0.33	-0.14	-0.22	-0.19	-0.03	-0.07	-0.06	0.34	-0.13	0.24	0.27			0.05	-0.31	-0.15	-0.11	-0.07	-0.54	-0.34	-0.2	-0.3	-0.26	0	0.05			0.5	0.66	0.53	0.31	1	1.03	0.91	0.88	0.58	0.79	1.01
GIMAP8	-0.14	0	0.46	-0.43	-0.08	0.08	-0.24	0.03	-0.2	-0.18	-0.26	-0.06	-0.08	0.37			-0.35	-0.43	-0.21	0.05	-0.25	-0.18	-0.13	-0.28	-0.29	0.05	-0.24	0.09			1.31	0.7	0.76	0.96	1.74	1.42	0.9	0.99	0.7	1.11	0.79
RPS28	-0.31	0.21	-0.52	-0.15	0.07	-0.3	-0.17	-1.01	-0.5	-0.18	-0.42	-0.54	0.13	-1.58			-0.32	0.03	-0.1	0	-0.2	-0.79	-0.14	-0.32	0.29	0	-0.11	0.48			1.38	1.8	1.99	1.87	2.02	1.83	1.82	1.21	1.62	1.93	1.91
AC208162.1	-0.04	-0.1	-0.56	-0.25	-0.18	0	-0.1	-0.36	-0.34	0.26	0.09	0	-0.1	-0.65			-0.44	0.04	-0.16	-0.23	-0.14	-0.12	-0.3	0.01	-0.18	-0.16	0.15	0.1			1.05	0.77	0.98	1.14	1.38	1.32	1.4	1.15	0.45	1.28	1.38
RS1	-0.38	-0.18	-0.23	-0.28	-0.11	0.48	-0.24	0.1	-0.36	-0.15	0.12	-0.52	-0.35	-0.81			0.24	-0.13	0.05	0.28	-0.36	-0.22	-0.38	0.38	-0.02	-0.31	-0.22	0			0.92	0.95	1.07	1	1.32	0.96	1.24	0.77	0.45	1.29	1.1
OR11L1	-0.26	0	-0.18	-0.47	-0.06	-0.15	-0.09	0.05	-0.48	-0.08	0.19	-0.35	-0.28	-0.88			-0.16	-0.05	-0.02	-0.21	0.21	-0.45	-0.19	0.5	0.33	0.03	-0.3	0.05			0.83	0.79	0.73	0.61	1.16	0.9	0.73	0.8	0.63	0.92	0.78
CA7	-0.06	-0.09	-0.13	-0.01	0.3	-0.22	0	-0.11	-0.28	0.07	0	-0.21	-0.12	0.3			-0.38	0.27	-0.23	-0.4	0	0.41	-0.14	-0.05	-0.52	-0.19	0.16	0.38			0.95	0.62	0.87	0.86	1	0.82	0.81	0.85	0.69	0.84	0.8
MAGEB5	-0.02	-0.23	-0.11	-0.06	0.09	0.21	0.36	-0.14	-0.2	-0.36	0.39	-0.23	0.08	0.87			-0.13	-0.33	-0.04	-0.18	-1.03	-0.1	0.54	-0.48	0	-0.14	-0.31	-0.46			0.74	1.24	0.77	0.89	1.2	1.41	1.14	1.26	1.13	0.99	1.22
CRYBA4	0.15	0.38	0.32	-0.07	-0.26	-0.01	-0.08	-0.03	0.25	0.39	-0.01	0.11	0.23	0			-0.49	-0.34	-0.26	-0.43	-0.23	-0.16	-0.2	-0.12	-0.36	-0.1	-0.42	-0.54			1.16	0.55	0.76	0.96	0.72	1.25	1.14	0.92	1.01	0.75	0.88
APOF	-0.02	0.54	0.41	-0.26	0	0.28	-0.01	-0.18	-0.02	0.02	-0.15	-0.01	-0.05	-0.18			-0.18	0.02	-0.15	-0.39	0.1	-0.19	-0.58	-0.31	-0.48	0.09	-0.38	-0.55			0.82	1.08	0.85	0.99	0.91	1.23	0.8	0.94	0.91	1.2	0.73
NEDD9	-0.58	0.75	0.15	0.07	-0.07	-0.05	0	0	0.07	-0.16	0.09	-0.01	-0.12	-0.45			-0.47	-0.2	0.18	-0.36	-1	0	-0.08	-0.53	-0.33	-0.41	-0.53	-0.19			1.26	0.62	1.45	1.65	0.85	1.67	1.3	1.05	1.61	1.67	1.26
WDR93	0.21	-0.31	-0.36	0.12	-0.53	-0.22	-0.35	-0.31	-0.27	-0.43	0.03	-0.26	0.32	0.27			-0.03	-0.06	-0.05	-0.24	0	0.03	-0.24	0.06	-0.12	-0.5	-0.16	-0.07			0.91	1.09	0.98	0.73	0.76	1.14	0.95	1.21	0.85	1.04	1.13
CBX4	0	-1.36	0.07	-0.41	-1.51	-0.2	-1.19	-0.66	-0.03	-0.84	-1.44	-1.73	1.29	0.96			-1.41	-0.99	-0.26	-0.03	1.04	-0.13	-0.27	0.59	0	0.4	-0.67	-0.75			1.46	2.7	3.23	2.82	2.95	3.65	2.57	3.14	2.32	2.48	3.05
MOGAT3	-0.24	-0.2	-0.28	0.28	-0.28	-0.19	-0.22	-0.34	0.08	-0.11	-0.01	0	-0.08	0.1			-0.23	-0.19	-0.16	-0.05	0.09	0.26	-0.03	0.11	0.25	-0.1	-0.02	-0.19			0.28	0.85	0.75	0.62	0.8	0.65	0.67	0.56	0.66	0.53	0.6
SUPT20HL1	-0.43	-0.26	-0.1	0.02	-0.17	-0.09	-0.17	0.08	-0.06	0.08	0.17	0.4	-0.09	-0.38			-0.21	0.09	-0.29	-0.1	-0.1	0.16	-0.53	-0.15	-0.23	-0.33	-0.41	0			0.92	0.68	0.8	1	0.54	0.63	0.98	0.6	0.76	0.99	0.6
C19orf38	-0.2	0.18	-0.23	0.07	-0.05	-0.25	-0.1	-0.03	-0.21	0	-0.12	0.05	-0.25	-0.21			-0.07	0.2	-0.11	-0.01	-0.17	0.32	-0.49	0.34	-0.37	-0.19	0	-0.22			0.84	0.6	0.7	0.8	0.69	1.09	0.81	0.75	0.49	0.85	0.63
OR8U1; OR8U8	-0.04	0.04	0.47	-0.2	-0.08	0.29	-0.02	0.38	-0.16	-0.11	0.28	-0.14	0.3	0			0.19	-0.67	-0.08	-0.79	-0.34	-0.18	-0.66	-0.58	-0.37	-0.36	-0.33	-0.53			0.91	1.35	1.21	1.41	1.43	1.24	1.47	0.95	1.62	1.24	1.64
CTNNA2	0.02	0.09	-0.03	-0.05	-0.06	-0.02	0.06	0.13	-0.04	-0.24	0	-0.37	-0.24	0.02			-0.55	-0.6	-0.2	-0.83	-0.51	-0.12	-0.57	-0.32	0	-0.51	-0.67	0.22			0.69	1.45	0.79	0.76	1.44	1.61	0.99	1.12	1.49	1.23	1.26
NIPAL1	0.09	0	0.28	-0.52	-0.25	0.03	-0.13	0.11	-0.32	-0.34	0.74	-0.4	0.03	-0.05			-0.51	-0.57	-0.39	-0.66	-0.7	0.1	-0.29	-0.32	-0.47	-0.3	-0.38	-0.44			1.42	1.09	0.92	0.8	1.23	1.45	0.45	0.95	1.54	1.01	1.26
SOWAHB	0.04	-0.37	-0.34	-0.03	-0.22	-0.03	0.03	0.18	0.04	0.08	0.09	-0.26	-0.2	-0.06			0.01	0	-0.18	-0.24	-0.22	-0.26	-0.44	-0.21	-0.04	-0.27	-0.33	-0.28			0.77	0.71	0.89	0.54	1.19	0.84	0.76	1.08	1.04	0.4	1.16
DDN	-0.11	-0.28	0.01	-0.29	0.09	-0.13	-0.06	0.36	-0.18	0.25	0	-0.45	-0.1	-0.26			-0.18	0.16	-0.28	-0.3	0.14	0.06	-0.38	-0.68	-0.31	-0.55	-0.3	-0.22			0.77	0.73	0.6	0.57	0.63	0.75	0.85	0.76	1.22	0.67	0.95
PIK3CD-AS2	-0.41	-0.24	-0.28	0.08	0.36	-0.54	0	-0.39	0.02	0.09	-0.16	-0.83	-0.54	-0.66			-0.23	0.53	-0.36	0.4	-0.17	-0.18	0.57	-0.24	-0.64	-0.59	-0.19	-0.7			0.65	1.79	4.17	2.93	2.35	3.4	2.44	3.41	2.9	2.54	1.02
CLECL1	-0.03	-0.02	-0.03	0.12	-0.02	0.22	0.15	0.06	0.54	0.28	0.38	-0.07	-0.55	-0.24			-0.16	-0.13	-0.17	-0.46	-0.11	-0.89	0	-0.06	-0.13	-0.17	-0.06	-0.16			0.97	0.96	0.52	1.45	1.56	1.25	1.16	1.62	1.36	0.89	1.78
TECRL	-0.18	0.26	-0.2	-0.2	-0.03	0.08	-0.01	0.23	0.12	-0.03	-0.06	-0.09	-0.14	-0.07			-0.13	-0.11	-0.24	-0.26	0.04	-0.2	-0.24	0	-0.12	0.22	0	-0.32			0.43	0.4	0.38	0.57	0.76	0.81	0.57	0.68	0.72	0.75	1.04
PRSS36	-0.27	0.05	-0.18	-0.04	0.09	-0.06	0.07	0.1	-0.13	0.18	-0.27	0	-0.29	-0.14			-0.19	-0.3	-0.19	-0.16	-0.33	-0.96	-0.21	0.23	-0.53	0.04	-0.36	-0.2			0.55	0.6	0.59	1	0.94	1.47	1.14	0.82	0.88	0.29	1.4
MAP7	-0.13	-0.49	-0.02	-0.05	-0.08	-0.19	0	0.22	0.11	-0.1	0.09	-0.17	0	0.03			0.68	0.47	-0.28	-0.74	-0.41	-0.12	-0.03	1.06	-0.46	-0.19	-0.22	-0.05			0.97	1.13	1.04	1.03	1.17	1.74	1.26	1.61	0.99	1.73	1.66
CFC1B; CFC1	0.07	-0.15	-0.18	-0.07	-0.23	-0.06	-0.28	0.08	-0.29	-0.34	-0.03	-0.63	-0.38	-0.78			0.06	-0.21	-0.21	0.14	-0.75	0.09	-0.06	-0.14	-0.43	0.21	0.19	0			0.48	0.7	0.86	0.76	1.1	1.11	0.99	0.99	0.9	1	1.01
OR6Q1	-0.22	-0.29	-0.2	-0.15	0	0.04	-0.05	0.06	-0.16	0.12	-0.14	-0.07	-0.11	-0.57			-0.01	0	0.1	0.18	-0.15	0.4	-0.09	0.19	-0.02	-0.01	-0.16	-0.32			0.59	0.74	0.78	0.65	1.38	1.25	0.9	1.07	0.86	0.81	0.76
OR2G6	-0.06	-0.11	-0.38	-0.6	-0.28	0.35	0.07	-0.37	-0.03	-0.11	-0.18	-0.12	-0.57	-0.02			0	-0.08	0.51	-0.24	-0.76	0.18	-0.47	0.1	-0.25	0.3	0.18	-0.13			0.58	1.11	0.78	0.86	1.76	1.49	1.15	1.06	0.99	1.07	0.81
PALM3	0.17	-0.07	-0.35	-0.07	-0.04	-0.08	0	0.27	0.04	0.02	0.17	-0.08	0.28	-0.37			-0.01	-0.07	-0.16	0.14	-0.38	-0.13	-0.42	-0.2	-0.48	-0.38	-0.34	-0.09			0.76	0.62	0.6	0.74	0.86	0.91	0.76	0.87	0.58	0.66	0.7
KRTDAP	-0.39	0.07	-0.46	-0.14	0.16	-0.08	-0.12	-0.02	0.08	-0.15	-0.2	-0.31	0.04	-0.54			-0.46	-0.25	-0.3	0.14	0.36	0.36	-0.51	-0.19	-0.8	0	-0.14	-0.31			0.95	0.83	0.72	0.83	1.13	1.03	0.96	1.1	0.75	0.78	1.29
CPA2	-0.06	-0.06	0	0	0.03	0.23	-0.09	0.28	0.19	-0.14	-0.05	-0.05	-0.02	0.02			-0.22	-0.42	-0.33	-0.28	-0.05	0.73	-0.21	-0.35	-0.74	-0.31	-0.11	-0.67			0.74	0.9	0.65	0.92	0.95	1.46	1.2	1.06	0.42	1.1	1.01
DNAJC27	-0.06	-0.4	-0.19	-0.28	-0.32	-0.18	-0.29	0.06	-0.24	-0.07	-0.06	-0.06	0.15	0.09			-0.36	-0.13	-0.03	0	0.04	0.48	-0.06	-0.17	-0.5	0.1	-0.37	0.15			0.6	0.73	0.87	0.72	1.29	0.84	0.87	1.06	0.81	0.51	0.64
LOC100287225; RP11-267C16.1	-0.3	-0.31	-0.2	-0.34	-0.15	0	-0.29	-0.09	0.08	-0.1	-0.27	-0.18	0.04	0.33			-0.16	-0.33	-0.19	0.29	-0.39	-0.07	-0.42	-0.28	-1.15	0.48	0.39	0.35			0.55	1.05	0.79	1.62	1.44	1.33	1.51	1.41	0.99	0.95	1.08
EXOC3L2	-0.27	-0.42	0.08	-0.14	-0.15	-0.31	-0.23	-0.26	-0.12	-0.15	-0.23	-0.06	0.58	0.46			-0.13	-0.07	-0.03	0.13	-0.05	-0.04	0	-0.17	-0.21	0.29	0.04	0.48			0.66	0.83	0.55	0.94	1.05	0.93	0.74	1.1	0.65	0.86	0.61
OR6A2	-0.09	-0.03	-0.11	-0.03	0.19	-0.19	-0.21	-0.13	-0.1	-0.39	-0.21	-0.17	0.07	-0.45			-0.49	0.05	-0.09	-0.09	-0.05	0	-0.16	0.07	0.37	0.51	0.21	-0.24			1.46	1	0.96	1.39	1.92	1.24	2	1.41	0.89	1.46	0.97
OR6N1	-0.41	0.01	-0.41	-0.08	-0.01	-0.2	-0.29	-0.12	-0.24	0.02	-0.16	-0.48	-0.22	-0.49			0	-0.23	-0.13	0.02	-0.17	-0.18	0.19	0.02	0.13	-0.03	-0.02	0			0.97	0.38	0.36	0.81	1.29	0.81	1.15	0.89	0.63	0.88	0.65
DEFB1	-0.42	-0.08	-0.36	-0.16	-0.05	0.04	-0.12	-0.26	-0.38	0	0.32	-0.11	-0.22	-0.64			-0.5	-0.3	-0.3	0.1	-0.17	-0.34	0.09	0	0.39	0.31	0.22	-0.42			0.76	1.33	0.41	0.48	1.51	0.91	1.6	1.33	0.84	0.98	0.8
SLC39A2	-0.47	0.19	-0.36	-0.29	0	-0.4	-0.13	-0.29	0.08	0.02	0.1	-0.27	-0.47	-0.45			-0.24	-0.4	0.1	-0.36	-0.07	-0.32	-0.22	-0.33	0.11	-0.27	0.27	-0.4			0.78	0.72	0.73	0.74	0.96	1.14	1.33	0.78	0.39	0.7	0.69
ITGAX	-0.45	-0.22	-1.04	0.24	-0.02	-0.27	-0.04	0.1	-0.05	-0.01	0.15	-0.2	-0.48	-0.67			-0.38	-0.62	0	-0.55	-0.06	-0.09	-0.18	0.1	-0.6	0.58	0.18	0.03			0.85	1.11	1.05	1.21	1.93	0.98	1.87	1.81	0.8	0.77	1.32
PROP1	-0.24	-0.08	-0.49	-0.16	0.02	0.13	-0.06	-0.08	-0.28	-0.1	-0.22	-0.16	-0.56	0			-0.08	-0.52	0.04	-0.15	0.56	-0.58	0.02	-0.18	-0.05	0.31	0.07	-0.23			0.88	0.71	0.71	0.93	1.18	1.28	1.16	1.34	0.79	0.69	0.91
SPINK9	-0.37	-0.32	0.13	-0.24	0.01	0.07	-0.39	-0.21	-0.41	-0.3	-0.04	-0.29	-0.33	-0.36			-0.28	-0.43	-0.26	-0.54	0	-0.52	-0.14	0.32	0.16	0.04	0.22	-0.2			0.63	0.72	0.63	1.33	1.77	1.42	1.16	1.22	1.03	0.49	1.23
PCDH11Y	-0.14	-0.22	-0.1	-0.45	-0.03	-0.29	-0.3	-0.31	0.18	-0.29	-0.28	-0.14	-0.03	-0.08			-0.21	-0.27	0.02	-0.34	0.43	-0.18	0	0.53	0.26	0.29	0.31	-0.03			0.73	0.28	0.53	0.83	1.02	1.17	1.11	1.42	0.93	0.79	0.62
LOC149373; RP5-1097F14.3; kosimo	-0.08	-0.49	-0.19	-0.24	-0.1	-0.05	0.39	-0.04	0.33	-0.34	0	0.05	-0.55	-0.51			-0.62	-0.27	-0.31	-0.41	-0.19	-0.05	-0.2	-0.21	0.14	0.19	0.07	0.12			1.02	0.95	0.41	0.6	0.91	1.03	1.29	1.08	0.99	0.21	0.67
LOC102724957; RP11-396O20.1	-0.17	-0.13	0.26	-0.01	0	0.3	0.24	-0.38	-0.5	-0.59	0.07	-0.18	-0.59	-0.35			-0.32	-0.1	0	-0.21	-0.23	-0.05	-0.55	-0.17	-0.09	0.09	0.09	0.18			0.73	0.92	0.74	1.19	0.85	0.6	0.62	1.18	0.48	1.11	0.98
TMEM38A	-0.3	-0.23	-0.46	-0.4	-0.14	-0.08	-0.24	-0.15	-0.12	-0.06	0	-0.11	0.33	-0.14			0.17	0.12	0.02	-0.04	-0.2	0.24	-0.27	0.03	-0.39	-0.3	0.01	-0.1			0.78	0.89	0.26	0.62	0.9	0.74	0.59	0.92	0.87	0.4	0.73
ANGPTL5	-0.21	-0.31	-0.83	-0.47	0.45	-0.05	-0.17	-0.17	0.86	0.08	-0.08	-0.38	0.31	-0.19			-0.51	-0.17	-0.15	-0.39	0.06	0.17	-0.22	0.06	0	-0.19	-0.03	-0.39			1.03	1.44	0.73	1.13	1.3	0.79	0.67	1.7	1.51	1.1	1.24
LINC00521	-0.26	-0.32	-0.29	-0.1	0.09	-0.04	0.02	0.31	-0.11	-0.05	0.13	0.01	0.6	0			0.38	-0.66	-0.25	-0.41	-0.29	-0.45	-0.27	-0.3	-0.51	-0.2	-0.33	-0.37			1.08	0.85	1.31	1.18	1.07	1.16	0.51	0.84	0.79	1.01	1.01
GALNT14	0	-0.09	-0.38	-0.05	-0.2	-0.03	-0.04	0.07	-0.79	-0.28	0.07	-0.17	0.44	-0.17			0.17	-0.83	-0.17	-0.66	0.31	-1.36	-0.19	0.02	-0.67	0.14	-0.52	-0.75			1.32	0.97	1.3	1.23	1.15	1.52	1.36	1.64	1.32	0.89	1.71
PYDC1	-0.39	-0.13	-0.03	-0.35	-0.23	-0.07	-0.15	-0.01	-0.21	-0.37	-0.29	-0.3	0	0.05			-0.08	-0.01	0.19	0.15	-0.02	0.12	-0.3	-0.13	0.28	0.15	-0.09	0.23			0.49	0.8	0.66	0.76	0.25	0.95	0.79	0.86	0.64	0.8	0.76
CLDN17	-0.13	-0.07	-0.34	-0.13	-0.17	-0.29	-0.22	-0.32	-0.17	-0.25	-0.36	-0.48	0.13	0.03			-0.23	-0.13	0.16	0	-0.04	-0.11	-0.09	0.39	0.27	0.18	-0.15	0.04			0.68	0.55	0.68	0.5	0.44	1.03	1.07	1.02	0.7	0.58	0.75
LYZL1	-0.05	-0.25	-0.11	-0.26	0.04	-0.05	0	-0.44	-0.26	-0.26	-0.19	-0.44	-0.57	-0.38			-0.49	-0.18	0.02	0.18	0.37	0.28	-0.21	0.12	-0.26	-0.27	-0.02	0.05			0.59	0.68	0.42	0.98	0.87	1.13	1.01	1.06	0.78	0.52	0.73
DAZ3	-0.67	-0.39	-0.48	-0.41	0	0.39	0.44	-0.45	-0.46	0	-0.15	-0.6	-0.83	-0.49			-0.46	-0.71	-0.48	0.2	-0.2	0.09	-0.09	-0.03	0.19	-0.34	0.2	0.05			0.67	1.36	0.92	1.28	1.36	1.25	1.04	1.53	1.17	1	0.95
OLFM4	-0.07	-0.39	-0.22	-0.22	-0.18	0	0.11	-0.46	0.22	-0.06	-0.08	0.09	-0.4	-0.24			-0.45	-0.17	-0.11	0.61	0	-0.33	-0.16	0.29	-0.12	0.12	-0.13	-0.1			0.56	0.69	0.84	1.24	0.76	1.19	1.39	1.27	0.75	0.64	0.85
OR13C3	-0.28	0.06	-0.37	-0.2	-0.09	-0.01	-0.03	-0.03	-0.29	-0.46	-0.34	-0.81	-0.33	-0.66			0	-0.06	-0.12	0.01	0.27	0.18	-0.32	-0.16	0.07	0.35	0.18	-0.22			0.69	1.41	0.87	1.11	0.88	0.95	1.44	1.45	1.06	1.2	0.95
SPATA32	-0.38	-0.21	-0.42	0	-0.05	-0.23	0.37	-0.17	-0.53	-0.56	-0.16	-0.89	-0.82	-0.6			0.13	-0.21	0	-0.45	0.03	-0.33	-0.34	-0.11	0.02	0.19	0.2	-0.22			0.46	1.6	0.85	0.89	1.28	1.2	0.99	1.46	1.52	1.17	0.75
C10orf99	-0.15	-0.14	-0.47	-0.48	-0.14	-0.11	-0.02	-0.45	-0.56	-0.28	-0.19	-0.84	-0.45	-0.71			0	0	0.25	0	0.12	0.09	-0.36	-0.09	-0.55	0.57	0.06	-0.22			0.61	0.94	0.84	0.95	1.29	1.28	0.95	1.01	1.48	0.68	1.04
UGT2B11	0.03	-0.36	-0.31	-0.49	0.11	0	-0.33	-0.63	0.09	-0.37	0.31	-0.69	-0.46	-0.48			-0.26	-0.39	-0.33	-0.21	0.22	-0.76	-0.16	-0.24	-0.03	0.24	0.5	-0.13			0.39	1.8	0.74	1.38	1.42	1.32	1.02	1.54	1.5	0.79	1.06
DDX4	0.03	-0.2	-0.44	-0.48	-0.12	-0.01	0	-0.57	-0.48	-0.66	0.33	-0.34	-0.55	-0.35			-0.47	-0.22	-0.09	-0.35	0.23	0.18	0.02	-0.11	0.01	-0.29	0.16	-0.36			0.73	1.03	0.81	0.5	0.76	1.21	1.14	0.93	0.95	0.89	0.85
C2orf91	0	-0.07	-0.01	-0.25	-0.13	-0.14	0.15	0	-0.19	-0.32	0.14	-0.02	-0.43	0.1			-0.03	-0.02	-0.22	-0.08	0.12	0.18	-0.25	-0.04	-0.04	-0.08	0.3	-0.03			0.35	0.82	0.67	0.67	0.83	0.91	0.57	0.52	0.55	0.52	0.71
TRIM31	0.24	-0.16	-0.32	-0.27	-0.2	0	0	0.35	-0.69	-0.53	-0.23	-0.89	-0.38	-0.39			-0.51	-0.45	-0.34	-0.38	0.55	-0.01	0.01	0.12	-0.23	0.21	-0.42	-0.82			0.67	1.31	1.09	1.16	1.27	2.14	1.01	1	1.13	0.99	0.82
LBX1	0.02	0.17	-0.44	-0.46	-0.36	-0.51	-0.07	-0.17	-0.15	-0.32	-0.39	-0.3	0	-0.3			0	0.01	0.03	-0.2	0.06	-0.18	-0.19	-0.01	-0.11	0.2	0.2	-0.26			0.7	0.42	0.68	0.36	0.73	0.93	0.68	0.83	0.52	0.73	0.54
HEYL	0.02	-0.07	-0.29	-0.19	-0.17	-0.13	0.09	0	-0.24	-0.02	-0.47	0.23	-0.09	-0.15			0.13	-0.22	0.42	-0.11	-0.1	-0.66	-0.49	0.13	-0.55	0.07	-0.05	-0.54			1.08	1.35	1	1.07	1.52	1.41	0.91	1.71	0.84	1.2	0.86
GCM2	0	0.3	-0.38	-0.21	-0.23	-0.1	-0.12	0.05	-0.06	-0.09	-0.11	-0.01	0.14	-0.12			0.06	-0.04	0.05	-0.45	0.07	-0.47	-0.18	0.29	-0.26	-0.04	-0.24	-0.19			0.58	0.59	0.82	0.82	1.45	1.31	0.81	1	1.3	0.79	0.71
CRNN	0.22	0.1	-0.02	-0.11	0	-0.04	-0.05	0.22	-0.25	-0.14	-0.08	-0.15	-0.11	-0.01			-0.02	-0.04	0.12	-0.38	-0.03	-0.3	-0.06	0.27	-0.51	0.17	0.2	-0.04			0.62	0.53	0.46	0.48	0.73	0.95	0.46	0.67	0.32	0.72	0.33
OR4F6	0.54	-0.16	0.07	-0.67	-0.05	-0.01	-0.25	0.57	-0.72	-0.21	0.04	-0.05	0.03	-0.41			-0.33	-0.16	-0.44	-0.86	-0.39	-0.85	-0.69	0.06	-0.15	0.27	-0.38	0			0.84	0.99	1.06	0.66	1.12	1.42	0.62	1.55	1.03	1.18	0.96
CD247	-0.17	-0.05	0.02	0.49	0.03	0	0.15	-0.14	-0.2	0.13	0.16	-0.24	-0.23	-0.01			-0.24	-0.4	-0.36	-0.18	0.17	-0.16	-0.35	-0.27	-0.56	-0.27	-0.15	-0.45			0.81	1.05	1.21	0.71	0.54	0.8	1.18	0.72	1.01	0.7	0.82
GABRR2	-0.1	0	-0.56	0.28	0.21	0.92	1.06	-0.2	-0.2	0.29	0.22	-0.45	-0.46	-0.39			-0.07	-0.14	-0.16	-0.2	-0.02	-0.23	-0.21	-0.16	-0.45	-0.34	0.11	-0.25			0.81	1.19	1.19	1.42	0.93	1.82	1.26	0.87	1.05	0.55	1.33
SLC45A1	-0.1	-0.19	-0.2	0.63	-0.24	-0.09	0.14	-0.04	0.2	0.57	-0.22	-0.01	-0.69	-0.69			-0.17	-0.18	-0.4	0	0.31	-0.39	0.21	0	-0.34	-0.31	-0.18	-0.14			0.9	0.96	0.92	0.89	0.57	0.9	1.08	1.4	0.9	0.54	0.83
LGALS7; LGALS7B	-0.22	-0.34	-0.16	-0.28	-0.09	-0.06	-0.21	0	0.07	-0.24	0.09	-0.39	-0.25	-0.14			-0.03	-0.11	-0.09	0.04	-0.33	0.42	0.03	-0.07	0.21	-0.07	0.06	-0.12			0.45	0.61	0.57	0.66	0.68	0.82	0.69	0.71	0.21	0.53	0.56
TMIGD1	-0.16	-0.16	0	-0.08	-0.28	-0.25	-0.39	-0.07	0.01	-0.28	0.04	-0.46	-0.03	-0.16			-0.18	0.01	-0.15	-0.18	0.11	0.34	-0.11	-0.05	0.2	-0.35	0.1	-0.25			0.67	0.63	0.56	0.41	0.7	0.62	1.26	0.68	0.44	0.84	0.6
C4orf26	-0.09	-0.22	-0.23	0.04	-0.22	-0.04	-0.45	0.17	0.08	-0.06	0	-0.46	-0.21	-0.73			-0.34	-0.96	-0.46	-0.27	0.34	0.57	-0.06	-0.14	0.21	0	-0.43	-0.73			0.65	1.09	1.08	0.61	1.1	1.47	1.11	1.47	1.21	1.06	1.27
CCR8	-0.09	-0.05	-0.33	-0.49	-0.23	0.16	-0.16	-0.51	0.35	0	0.14	-0.33	-0.3	-0.25			-0.43	-0.49	-0.21	-0.01	-0.09	0.44	-0.17	-0.06	0.37	0	0.03	-0.39			0.84	0.74	0.72	0.71	0.92	0.87	0.64	0.87	0.78	0.75	0.68
HYAL4	-0.07	-0.19	-0.18	-0.15	-0.32	0.01	-0.06	-0.4	0.03	-0.19	0.28	-0.25	-0.45	-0.42			-0.32	-0.41	-0.23	-0.14	0	0.45	-0.1	0.26	0.24	-0.17	0.13	0			0.39	0.66	0.63	0.53	0.93	1.02	0.7	0.79	0.69	0.54	0.85
KRT9	-0.31	0.12	-0.28	0.01	-0.33	-0.35	-0.15	-0.33	0.24	-0.15	0.22	-0.24	-0.03	-0.2			0	-0.1	0.04	-0.45	-0.07	-0.04	-0.18	-0.02	0.18	-0.37	0.23	-0.27			0.71	0.4	0.96	0.63	0.92	0.76	0.89	0.98	0.56	1.3	0.85
OR2H1	-0.29	-0.02	-0.53	-0.08	0.02	-0.22	-0.08	-0.31	0.6	-0.02	0.57	-0.26	-0.08	-0.78			0.1	-0.32	0.07	-0.57	-0.18	-0.02	-0.06	0	0.21	0.07	-0.04	-0.28			0.67	0.89	0.77	0.81	0.76	1.3	0.84	1.45	0.86	1.05	0.85
FABP1	-0.11	-0.56	0.1	-0.32	-0.17	-0.21	-0.32	-0.11	0.25	-0.24	0.15	-0.43	-0.2	0.42			-0.25	-0.28	-0.24	-0.32	0.4	0.61	-0.24	-0.19	0.2	0	-0.08	-0.21			0.96	0.76	1.36	0.79	0.84	0.93	0.8	1.13	0.85	0.77	0.75
GPR42	-0.06	-0.28	-0.25	0.02	-0.01	-0.18	0.15	-0.21	0.09	0.07	0	-0.13	0.2	-0.05			-0.14	-0.25	0.17	-0.48	-0.07	0.06	-0.16	-0.22	-0.07	-0.08	-0.33	-0.28			0.38	0.34	0.6	0.51	0.66	0.45	0.73	0.55	0.6	0.49	0.34
RBBP8NL	-0.11	-0.26	-0.18	-0.2	-0.17	-0.16	0.13	0.39	0	-0.14	-0.16	-0.27	0.46	0.21			-0.16	0.02	0.19	-0.28	0.05	-0.34	-0.04	-0.38	-0.39	-0.22	-0.09	-0.24			0.6	0.39	0.82	0.61	0.7	0.72	0.83	0.94	0.96	0.55	0.73
OR2C3; GCSAML-AS1	-0.22	-0.65	-0.27	0.36	-0.21	-0.14	-0.27	0.24	0.09	-0.01	0	-0.15	0.18	-0.08			0.05	-0.19	0.37	-0.53	0.41	-0.29	-0.15	-0.15	-0.57	-0.25	-0.04	-0.18			0.81	0.53	1.49	1.04	1.06	0.86	1.62	1.26	1.05	0.75	1.06
LOC388780; RP11-128M1.1	-0.24	0	-0.3	-0.45	-0.02	-0.43	-0.06	0.45	0.39	-0.29	0.02	-0.24	0.4	-0.15			-0.29	-0.23	0	-0.42	-0.34	-0.22	-0.28	-0.34	-0.08	0.43	0.02	0.14			0.64	0.74	0.78	1.22	0.91	0.7	1.4	1.09	1.25	0.45	0.63
IQCA1L	-0.09	-0.04	-0.11	0.03	0	-0.19	-0.1	0.07	-0.03	-0.13	0.12	-0.32	-0.08	0.18			-0.18	-0.17	0.02	-0.12	-0.13	-0.14	0.14	-0.27	-0.42	0	-0.05	-0.1			0.17	0.62	0.45	0.31	0.64	0.61	0.56	0.47	0.68	0.48	0.35
ASPG	-0.16	-0.01	-0.27	-0.12	0.2	-0.14	-0.07	0.16	0.13	0.32	0.07	-0.1	0	0.13			-0.29	-0.02	-0.09	-0.11	0.25	-0.17	-0.12	-0.17	-0.6	-0.16	-0.03	-0.04			0.44	0.58	0.65	0.78	0.76	0.63	1.04	0.57	0.67	0.26	0.37
LINC00550	-0.26	0.41	0.02	-0.34	0	-0.06	-0.1	-0.05	-0.08	-0.27	-0.2	0	-0.01	-0.5			0.06	-0.31	-0.32	0.3	0.59	0.07	0.41	-0.27	-0.09	-0.18	-0.1	-0.27			1.29	0.98	0.79	0.49	0.77	1.36	0.81	0.71	0.93	0.61	0.57
OR10G2	0	-0.36	-0.31	-0.07	-0.02	0.01	-0.32	-0.07	-0.11	-0.17	0.17	-0.14	-0.56	-0.06			-0.16	-0.39	-0.39	-0.17	-0.34	-0.05	0.05	0.28	0.02	0	0.04	-0.68			0.63	1.02	0.3	1.28	0.63	1.13	0.84	0.63	0.83	1.04	0.75
PTRH2	-0.36	-1.22	0.25	0.58	0.14	-0.66	-0.18	-0.07	0.18	-0.83	-0.22	-0.75	-0.81	-0.02			-0.98	-0.84	-0.88	-0.34	-0.44	0	0.38	-0.31	0.02	-0.21	0.03	-0.22			0.59	2.15	1.19	1.79	1.32	1.71	1.14	0.95	1.89	1.5	1.32
SLC10A1	-0.38	-0.31	-0.65	-0.14	-0.31	-0.43	-0.37	-0.41	-0.18	-0.52	-0.3	0	-0.98	-1.22			-0.3	0.11	-0.53	0.57	0.36	0.16	0.2	0.02	-0.51	-0.33	0.2	-0.58			1.63	1.56	1.29	1.29	2.14	1.97	0.83	1.44	1.21	1.4	1.09
TGM7	-0.21	-0.29	-0.28	-0.41	0.09	-0.2	0.08	0.22	-0.43	-0.22	-0.11	-0.14	-0.49	-0.6			-0.16	0.09	0.04	-0.01	-0.06	0	0.25	-0.33	-0.57	-0.3	0.26	-0.25			0.76	0.7	0.78	0.77	1.26	0.98	0.84	0.77	0.7	0.76	0.71
RAPSN	-0.14	-0.19	-0.41	-0.59	0	-0.12	-0.23	0.2	0.15	-0.12	-0.01	-0.63	-0.74	-1.04			-0.3	0.04	0.03	-0.08	0.1	-0.22	-0.15	0.09	-0.39	-0.18	0.12	-0.06			1.19	0.95	0.76	1.05	1.41	1.06	1.21	1.38	1.04	1.03	1.26
MAP6D1	-0.09	-0.26	-0.42	-0.64	-0.25	-0.23	0	-0.04	-0.09	-0.24	0.33	-0.55	-0.25	-0.48			-0.39	-0.26	0.02	0.26	0.2	-0.01	0.14	0.12	-0.41	0.13	-0.01	-0.38			0.96	0.64	0.71	0.86	0.87	0.54	0.92	0.84	0.8	0.79	0.7
LGALS14	-0.23	0.17	-0.32	-0.05	-0.16	-0.01	0	0	-0.05	-0.09	0.27	-0.18	-0.25	-0.48			-0.46	-0.14	0.26	0.27	0.32	-0.47	0.15	-0.1	-0.18	-0.03	0.04	-0.12			0.57	0.73	0.49	0.59	0.79	0.86	0.53	0.9	1.1	0.84	0.63
MASP2	-0.32	-0.1	-0.14	-0.32	-0.13	-0.27	0.04	-0.26	0.15	0.01	0	-0.05	-0.25	-0.39			-0.3	0.13	0.04	-0.13	-0.19	0.23	-0.26	-0.2	-0.28	-0.13	0	-0.29			0.38	0.74	0.33	0.63	0.59	0.86	0.71	0.58	0.57	0.83	0.58
SLC22A9	-0.26	-0.42	-0.22	-0.39	-0.4	-0.38	-0.22	0.02	0.01	-0.37	0.3	0	-0.35	-0.32			-0.44	0.04	0.05	0.24	-0.41	-0.08	-0.15	-0.02	-0.39	-0.15	0.03	-0.21			0.45	0.67	0.49	0.58	0.92	0.71	0.52	0.63	0.8	0.62	0.48
ALAS2	-0.09	-0.14	-0.21	-0.5	0	0.08	-0.31	-0.07	-0.16	-0.45	0.11	-0.15	-0.64	-0.3			-0.41	-0.04	0.06	-0.11	0.02	-0.16	0	0.14	-0.5	0.1	0.15	-0.11			0.45	0.91	0.77	0.6	1.07	0.45	0.5	0.58	0.45	1.15	0.63
TMEM207	-0.28	-0.25	0.07	-0.42	-0.07	0.11	0.11	0.14	-0.46	-0.52	0.33	0.11	-0.65	-0.51			-0.18	-0.12	0	-0.58	-0.31	-0.18	-0.3	0.28	-0.48	-0.24	-0.18	-0.12			0.87	1.3	0.73	1.17	2.84	1.31	1.45	1.15	0.99	1.66	1.26
ISX	-0.08	0.32	0.03	-0.28	-0.17	0.01	-0.2	0	0.1	-0.24	-0.14	-0.07	-0.34	-0.39			-0.19	-0.05	0.09	-0.11	0.27	-0.42	-0.18	0.13	-0.86	-0.08	-0.08	-0.46			0.39	0.78	0.41	0.91	1.52	0.85	0.69	0.72	0.38	1.11	0.48
CLEC2L	-0.36	0.03	-0.48	0.22	-0.03	0.01	0	-0.51	0	-0.4	-0.03	-0.08	-0.75	-0.69			-0.04	-0.43	-0.16	-0.18	-0.25	-0.32	-0.38	-0.43	-0.19	0.06	0.19	0.04			0.72	0.57	1.21	1.08	1.68	0.76	1.02	0.78	0.71	0.98	0.63
HRASLS5	-0.32	-0.4	-0.22	0	-0.03	-0.32	-0.14	-0.17	0.29	-0.42	0.26	0.12	-0.28	-0.62			-0.25	-0.36	0.08	-0.08	-0.12	0.42	-0.31	-0.38	-0.3	0.08	0.02	-0.27			0.7	1.08	1.09	1.2	1.85	0.71	1.27	0.72	0.81	0.79	0.8
A2BP1	0.05	-0.17	-0.3	0.16	-0.05	-0.12	-0.08	-0.68	0.15	-0.02	0.49	-0.1	-0.16	-0.47			0.07	-0.24	-0.07	-0.07	0	0.31	-0.06	-0.37	-0.26	-0.32	0.03	-0.18			0.59	0.74	0.72	0.89	1.47	0.7	0.93	0.54	0.48	0.89	0.57
LRFN5	0.02	-0.06	-0.24	0.11	-0.17	0.07	0.21	-0.28	-0.04	-0.07	-0.17	-0.38	-0.3	-0.39			-0.18	-0.21	-0.08	-0.05	-0.24	-0.41	0	0.58	-0.21	0.23	0.22	-0.26			1.55	0.64	0.9	0.91	0.96	0.8	0.78	1.13	0.9	0.84	0.82
GJD2	-0.02	-0.04	-0.13	-0.06	0.02	0.12	0.21	-0.07	-0.09	0.09	0.34	-0.2	-0.28	0			-0.14	-0.09	-0.06	0.03	-0.08	-0.24	-0.22	0.23	-0.12	-0.12	-0.09	-0.41			0.96	0.33	0.72	0.46	1.08	0.59	0.28	1.13	0.56	0.69	0.35
CACNG2	-0.12	-0.32	-0.25	0.14	-0.05	0	0.07	-0.24	-0.14	-0.15	-0.13	-0.14	-0.09	-0.11			-0.06	0.03	-0.08	-0.07	0.11	0	-0.26	0.06	-0.41	0.03	0.03	-0.24			0.83	0.75	0.24	0.47	0.86	0.57	0.28	0.57	0.33	0.31	0.36
MATN1	-0.2	0	-0.16	-0.28	-0.33	-0.18	-0.17	-0.17	-0.24	0.02	-0.17	-0.34	0.19	-0.09			0.09	-0.17	0.1	0.06	-0.23	-0.07	0.16	0.02	-0.25	-0.22	0	-0.14			0.69	0.72	0.32	0.73	0.37	0.81	0.64	0.65	0.36	0.74	0.74
SP7	-0.07	-0.05	-0.19	0.03	-0.25	0.11	-0.01	-0.24	0.01	-0.22	-0.21	-0.38	-0.15	-0.14			-0.04	-0.02	-0.05	-0.01	-0.13	-0.1	0.02	0.05	0	0.03	-0.35	0.01			0.43	0.62	0.48	0.51	0.53	0.25	0.61	0.54	0.23	0.39	0.59
CRYBB3	-0.21	-0.36	-0.09	0.1	-0.32	0.03	-0.19	-0.12	-0.27	-0.47	-0.12	-0.38	-0.42	-0.04			-0.18	0	0	-0.07	-0.43	-0.2	0.06	0.18	0.06	0.18	-0.25	0.1			0.89	0.87	0.82	0.7	0.94	0.54	0.34	0.78	0.31	0.8	0.52
ANKRD49	0.17	-0.04	0.1	-0.75	-0.54	0.11	-0.25	-0.99	0.11	-0.78	0.28	-0.15	-0.15	0.45			0	-1.26	-0.39	-0.37	-0.95	0.5	-0.37	-0.04	-0.07	-0.36	-0.59	-0.6			0.76	1.91	2.56	1.56	1.11	1.06	2.16	1.34	2.21	1.2	1.04
C5orf52	0.37	0.12	-0.16	-0.15	-0.31	-0.09	-0.08	-0.31	0.09	-0.24	-0.22	-0.18	-0.09	0.22			0.14	-0.14	0	-0.21	0.13	-0.13	0.05	-0.04	-0.2	-0.1	-0.16	-0.19			0.5	0.5	0.67	0.57	0.48	0.6	0.64	0.37	0.56	0.65	0.51
SPAG8	0.03	-0.1	0.16	-0.11	-0.24	0	-0.32	-0.16	0.35	-0.11	-0.29	-0.28	0	-0.34			0.32	-0.32	-0.43	-0.26	0.44	0.01	-0.05	0.05	-0.33	-0.21	-0.57	-0.13			0.6	0.76	1.32	0.72	0.87	0.49	1.33	0.59	1.15	0.57	0.95
MTRR	0.17	-0.1	-0.34	-0.24	-0.06	0	-0.13	-0.06	-0.15	-0.13	0.06	-0.48	-0.27	-0.58			0.19	-0.22	0.05	0.01	-0.21	-0.28	0.17	-0.15	0.06	-0.23	-0.01	-0.19			0.78	0.94	1.92	1.25	1.31	0.79	1.21	2.63	1.25	0.66	1.47
PASD1	-0.23	-0.07	-0.32	-0.18	-0.25	0.01	-0.3	-0.07	0.65	0	0.32	-0.47	-0.13	-0.3			-0.13	0.64	-0.34	0.03	-0.26	0	-0.51	-0.26	0.32	-0.27	0.69	-0.15			0.36	1	2.28	0.96	0.84	1.06	1.04	1.38	0.91	1.09	1.29
CNNM3	-0.11	-0.46	-0.31	0.51	-0.95	-0.9	-1.02	0.16	0.29	0	-0.43	0.53	-0.96	-0.15			0.58	-0.66	-0.74	-0.72	-0.05	0.09	-0.82	-0.75	0.44	-0.31	-0.25	-0.42			1.49	1.88	1.65	1.63	1.52	1.32	1.45	2.48	1.68	1.49	1.35
SSTR4	0.02	0.11	0.05	0	-0.15	-0.14	-0.2	0.02	-0.15	-0.16	-0.04	0.41	-0.37	-0.37			-0.1	-0.23	-0.17	0.23	-0.04	-0.35	-0.3	-0.32	0.25	-0.03	-0.32	-0.25			0.56	0.46	0.95	0.49	0.65	0.67	0.61	0.61	0.74	0.59	0.59
PPIE	-0.15	-0.42	0	-0.69	0.21	0.42	-0.21	0.37	-0.19	-0.39	-0.09	0.09	-0.2	0			-0.81	-0.61	-0.93	3.27	1.02	-1.02	-1.8	-1.38	-1.59	-1.48	-1.59	-1.98			3.5	2.5	3.7	2.23	3.42	4.15	2.36	1.79	3.47	4.03	2.24
FABP9	-0.15	-0.23	-0.12	-0.14	-0.07	-0.22	0	-0.11	-0.01	0.59	0	0	0.12	0.56			-0.4	-0.3	-0.14	0.05	1.22	-0.32	-0.4	-0.34	-0.69	-0.01	-0.1	0.13			0.95	0.53	0.87	1.26	1.22	1.81	0.7	1.38	1.38	1.39	1.09
FBXO40	-0.21	-0.49	0	-0.09	0.04	0.13	-0.09	0.25	-0.03	0.08	-0.28	-0.23	-0.3	0.08			-0.4	-0.36	-0.38	0.16	0.2	-0.22	-0.19	-0.05	-0.35	-0.17	-0.33	-0.36			0.45	0.44	0.27	0.62	0.68	0.83	0.49	0.54	0.56	0.46	0.5
CACNA2D2	-0.25	-0.04	-0.11	0.35	0.05	0	0.1	-0.21	-0.01	0.04	0.4	-0.17	0.22	0.13			-0.36	-0.06	-0.18	-0.11	-0.31	-0.11	-0.23	-0.48	-0.42	-0.14	-0.4	-0.11			0.49	0.71	0.57	0.69	0.66	0.47	0.81	0.63	0.56	0.97	0.27
KRT13	-0.41	0.41	-0.15	0.34	-0.17	-0.21	0	-0.11	0.07	-0.19	0.29	-0.26	0.02	0.11			-0.08	-0.3	-0.53	-0.04	-0.23	0.14	-0.28	-0.34	-0.22	-0.06	-0.27	-0.33			0.54	0.96	0.67	0.89	0.85	0.75	1.22	0.79	0.79	0.98	0.18
MIXL1	-0.24	-0.2	-0.34	0.3	-0.15	-0.11	0	0.11	-0.33	-0.2	0.09	-0.29	0.23	0.33			0.29	-0.29	0.02	-0.07	0	-0.31	-0.18	-0.39	-0.37	-0.22	-0.2	-0.09			0.46	0.8	0.68	0.89	0.66	0.75	0.78	0.76	0.35	0.7	0.48
ARHGEF4	-0.25	0.51	-0.39	0.18	-0.09	-0.23	-0.26	-0.14	-0.35	-0.19	0.04	-0.31	0.49	0.26			0.26	-0.12	0	0.07	-0.19	-0.34	-0.17	-0.17	-0.26	0	-0.06	0			0.31	0.97	0.91	1.16	0.81	0.79	1.19	0.55	0.73	0.96	1.05
OR2T11	-0.37	0.09	-0.09	-0.34	-0.22	-0.26	-0.2	-0.06	0.19	-0.3	0.37	-0.33	-0.5	-0.21			-0.14	0.01	-0.36	0.04	0	-0.2	-0.19	-0.14	0.13	-0.2	0.08	-0.21			0.48	1.18	1	0.68	0.73	0.68	0.85	0.67	0.96	1.24	0.26
FAM187B	-0.13	-0.42	-0.05	-0.22	-0.24	-0.03	-0.14	-0.03	0.16	0.31	0	-0.26	-0.25	-0.39			-0.12	0.02	-0.03	-0.27	0.11	-0.36	0.07	-0.2	0.19	0.05	-0.21	-0.05			0.52	0.43	0.67	0.7	0.44	0.56	0.61	0.52	0.48	0.92	0.49
MAGEA9; MAGEA9B	-0.35	-0.31	-0.22	-0.27	0	-0.24	0.06	-0.22	0.09	0.11	-0.34	-0.3	-0.3	-0.05			-0.04	0.2	0.03	-0.06	0	-0.45	0.56	-0.14	-0.39	-0.09	0.28	-0.14			1.08	1.34	1.08	1.03	0.89	1.12	1.05	0.99	1.14	3.14	0.82
SLCO4A1-AS1	-0.36	-0.71	-0.99	-0.05	-0.76	-1.09	-0.46	-1.21	-0.61	-1.38	-1.08	-1.25	-1.37	-1.01			-0.91	-0.1	-0.44	1.87	1.15	0.57	0.96	-0.21	1.34	0.83	1.33	0			3.55	1.31	4.7	3.55	1.8	4.29	3.08	4.87	2.6	4.1	2.09
PLD1	-0.18	-0.68	-0.49	0	-0.64	-0.33	-0.62	-0.32	-0.45	-0.85	-0.11	-0.66	0.82	-0.5			0.19	-0.07	-0.09	1.8	0.47	-0.2	0.2	0.19	-0.29	0.01	-0.32	-0.37			1.66	0.87	2.01	2.1	0.84	2.34	2.16	1.63	1.27	2.42	1.53
ADCY2	-0.01	0	-0.41	-0.26	-0.35	-0.45	-0.37	-0.29	-0.55	0.12	1.77	2.75	-0.44	-0.9			-0.4	-0.18	-0.3	5.33	2.93	-0.19	0.96	-0.14	-0.13	-0.36	0.94	-0.23			5.33	5.29	4.51	4.73	5.11	4.87	5.33	5.08	4.77	4.94	4.91
BIRC7	-0.15	-0.3	-0.72	-0.48	-0.15	-0.39	0.01	-0.2	-0.33	-0.4	-0.53	-0.18	-0.65	-0.32			-1.11	0	-0.52	6.74	6.53	-1.29	0.92	-0.72	0.28	0.1	3.77	-0.65			0.53	5.56	4.4	7.78	5.91	7.6	8.11	8.84	8.04	7.69	5.2
TMBIM6	-0.44	-0.05	-0.36	-0.1	-0.39	-0.14	-0.02	0.11	-0.26	-0.05	-0.43	-0.49	-0.21	0.05			0.01	-0.09	-0.09	-0.06	0	0.07	0	0.01	-0.09	-0.23	0.04	-0.1			0.77	0.63	0.81	0.71	1.06	0.82	0.96	0.82	0.75	0.44	0.58
DACH2	-0.41	-0.25	-0.41	-0.25	-0.3	-0.34	-0.08	-0.06	0.15	-0.1	0.12	-0.15	-0.18	0.23			0.03	0.16	0	0.25	-0.06	-0.08	0.04	-0.03	-0.08	-0.08	-0.14	-0.3			0.57	0.44	0.32	0.39	0.99	0.94	0.84	0.59	0.81	0.38	0.52
WIF1	-0.69	-0.39	-0.75	-0.09	0.1	0.19	-0.32	-0.13	-0.27	-0.09	0.09	-0.52	-0.17	0.3			-0.44	-0.06	0.15	0.46	-0.11	-0.21	-0.43	-0.07	-0.3	0.01	0	-0.27			0.68	0.35	0.6	0.47	1.08	1.18	1.24	1.28	0.79	0.55	0.81
MAFA	-0.25	-0.15	-0.47	-0.17	-0.17	-0.43	-0.31	-0.28	-0.28	-0.1	-0.33	-0.07	0.19	0.23			-0.47	-0.31	-0.1	0.28	0.02	0.12	-0.29	-0.04	0.42	0	0.02	-0.37			0.72	0.5	0.62	0.93	0.83	0.71	0.99	0.89	0.51	0.71	0.5
C9	-0.19	-0.36	-0.16	0	-0.18	-0.31	-0.08	-0.21	-0.07	-0.19	-0.21	0.05	0	0.34			-0.26	-0.14	0.04	0.07	-0.08	-0.37	-0.21	0.2	0.06	-0.14	-0.12	0.13			0.41	0.44	0.57	0.61	0.62	1.16	0.68	0.78	0.47	0.64	0.48
IGSF9	-0.36	-0.26	-0.22	0.12	-0.62	-0.41	-0.22	-0.48	-0.15	0.19	-0.01	-0.16	0.19	0.45			-0.58	-0.21	-0.04	0.17	0.35	-0.26	-0.56	-0.23	0.11	-0.18	0	-0.21			0.98	0.56	0.57	0.93	1.1	1.53	1.5	1.38	1.08	0.83	0.69
F13B	-0.24	0	-0.27	-0.12	-0.06	-0.24	-0.23	-0.08	0.05	0.08	-0.17	-0.27	-0.12	0.46			-0.38	-0.17	-0.22	0	0.09	-0.15	-0.45	-0.39	0.25	-0.38	0.07	0.22			0.59	0.4	0.29	0.52	0.96	0.92	0.54	1.24	0.81	0.62	0.35
LIPK	-0.07	-0.09	-0.3	0.12	0	-0.07	-0.06	0	0	-0.12	0.05	-0.22	0.17	-0.11			-0.29	-0.21	-0.27	-0.14	0.02	0.36	-0.14	-0.09	0.09	0.38	-0.47	-0.06			0.38	0.28	0.48	0.41	0.58	0.61	0.52	0.87	0.26	0.6	0.41
DYDC1	-0.1	0.05	-0.38	-0.17	-0.25	0.08	0.15	-0.03	0	-0.15	0.21	-0.18	0.09	0.18			-0.58	-0.43	-0.38	-0.03	-0.2	0.14	-0.29	-0.3	-0.05	-0.21	-0.28	-0.04			0.51	0.44	0.5	0.62	0.72	0.91	0.45	0.79	0.54	0.64	0.53
C6orf223	-0.44	0.11	-0.23	-0.05	-0.18	0.07	0.06	-0.3	-0.07	-0.33	0.11	-0.33	0	0.01			-0.19	-0.06	-0.46	-0.14	-0.31	-0.17	-0.14	-0.31	0.23	-0.26	-0.13	0.43			0.69	0.66	0.44	0.59	0.99	0.82	0.68	0.69	0.76	1	0.61
TAAR5	-0.22	-0.04	-0.11	-0.09	-0.03	0.33	0.02	0.01	-0.04	-0.26	0.02	-0.38	-0.09	0.19			0.1	-0.41	-0.42	-0.05	-0.63	-0.38	-0.94	-0.3	-0.06	0	-0.13	0.03			0.97	0.57	0.92	0.76	1.01	1.19	0.75	0.83	0.65	1.22	0.6
CCR2	-0.09	-0.22	-0.47	0.09	-0.34	0.13	0.27	0.12	-0.12	-0.4	0.41	-0.27	-0.37	0.19			-0.03	-0.36	-0.42	-0.29	-0.46	-0.22	-0.6	0	-0.11	0	-0.09	-0.61			0.83	0.57	0.72	0.72	1.26	0.92	1.15	1.22	0.58	1.15	0.09
HES3	0.08	0	-0.4	-0.08	-0.37	0.1	0.05	-0.09	0.04	-0.03	0.28	0.02	-0.43	-0.05			-0.04	-0.58	-0.34	-0.09	-0.35	-0.03	-0.15	-0.09	-0.04	0.03	-0.49	-0.2			0.37	0.73	0.9	0.55	0.67	0.78	0.57	0.64	0.27	0.78	0.25
GALNTL5	-0.16	-0.28	-0.63	-0.22	0.22	-0.63	0.23	0.05	-0.15	0	-0.04	-0.59	-0.56	-0.53			-0.06	-0.1	-0.17	-0.01	0.04	0.27	-0.19	-0.16	0.46	-0.07	-0.34	0.27			0.42	0.79	0.93	0.78	0.85	1.23	1.21	0.54	1.05	1.14	1.16
CFAP57	-0.06	-0.03	-0.36	-0.3	-0.14	-0.03	0.18	-0.03	0.08	-0.16	-0.09	0.06	-0.73	-0.36			-0.25	0.34	-0.04	0	-0.04	-0.19	-0.21	0.16	0.15	-0.4	-0.2	0.24			0.78	0.87	0.59	0.34	0.65	0.9	0.64	0.52	1.07	1.04	0.75
P2RY12	-0.37	-0.15	0.1	-0.13	-0.13	-0.27	-0.05	0.32	-0.01	0.18	0	-0.29	-0.76	-0.11			-0.39	-0.14	0.05	-0.1	0.38	0.37	-0.12	-0.28	0.36	-0.2	-0.37	-0.51			1.23	1.07	0.49	0.91	0.65	1.62	1.06	0.97	1.63	0.68	0.64
CYP1A1	0.12	-0.59	0.03	-0.75	-0.47	-0.64	-0.48	-0.16	-0.09	-0.53	-0.08	-0.33	-1.34	-1.08			-0.34	-0.03	-0.02	-0.23	1	1.03	0	-0.22	0.29	-0.23	0.04	0.17			1.23	2.55	1.29	1.23	1.09	1.09	1.5	1.47	1.75	0.96	0.78
NWD2	-0.03	0.15	-0.29	-0.17	-0.05	-0.29	-0.01	0.01	-0.18	0.13	0	-0.12	-0.35	-0.45			0.22	-0.39	-0.54	-0.4	-0.23	-0.41	-0.44	-0.5	0.12	-0.12	0.07	0.06			0.48	0.99	0.93	1.18	1.05	0.67	1.4	0.78	1.15	0.8	0.66
PIK3CG	-0.06	0.21	0.19	-0.11	0.17	0.38	-0.09	-0.02	-0.26	-0.02	-0.01	-0.1	0	-0.54			0.26	-0.39	-0.33	-0.09	-0.88	-0.03	-0.02	-0.22	-0.19	-0.12	0.65	0.11			1.35	2.02	1.38	1.47	1.48	1.35	1.62	1.51	1.48	1.03	0.36
DNAH8	0.27	-0.18	-0.33	-0.13	0.02	0.17	-0.17	-0.31	-0.01	-0.16	-0.08	0	-0.21	-0.33			-0.2	-0.2	-0.31	-0.16	0	-0.11	-0.34	0.02	-0.06	-0.41	0.06	0.03			0.35	0.76	0.51	0.91	0.61	0.45	1.28	0.88	0.58	0.3	0.32
RP3-370M22.8; GRAP2	-0.17	0.24	-0.36	-0.15	-0.02	-0.27	-0.1	-0.29	0	-0.37	-0.26	0.16	-0.06	-0.11			-0.05	-0.14	-0.14	-0.2	-0.03	0.22	0.08	0.25	-0.1	-0.16	0	0.13			0.29	1.47	0.57	0.48	0.76	0.45	1.17	0.69	0.33	0.54	0.32
C11orf72	-0.37	-0.42	0	-0.15	0.01	-0.28	0	-0.47	0.04	0.04	-0.28	-0.32	-0.24	-0.54			-0.24	-0.59	-0.27	0.01	0.28	-0.31	-0.31	-0.42	-0.47	0.11	0.1	-0.51			1.04	0.59	0.78	0.71	1.25	0.88	1.32	1.34	1.1	0.75	0.58
TDRD15	-0.25	-0.16	-0.17	-0.09	0.34	-0.3	0	-0.05	-0.06	-0.3	-0.01	-0.28	0.05	-0.32			0.07	-0.57	0	0.39	0.46	-0.34	-0.49	-0.41	-0.01	-0.15	0.01	0.06			0.67	0.66	0.23	0.51	0.71	0.62	0.94	1.38	0.88	0.78	0.75
H2BFWT	0.36	-0.18	0.11	-0.18	-0.05	0.11	-0.03	0.02	-0.2	-0.26	-0.18	-0.08	-0.03	-0.49			-0.28	-0.21	-0.35	0.3	0.15	-0.1	-0.07	-0.15	0	-0.04	-0.19	0.15			0.68	0.52	0.41	0.48	0.57	0.58	0.46	1.14	0.7	0.51	0.32
DMRT1	-0.44	0	-0.05	-0.12	-0.34	0.11	0	-0.32	-0.19	0.15	0.04	-0.31	-0.89	-0.27			0.31	-0.12	-0.13	-0.13	0.39	-0.19	-0.04	-0.05	-0.13	0.06	0.16	-0.23			0.59	0.96	0.83	0.84	0.74	0.55	0.52	0.34	0.44	0.57	1.02
ZCCHC16	-0.02	0.21	0.43	-0.06	0.16	-0.21	-0.22	-0.09	-0.26	0.01	-0.17	-0.44	-0.08	-0.21			0	-0.4	-0.12	0.07	-0.1	0.16	0	-0.21	-0.17	-0.24	0.04	-0.1			0.39	0.72	0.52	0.45	0.77	0.53	0.29	0.84	0.54	0.48	0.68
SERPINA4	-0.1	0.07	0.29	0.28	-0.02	-0.11	-0.12	-0.03	-0.07	-0.01	0.2	-0.23	0	-0.29			-0.26	-0.13	-0.22	-0.12	-0.09	0.23	-0.23	0.02	-0.14	-0.14	0.26	-0.35			0.32	0.53	0.49	0.56	1.07	0.54	0.53	1.1	0.67	0.6	0.89
OR9A2	-0.21	0	-0.06	-0.08	0.24	-0.21	-0.01	-0.39	-0.29	0.15	0.22	-0.33	-0.24	-0.73			-0.48	-0.61	0.19	0.05	-0.04	0	-0.09	-0.14	-0.2	-0.45	0.24	0.01			0.49	0.62	0.48	0.59	1.46	0.57	0.62	1.21	0.71	0.64	1.04
CYLC2	-0.19	0.08	-0.34	-0.6	-0.49	-0.46	-0.46	-0.17	0.09	-0.03	0	-0.42	0.32	-0.07			0.21	-0.45	-0.28	0.16	0.13	-0.09	-0.06	-0.16	0.4	-0.4	-0.52	-0.43			0.68	0.68	0.67	0.48	1.72	1.54	0.91	1.67	0.83	0.8	0.8
OR4Q2	0.12	0.03	0.43	-0.2	-0.4	-0.28	-0.06	-0.17	0	-0.16	-0.09	-0.36	-0.02	-0.24			-0.06	-0.44	-0.13	-0.23	0.62	0.08	-0.23	0.09	0.15	-0.4	-0.29	-0.29			0.59	0.69	0.56	0.72	0.95	0.78	0.41	1.2	0.72	0.49	0.83
SNX20	-0.46	-0.31	-0.41	-0.37	-0.21	-0.3	0.06	0.04	-0.12	-0.2	-0.08	-0.19	-0.29	-0.46			0.08	-0.05	-0.14	-0.13	-0.02	-0.34	0	0.03	-0.13	0.07	0	0.1			0.61	0.46	0.5	0.4	0.26	0.53	0.42	1.07	0.95	0.89	0.57
ZNF497; A1BG	-0.58	0.07	-0.25	-0.3	-0.16	-0.44	0.03	-0.27	-0.38	-0.47	0	-0.38	-0.29	0.13			-0.05	-0.13	0.12	-0.28	-0.16	-0.17	0.01	-0.05	-0.08	-0.14	0.03	0.14			0.57	0.66	0.71	0.56	0.75	0.54	0.69	0.94	0.59	0.9	0.63
ACMSD	-0.79	0.13	-0.4	-0.25	0.08	-0.13	-0.09	0.02	0.06	-0.56	0.41	-0.06	0.01	-0.35			-0.21	-0.11	-0.04	-0.25	-0.06	-0.28	0	-0.28	-0.35	-0.05	-0.31	0.26			0.63	0.79	0.57	0.56	0.86	0.77	0.51	1.3	0.63	0.89	0.64
CFC1	-0.35	-0.25	-1.03	-0.5	-0.3	-0.01	-0.39	0.08	-0.21	-0.18	-0.33	-0.41	-0.08	-0.52			-0.32	-0.33	0.06	0.04	0.02	0	-0.02	0.02	-0.8	0	0.41	0.28			0.83	0.7	0.43	0.67	1.48	1	0.86	1.02	0.98	1.38	1.17
NKAIN4	-0.8	-1.4	-1.16	-0.96	-0.93	-0.91	-0.57	-0.96	-0.65	-0.67	-0.23	0.66	0.02	-0.1			-0.13	0	0.09	0.4	0.9	-0.31	-0.42	-0.17	-0.47	-0.15	0.59	0.11			0.62	2.38	1.04	2.51	1.88	1.9	2.43	3.36	1.55	3.27	1.87
SLC7A3	-0.53	-0.43	0.27	-0.33	-0.26	0.01	-0.21	-0.32	-0.18	0.19	-0.23	-0.17	-0.19	0.32			-0.1	-0.55	0.13	-0.16	-0.49	0	-0.37	0.61	0.07	-0.12	-0.58	-0.16			0.58	0.7	1.03	0.59	1.33	1	0.67	1.01	0.74	0.8	0.77
NMNAT3	0	0.29	-0.21	-0.09	0.11	-0.42	-0.22	-0.09	0.17	-0.2	-0.24	-0.47	-0.05	-0.12			-0.21	-0.22	-0.07	-0.15	-0.42	-0.19	0.44	0.15	0.01	0.24	-0.24	-0.04			0.97	0.36	1.27	0.55	1.32	0.78	0.77	0.59	1	0.9	0.93
TRPM6	0	0.34	-0.13	-0.25	0	-0.08	-0.41	-0.07	-0.34	-0.51	-0.22	-0.41	-0.03	0.32			-0.25	-0.38	0.02	-0.35	-0.73	-0.39	0.25	0.38	-0.16	0.34	-0.1	-0.46			0.65	0.95	0.84	0.54	1.3	1.11	0.88	0.42	0.59	0.75	0.67
TLCD2	-0.72	0.15	-0.46	-0.51	0.44	-0.03	-0.24	-0.01	-0.15	-0.1	0.78	-0.32	-0.28	0.38			-0.22	0	-0.21	-0.2	0.23	-0.26	0.07	-0.27	-0.25	-0.09	-0.23	0.06			0.8	0.95	2	0.86	1.42	0.9	1.49	1.05	0.65	1.02	1.28
CEACAM3	-0.56	0.32	-0.48	-0.04	-0.27	-0.33	-0.2	0.11	-0.13	-0.24	0.34	0.15	-0.39	-0.02			-0.35	-0.17	-0.42	-0.02	0.34	-0.16	0.35	-0.2	-0.51	0.04	-0.05	0			0.53	0.46	0.82	0.67	0.77	0.73	0.95	0.98	0.61	0.71	0.51
FAM71E2	-0.78	-0.02	-0.5	-0.18	-0.29	-0.03	0.08	-0.29	0.23	0.13	0.6	-0.5	-0.24	-0.28			-0.38	-0.08	-0.07	-0.24	0.48	0.04	-0.06	0	-0.46	0.11	-0.07	-0.33			0.75	0.94	0.69	0.72	0.76	1.17	0.93	0.64	0.8	0.76	0.59
CAPN6	-0.52	-0.02	-0.09	-0.09	-0.04	0.08	-0.15	-0.05	0	-0.1	0.04	-0.4	-0.32	0.04			-0.57	0.01	-0.3	0.44	0.37	-0.01	-0.15	-0.07	-0.34	0.13	-0.28	-0.21			0.4	0.49	0.54	0.41	0.5	0.74	0.79	0.69	0.56	0.62	0.36
ZNF806	-0.17	0	-0.08	0.04	-0.05	-0.34	-0.13	-0.11	0.12	-0.1	0.02	0.1	0.1	-0.09			-0.17	-0.02	-0.21	-0.33	-0.15	-0.16	-0.24	-0.18	0.22	-0.12	0.08	-0.42			0.17	0.42	0.36	0.25	0.63	0.86	0.62	0.68	0.64	0.56	0.43
OR4B1	-0.01	-0.04	-0.62	0.13	0.05	-0.23	-0.21	-0.01	-0.06	-0.14	0.28	0.25	-0.02	-0.19			-0.43	-0.11	-0.03	-0.24	0.04	0.28	-0.16	-0.21	0	-0.02	0.16	-0.27			0.8	0.53	0.81	0.6	1.37	1.14	1.06	1.02	1.06	0.49	0.3
MORN5	-0.01	-0.22	-0.49	0.24	-0.03	-0.14	-0.26	-0.08	0.23	-0.12	0.03	-0.23	-0.25	0			-0.39	-0.21	-0.09	0.16	0.24	-0.04	-0.31	-0.26	0.14	-0.32	0.11	-0.34			0.11	0.53	0.75	0.1	0.67	0.82	0.62	0.46	0.71	0.74	0.77
PRKAR1B	0.37	-0.1	-0.14	0.14	-0.2	-0.26	-0.24	0.04	-0.4	-0.23	0	-0.39	-0.98	-0.17			0	-0.35	-0.05	-0.14	-0.13	-0.18	-0.26	-0.38	0.21	0.16	0.09	0.53			0.6	1.5	1.81	0.98	0.68	0.62	1.75	1.33	0.13	1.64	0.92
DNMT3L	-0.31	0.04	-0.13	-0.07	-0.09	-0.04	0.22	-0.21	-0.08	0.14	0.18	0.3	0.06	-0.39			-0.44	-0.25	-0.27	0.11	-0.57	-0.25	-0.29	-0.24	-0.28	-0.11	-0.1	0			0.52	0.6	0.75	0.42	0.91	0.6	0.61	0.98	0.36	0.67	0.52
DPEP3	-0.23	-0.11	-0.1	0.09	0.15	-0.05	0.46	0.18	0.24	0.23	-0.05	0.26	-0.44	-0.46			-0.25	-0.23	-0.11	-0.07	-0.31	-0.2	-0.39	-0.4	-0.34	-0.19	-0.09	0			0.47	0.61	0.61	0.59	0.8	0.7	0.65	0.68	0.48	0.74	0.79
SMIM9	-0.33	0	-0.39	-0.36	0.28	-0.37	0.4	-0.33	-0.12	-0.19	0.18	0.37	0.14	-0.17			-0.65	-0.02	0.23	-0.37	-0.24	-0.23	-0.63	-0.3	-0.47	-0.24	0.15	-0.29			1.02	0.75	0.9	0.93	1.28	0.31	0.64	0.9	0.37	0.88	0.92
QRSL1	-0.03	-0.32	0.06	-0.33	0.13	0.07	-0.34	-0.08	1.04	-0.15	0	0.58	-0.38	0.22			-0.63	-0.09	0.06	-0.53	-0.79	-0.57	-0.64	-0.32	-0.4	-0.79	-0.27	-0.76			1.66	1.62	1.23	1.53	1.92	1.8	1.08	1.11	0.44	1.54	1.44
SMIM2	-0.16	-0.17	-0.19	-0.12	0.45	0.23	0.02	-0.07	0.72	0.31	0.41	0.71	-0.42	-0.62			-0.33	0	-0.24	-0.31	-0.44	-0.28	-0.28	-0.1	-0.31	-0.32	-0.16	-0.32			1.38	0.74	0.91	1.25	1.45	1.27	0.53	1.35	0.89	0.83	0.59
TNFRSF4	-0.01	0.23	0.12	0	0.09	-0.14	-0.13	-0.02	0.5	-0.06	0.25	0.14	-0.87	-0.5			-0.24	-0.22	-0.5	-0.06	-0.44	-0.42	-0.13	-0.12	0.07	-0.21	-0.46	-0.65			1.2	1.04	1.03	0.98	0.98	0.46	0.56	1.1	0.68	1.34	0.57
OR10A7	0	-0.16	-0.29	-0.31	0.01	-0.29	-0.19	-0.27	0.45	0.09	0.42	-0.28	-0.66	-0.45			-0.13	-0.04	0	-0.05	-0.28	-0.37	-0.24	-0.32	-0.12	-0.06	0.41	0.04			0.8	0.77	0.65	0.67	1.03	0.75	0.64	1.08	0.33	0.74	0.55
MGAT4D	-0.42	0.01	-0.75	0.07	-0.15	-0.16	-0.09	-0.16	0.48	0.21	0.67	0	-0.76	-0.67			-0.71	-0.22	0	-0.18	-1	-0.49	-0.24	-0.07	-0.52	0.15	-0.05	-0.29			0.7	1.48	1.11	0.85	0.93	0.78	0.89	1.67	0.89	1.19	0.47
MYO1A	-0.01	-0.42	-0.06	-0.12	0.37	0	0.45	-0.11	0.65	0.3	-0.14	-0.12	-0.29	0.07			-0.38	-0.18	-0.19	-0.41	0.05	-0.22	-0.6	-0.12	-0.14	-0.17	-0.02	0.12			0.7	0.68	0.6	0.75	0.94	0.88	0.85	0.69	0.54	0.86	0.85
AMER2	-0.09	-0.18	-0.21	-0.06	0.72	-0.07	0.25	-0.02	0.35	0.78	0.36	0.08	-0.17	-0.29			-0.08	-0.04	-0.03	-0.39	-0.1	-0.27	0.07	-0.13	-0.23	-0.01	-0.1	0			0.35	0.96	0.77	0.66	0.87	0.57	0.72	0.86	0.58	0.69	0.42
PP2D1	-0.42	-0.05	0.22	-0.44	-0.02	0.14	0.37	0.02	-0.17	0.1	0.08	-0.08	-0.92	-0.73			-0.65	-0.32	-0.31	-0.15	0	-0.15	-0.38	-0.32	-0.1	-0.16	0.33	-0.18			0.48	1.01	1.01	0.76	1.1	1.76	1.36	1.02	1.31	1.29	1.11
CLEC9A	-0.03	0.3	-0.06	-0.06	-0.2	0.41	0.38	0.01	0	0.06	-0.42	-0.36	-0.71	-0.98			-0.21	-0.26	-0.26	-0.43	-0.13	0.14	-0.55	0	-0.46	-0.13	-0.31	-0.45			0.86	0.59	0.64	0.58	1.35	0.94	1.1	1.11	0.9	0.85	1.33
RTBDN	0.09	0.55	0.14	0.37	-0.11	0.25	-0.04	-0.3	-0.08	-0.04	0	-0.11	-0.44	-0.56			-0.28	-0.11	-0.19	-0.03	0.12	-0.32	-0.37	-0.01	-0.13	-0.09	0.07	-0.25			0.62	0.6	0.51	0.36	0.95	1.13	0.9	0.84	0.41	0.99	0.86
OR4F4; OR4F17	0.43	0	-0.51	-0.67	0.01	-0.21	-0.19	-0.12	0.04	-0.29	0.15	-0.52	-0.47	-0.93			-0.39	-0.38	-0.38	-0.26	-0.02	-0.23	-0.29	0	0.48	-0.26	-0.08	0.08			0.64	0.79	0.65	1.26	1.38	1.55	1.37	1.22	1.24	1.58	0.8
OR2D3	0.25	-0.04	-0.26	-0.23	0.31	0.09	0.04	0.2	-0.16	-0.46	0.53	-0.24	-0.14	-0.98			-0.34	-0.56	-0.16	-0.28	-0.42	-0.32	-0.26	-0.05	0.31	-0.29	-0.08	0			0.88	0.64	0.68	0.98	1.33	1.39	1.04	1.21	0.77	0.77	1.06
LOC100288748; RP11-22C11.2	0	0.59	0.08	-0.55	-0.4	0.22	0.07	-0.01	-0.41	-0.24	-0.09	-0.39	0.05	-1.09			-0.64	-0.61	-0.02	-0.4	-0.03	-0.28	-0.2	-0.01	0.28	0.01	-0.48	-0.18			0.73	0.76	0.72	0.51	1.01	1.35	1.45	1	1	0.68	0.86
NEUROD6	0.13	-0.08	-0.12	-0.1	-0.48	-0.1	0	0.01	-0.13	0.17	0.5	-0.14	-0.4	-0.83			-0.53	-0.25	-0.23	-0.27	0.36	-0.31	0.04	-0.38	0.09	-0.27	-0.12	-0.05			0.67	0.68	0.91	0.61	1.29	0.66	1	1.12	0.9	0.65	0.45
IL9	0.49	-0.14	0.24	-0.41	-0.18	0.23	0	0.32	-0.12	0.04	0.34	-0.11	-0.16	-0.68			-0.44	-0.05	-0.16	0.16	-0.06	-0.31	-0.14	-0.43	-0.08	-0.05	-0.45	-0.29			0.72	0.92	0.48	0.77	0.91	0.56	1.26	1.12	0.86	0.63	0.93
EPPIN	0.15	0.23	0.24	-0.02	-0.2	0.18	-0.27	-0.05	-0.06	-0.13	0.46	-0.13	-0.26	-0.84			-0.25	-0.18	-0.08	0.13	-0.03	-0.11	0	-0.11	-0.32	-0.14	-0.14	0.01			0.41	0.62	0.38	0.65	0.93	0.54	0.7	1.09	0.66	0.55	0.63
UCMA	-0.26	-0.38	-0.54	-0.95	-0.22	0.45	0.14	-0.25	-0.25	-0.12	0.47	0.04	-0.5	-0.99			-0.51	0.01	-0.08	-0.37	-0.04	-0.35	0	0.34	-0.12	0.15	-0.23	-0.23			0.92	0.87	0.5	0.76	1.18	1.54	0.84	0.98	0.8	0.61	1.06
ADH1C	0	-0.07	-0.02	-0.2	0.02	0.02	0.24	-0.2	0	-0.22	0.03	-0.17	-0.31	-0.64			-0.45	-0.23	0.14	-0.21	-0.37	-0.26	-0.19	0.31	-0.15	-0.11	-0.02	-0.4			0.38	0.7	0.58	0.64	1.17	0.65	0.32	1	0.68	0.68	0.6
LINC00116	-0.1	-0.18	-0.53	0.08	-0.1	0.18	0.3	-0.32	0	0.16	0.55	-0.45	-0.39	-1.62			-0.68	-0.26	-0.15	-0.04	-0.04	-0.45	-0.25	0.64	-0.1	0.17	-0.15	-0.17			0.43	0.58	0.69	1.01	1.25	1.36	0.67	1.08	0.78	0.97	0.34
BPIFC	-0.33	-0.15	-0.19	-0.23	0.04	-0.27	0.08	-0.01	-0.35	-0.24	0.68	-0.58	-0.13	-0.46			0	0	-0.09	-0.41	0.19	0.31	0.38	-0.16	-0.19	0.33	-0.3	-0.24			0.99	0.96	0.95	0.68	1.55	1.15	0.62	1.25	1.3	0.8	0.52
KRT37	-0.06	-0.07	-0.34	-0.4	-0.07	0.13	-0.11	0.12	-0.24	0.09	0.82	-0.19	-0.13	-0.56			-0.1	-0.06	0	-0.34	-0.32	0.33	-0.25	-0.07	0.47	0.25	-0.07	-0.14			0.77	0.93	0.89	0.58	1.14	0.93	0.62	1.24	0.59	0.89	0.67
DAO	-0.12	-0.07	-0.12	-0.29	0.11	-0.21	0.14	0.04	-0.06	-0.02	0.43	0	-0.24	0.12			-0.22	-0.16	0.04	-0.35	-0.1	-0.07	-0.44	-0.01	0.35	-0.09	-0.06	-0.14			0.59	0.84	0.72	0.76	0.86	0.52	0.57	0.56	0.51	0.63	0.36
ENPP7	-0.03	-0.03	-0.06	-0.08	-0.03	0.02	0.14	-0.1	-0.16	0.08	0.44	-0.13	-0.12	0			-0.16	-0.12	-0.06	-0.2	-0.19	-0.06	0.02	-0.14	0.32	-0.09	0.1	-0.13			0.32	0.43	0.37	0.45	0.88	0.59	0.41	0.15	0.5	0.45	0.26
OR1D4	-0.6	-0.23	0	-0.4	0.5	0.07	-0.08	0.33	0.27	-0.27	0.43	-0.37	-0.16	-0.16			-0.4	-0.44	0.09	-0.12	-0.52	-0.2	-0.19	-0.34	-0.23	0.41	-0.2	-0.32			0.95	0.67	0.73	1.01	1.46	0.87	0.92	0.92	0.59	1.08	0.78
TCF23	-0.21	-0.24	-0.28	0	0.72	0.05	-0.11	0	0.11	-0.05	0.7	-0.01	-0.37	-0.39			-0.49	-0.37	0.13	-0.36	-0.5	-0.35	-0.13	-0.12	-0.4	0	0.01	0.3			0.73	0.76	0.44	0.88	1.45	0.94	0.9	1.24	0.8	0.81	0.88
CCDC60	-0.05	0.04	-0.25	-0.32	-0.11	0.03	0.31	0.11	-0.09	-0.1	0.6	0.06	-0.25	-0.37			-0.02	-0.23	-0.13	-0.24	0.02	-0.24	-0.28	-0.06	-0.14	0	-0.02	-0.41			0.79	0.89	0.52	0.91	1.3	1.14	0.66	0.98	0.61	0.77	0.83
OR2T2	-0.14	0.08	-0.25	-0.39	-0.07	0	0.37	-0.12	0.53	-0.2	0.56	0.01	-0.03	0.06			-0.24	-0.21	0	-0.64	-0.12	-0.21	-0.32	-0.17	-0.61	-0.16	-0.03	-0.27			0.9	0.79	0.47	0.77	1.33	1.28	0.59	1.22	0.42	0.58	1.12
EDDM3A	-0.13	0.14	-0.24	-0.34	0.05	-0.05	0.26	0.69	0.44	-0.12	0.82	-0.14	-0.04	-0.26			-0.08	-0.25	-0.36	-0.53	-0.29	-0.34	-0.31	-0.12	0.03	-0.25	0	-0.35			0.63	0.5	0.46	0.62	1.59	1.05	1.18	1.49	0.81	0.8	1.01
KRTAP13-1	-0.45	-0.15	-0.06	-0.62	0.03	0.18	0.1	0.13	-0.12	0.3	0.91	-0.09	-0.04	-0.19			0	-0.18	-0.23	-0.21	-0.22	-0.44	-0.04	-0.25	-0.34	0.01	0	-0.39			0.56	0.84	0.51	0.69	1.02	0.95	0.63	1.24	0.59	0.63	0.2
SHANK2	-0.28	-0.01	-0.15	-0.37	0	0.17	0.12	-0.27	0.15	0.09	0.21	-0.16	-0.22	-0.28			-0.1	-0.36	-0.14	-0.33	-0.1	-0.1	-0.4	-0.12	-0.31	0.08	0.08	-0.33			0.72	0.5	0.38	0.8	1.21	0.35	0.5	0.87	0.78	0.19	0.71
WDR64	-0.16	0.02	-0.22	-0.03	0.2	0.69	-0.01	0.02	-0.27	0.04	0.57	-0.1	-0.13	-0.67			-0.23	-0.28	-0.38	-0.32	-0.28	0.18	-0.16	-0.41	-0.49	0	-0.07	-0.31			1.02	0.8	0.81	0.8	1.74	0.68	1	1.06	0.64	0.19	0.88
IFNA21	0.14	-0.16	0.04	0	0.37	0.14	0.48	-0.03	-0.14	-0.21	0.39	-0.48	-0.23	-0.4			-0.41	-0.08	-0.37	-0.07	0.15	-0.13	-0.4	-0.3	-0.44	-0.06	-0.03	-0.35			0.72	0.39	0.67	0.76	1.12	0.6	0.73	1.16	0.59	0.42	0.32
FMR1NB	-0.12	0	-0.1	-0.15	-0.24	-0.01	0	0.17	-0.09	0.03	0.91	-0.01	-0.45	-0.41			-0.22	-0.37	0.21	-0.14	-0.21	-0.04	0.44	-0.26	-0.11	-0.03	0.09	0.07			0.71	0.69	0.43	0.67	1.28	0.96	1	1.24	0.61	0.77	0.46
OR10R2	-0.21	-0.1	-0.08	-0.29	0	-0.13	0.15	-0.27	-0.12	0	0.95	-0.14	-0.64	-0.83			-0.23	-0.09	-0.05	0.25	-0.18	0.04	0.04	0.18	-0.21	-0.16	0.05	-0.19			0.92	0.76	0.58	0.65	1.02	0.91	1.25	1.53	0.72	0.95	1.02
OR2T6	-0.17	-0.04	-0.28	-0.06	0.1	-0.14	-0.21	0	0.2	0.26	0.67	-0.44	-0.47	-1.03			-0.04	-0.31	-0.01	0	0.06	-0.17	-0.17	-0.04	-0.21	0.28	0.38	-0.05			0.57	0.56	0.25	0.37	1.06	0.93	1.07	1.36	0.8	0.69	0.94
MS4A12	0	-0.19	-0.44	-0.1	-0.29	-0.14	-0.01	-0.11	-0.24	0.08	0.95	-0.05	-0.31	-0.73			-0.31	-0.16	-0.16	-0.15	-0.01	-0.43	0.14	-0.28	0.28	0.1	0.14	0.42			0.85	0.63	0.37	0.49	0.87	1.11	0.75	0.9	0.59	0.65	0.93
PRAMEF11	-0.12	-0.11	-0.21	-0.07	-0.06	0.13	-0.11	-0.17	0	-0.07	0.54	0.1	-0.43	-0.38			-0.22	0.06	-0.07	-0.08	0	-0.15	0	-0.13	0.1	-0.12	0.17	-0.22			0.65	0.37	0.4	0.44	0.85	0.45	0.45	0.33	0.3	0.37	0.39
CD48	-0.13	0.38	-0.22	-0.33	-0.11	0.06	0.28	0	-0.09	-0.12	0.81	0.36	-0.42	-1			-0.35	0.04	-0.03	-0.19	-0.38	-0.36	-0.05	-0.05	-0.32	0.1	-0.09	-0.07			0.5	0.54	0.46	1.26	1.9	1.05	1.29	1.06	0.28	0.54	0.76
EDDM3B	-0.36	-0.33	-0.26	-0.34	-0.19	0.41	-0.16	-0.19	0.04	-0.15	-0.08	-0.13	-0.12	0.01			-0.36	-0.04	-0.43	-0.57	-0.04	0.32	0.23	0	0	0.02	-0.19	-0.27			0.65	0.64	0.41	0.59	1.1	1.25	0.7	0.87	0.48	0.57	0.65
MC4R	0	-0.28	-0.16	-0.59	-0.54	0.39	-0.49	-0.12	-0.08	-0.7	0.21	-0.27	0.4	0.6			-0.3	-0.61	-0.02	-0.75	-0.02	0.29	0.24	-0.42	-0.38	0.06	-0.21	-0.41			0.79	0.8	0.91	0.81	1.16	0.93	0.8	1.02	0.91	0.82	0.97
NOTUM	-0.23	0.1	-0.41	0	0.11	-0.34	0	-0.13	-0.15	-0.11	0.14	-0.2	-0.05	-0.03			-0.24	-0.19	-0.1	-0.42	-0.4	-0.37	-0.3	0.18	-0.87	0	0.29	0.19			0.97	0.91	1.14	1	1.62	1.23	0.73	1.23	0.53	1.3	0.81
LYL1	-0.3	-0.45	-0.32	0.04	-0.11	-0.22	0.08	0.03	-0.14	-0.14	-0.27	0.12	0.1	-0.65			-0.26	-0.12	-0.12	-0.35	-0.67	-0.59	-0.24	-0.04	-0.88	0.07	0.08	0			0.74	1.18	0.83	1.1	1.09	0.83	0.46	1.25	0.42	1.16	0.73
CD1C	0.06	-0.49	-0.38	-0.06	0.09	-0.22	0.42	-0.02	0.37	-0.11	0.29	-0.55	0.07	-0.51			-0.47	-0.08	0.26	-0.36	-0.04	-0.73	-0.67	0	-0.56	-0.25	-0.22	-0.26			0.68	0.94	0.84	0.95	1.02	1.45	0.93	1.32	0.42	1	1.26
GADD45G	-0.14	-0.07	-0.1	0.27	0	-0.03	0.01	0.03	-0.16	0.06	0.27	-0.24	0.2	-0.61			-0.46	-0.19	-0.02	-0.06	-0.14	-0.37	-0.58	-0.29	-0.77	-0.18	-0.04	0			0.58	0.61	1.01	0.65	0.6	1.4	0.72	0.94	0.23	0.83	0.79
CLDN24	0.11	0	-0.42	-0.03	0	-0.46	0.08	0.11	0.11	-0.16	-0.22	-0.5	0.1	-0.14			-0.18	-0.06	-0.09	-0.42	-0.15	-0.6	-0.25	0.08	-0.67	-0.06	-0.34	0.04			0.62	0.6	0.43	0.64	0.5	0.72	0.58	0.91	0.32	0.62	0.6
GP9	-0.34	-0.18	-0.22	-0.22	0	-0.1	0.16	-0.23	-0.33	0.04	0.12	-0.15	-0.24	-0.47			-0.06	-0.14	-0.14	-0.4	-0.03	-0.87	-0.56	0.07	-0.42	0.24	0.13	0.34			0.48	0.84	0.75	0.88	0.83	1.03	0.61	1.04	0.65	0.66	0.74
CT47B1	-0.36	-0.51	-0.19	-0.04	0.22	-0.02	0.17	0	-0.02	-0.29	0	-0.32	-0.33	-0.74			-0.24	0.1	-0.07	-0.72	0.02	-0.52	-0.63	0.38	-1.02	0.21	-0.02	0.4			0.2	0.73	0.89	1.09	1.07	1.29	0.6	0.67	0.74	1.09	0.96
HNF4A	-0.08	-0.04	-0.63	-0.19	0.16	-0.15	-0.32	-0.01	0.23	-0.19	0.13	-0.15	0.07	-0.52			-0.17	-0.09	0.29	0	-0.24	-0.36	-0.34	0.39	-0.12	-0.01	-0.14	0.21			0.54	0.73	0.87	1.07	1.01	0.77	0.44	0.65	0.34	0.62	0.91
RGR	-0.26	-0.15	-0.68	0	0.38	-0.23	-0.14	0.05	-0.05	-0.18	0.43	-0.03	-0.29	-0.1			-0.46	-0.4	0.05	-0.63	-0.37	-0.04	-0.63	0.49	-0.17	-0.07	0.11	0.11			0.9	0.99	0.79	1.1	1.15	1.2	1.17	1.42	0.08	1.83	0.92
HNRNPCL2	-0.04	-0.45	-0.25	0.11	0.06	-0.1	0	-0.23	0.13	0.23	-0.25	-0.02	0.58	-0.21			-0.21	-0.34	0	-0.37	-0.15	0.01	-0.27	-0.31	-1.06	-0.22	-0.31	-0.42			0.52	0.87	0.96	0.74	0.96	1.12	0.73	0.65	0.1	0.66	0.79
TLE2	0.03	-0.32	0	-0.02	-0.14	-0.11	-0.12	-0.21	0.12	-0.01	-0.03	0.1	0.4	-0.26			-0.03	0.02	0	-0.25	-0.19	-0.17	-0.22	0.16	-0.36	-0.12	-0.11	-0.17			0.42	0.36	0.38	0.5	0.58	0.62	0.32	0.57	0.14	0.24	0.35
TCEAL5	-0.39	-0.26	-0.32	-0.21	0.37	0.17	0.03	0.05	-0.47	0	0.34	-0.59	0.91	-0.55			-0.04	-0.48	-0.02	-0.58	-0.12	-0.71	-0.49	-0.05	-0.47	-0.02	0.14	-0.48			0.72	0.88	0.73	0.75	1.14	1.19	0.93	1.41	0.6	0.57	1.05
DQX1	0.08	-0.32	-0.03	-0.13	-0.02	0	-0.08	-0.05	-0.09	-0.1	0.17	-0.16	0.37	-0.22			-0.13	-0.07	0.02	-0.43	-0.11	-0.28	-0.33	0.07	-0.4	0.03	0.23	-0.43			0.43	0.71	0.41	0.48	1.1	0.73	0.56	1.19	0.29	0.23	0.37
OXT	-0.26	-0.52	-0.19	-0.36	0.2	-0.05	-0.27	-0.05	-0.06	0.02	0.31	-0.11	0.08	-0.12			0.08	-0.44	-0.23	-0.33	0.06	-0.21	-0.9	-0.16	-0.38	0.07	0	-0.45			0.44	1.06	0.79	1.19	0.72	0.64	0.55	0.7	0.15	0.69	0.39
UPK3A	0	-0.26	-0.27	-0.05	-0.22	-0.05	-0.1	-0.06	0	-0.02	0.38	-0.09	-0.18	0.1			-0.15	-0.11	0.26	0.02	-0.25	-0.14	0.18	-0.13	-0.27	-0.08	-0.22	0.08			0.53	0.67	0.27	0.41	0.66	0.47	0.3	0.6	0.38	0.33	0.51
G6PC2	-0.25	-0.17	-0.36	-0.11	-0.22	0.12	-0.13	-0.06	0.17	0.05	0.85	-0.12	-0.31	0			-0.21	-0.26	-0.27	-0.47	-0.27	-0.48	-0.34	0.05	-0.65	0.16	-0.07	0.1			0.64	0.92	0.5	1.14	1.06	0.64	0.81	0.83	0.4	0.47	0.49
GSX1	0	-0.03	-0.29	-0.01	-0.08	-0.31	-0.26	-0.03	0.02	-0.05	0.55	-0.29	0.14	-0.01			0.02	-0.04	-0.04	-0.53	-0.4	-0.56	-0.47	0.08	-0.65	0.06	-0.35	0.03			0.55	0.59	0.37	0.81	0.94	0.66	0.11	0.66	0.47	0.58	0.49
TPRG1	-0.61	0.04	0.06	-0.12	0.39	0	-0.25	-0.61	0.05	-0.49	-0.99	-1.28	0.14	-0.32			1.41	0.48	-0.72	-0.51	-0.68	-0.87	-1.41	-0.57	-0.46	-0.74	-0.46	-0.23			1.49	1.91	2.53	1.74	1.98	1.73	1.7	1.36	1.27	1.57	1.73
CAMSAP3	0.06	0.23	0	-0.08	0	-0.2	0.23	-0.22	0.01	-0.25	-0.21	-0.28	-0.36	-0.01			0.48	-0.25	-0.12	-0.01	0.51	-0.38	-0.66	-0.16	-0.3	0.07	-0.19	-0.19			0.35	1.1	0.9	0.91	0.98	1.1	0.92	0.65	0.78	0.44	0.73
ZC2HC1B	0	-0.22	-0.3	-0.14	0.13	-0.05	0.09	-0.28	-0.29	-0.23	-0.07	-0.28	-0.4	-0.36			0.17	-0.24	-0.06	0.23	-0.02	-0.09	-0.13	-0.03	0.15	0.01	0.16	0			0.66	0.39	0.63	0.3	0.87	0.85	0.86	0.66	0.48	0.53	0.53
CEACAM7	-0.11	-0.39	-0.41	-0.09	0.35	-0.1	-0.23	-0.19	-0.46	-0.04	-0.27	-0.17	-0.52	-0.13			0.07	-0.35	0	0.4	-0.2	0.11	0.03	0.07	0.35	-0.12	-0.44	-0.34			0.95	0.77	0.58	0.47	1.06	0.53	1.1	1.26	0.71	1.16	0.85
OR5A1	-0.05	-0.06	-0.16	-0.37	0.4	-0.05	0.38	-0.21	-0.21	-0.08	-0.13	-0.6	-0.36	-0.66			0.2	0	0.11	-0.05	0.18	-0.24	-0.01	0.05	0.52	-0.08	-0.26	-0.24			0.69	0.51	0.66	0.29	0.74	0.85	0.65	0.92	0.88	0.47	0.4
THRSP	-0.07	-0.44	-0.06	0.23	0.15	-0.09	0	-0.05	-0.17	0.16	0.14	-0.25	-0.49	-0.43			0.2	0.1	-0.07	-0.49	-0.07	-0.09	0.2	-0.12	-0.04	-0.24	-0.22	-0.48			0.85	0.67	0.59	0.58	0.79	0.7	0.99	0.59	1.02	0.6	0.21
EPN3	0.03	-0.34	0.07	-0.19	-0.07	-0.02	-0.06	0.33	-0.46	-0.27	-0.14	0.03	-0.36	-0.35			-0.07	0.14	-0.22	0	-0.16	0.2	0.12	-0.04	0.17	-0.09	-0.3	-0.25			0.7	0.53	0.4	0.65	0.7	1.11	1.37	0.68	0.89	1.34	-0.08
RASA4	0.76	0.32	0.01	-0.44	-0.96	-0.08	0	-0.55	-0.61	0.16	-0.17	-0.75	1.77	1.32			0	-1.62	-1.32	-1.98	-1.87	-1.02	-1.91	-1.84	-1.59	-1.89	-1.86	-1.79			3.37	3.29	3.01	2.85	3.03	3.03	3.62	3.55	3.08	3.14	3.45
SIGLEC14; SIGLEC5	-0.07	-0.06	-0.53	0	-0.13	0.19	-0.09	0.14	0.05	0.19	0.16	-0.24	0.25	0.57			-0.61	-0.59	-0.23	-0.55	-0.12	-0.26	-0.67	-0.54	-0.57	-0.08	-0.48	-0.39			1.36	0.69	0.96	0.76	0.79	1.02	0.7	0.89	0.83	0.92	0.68
C20orf166-AS1	0	-0.21	-0.28	-0.06	-0.06	0.23	0.14	-0.1	0.15	-0.11	0.22	0.01	0.6	0.32			-0.61	-0.3	0	-0.24	-0.56	-0.75	-0.35	-0.13	-0.1	-0.36	-0.34	-0.49			0.63	0.93	1.3	0.99	1.25	0.78	1.49	1.06	1.15	0.77	0.77
MAMDC4	-0.03	-0.06	-0.18	-0.14	-0.16	-0.11	0.13	0.29	0.03	0.09	0.3	-0.15	0.14	0.35			-0.69	-0.57	0	-0.4	-0.65	-0.56	-0.24	-0.48	-0.33	-0.35	-0.45	-0.25			0.52	0.58	0.41	0.72	1	0.71	0.79	0.57	0.64	0.8	0.78
LRRC30	-0.04	-0.21	-0.26	-0.08	0.25	0.19	-0.11	0.09	-0.31	0.28	0.49	0	0.39	0.38			-0.62	-0.56	-0.43	-0.78	-0.64	-0.65	-0.67	-0.48	-0.78	-0.45	-0.33	-0.33			0.54	0.63	0.75	0.62	1.36	0.88	0.97	1	0.44	1.09	0.95
CCDC185	-0.23	-0.07	-0.21	-0.25	-0.18	0.2	0.31	-0.05	0.17	0.02	0.05	-0.14	0.36	0.19			-0.27	-0.14	0	-0.47	-0.15	-0.45	-0.44	-0.3	-0.3	-0.32	-0.31	-0.01			0.47	0.54	0.54	0.48	0.6	0.31	0.76	0.44	0.57	0.43	0.6
RSPO4	0	0.29	-0.13	-0.1	-0.02	0.18	-0.02	-0.06	-0.15	0.04	-0.3	-0.11	0.35	0.2			-0.33	-0.2	-0.24	0.29	-0.44	-0.35	-0.51	-0.37	-0.45	-0.31	0.16	-0.47			0.75	0.79	1.1	1.24	1.53	0.91	1.3	1.14	1.4	1.23	0.45
FGF21	-0.23	-0.18	-0.2	0.28	0	0.36	-0.13	-0.11	-0.3	0.31	0.04	-0.24	0.52	0.06			-0.65	-0.63	-0.48	-0.3	-0.81	-0.4	-0.14	-0.03	-0.61	-0.41	0.04	-0.58			0.77	0.54	0.87	1.15	1.01	1.16	1.27	0.82	0.78	1.05	0.75
RUSC1-AS1	-0.05	0.11	-0.17	-0.05	-0.04	-0.15	0.54	0	0.43	-0.07	0.14	-0.35	0.54	0.75			-0.44	-0.7	-0.35	-1.15	-0.74	-0.25	-0.56	-0.35	-0.66	0.07	-0.6	-0.85			1.1	1.31	1.78	1.02	1.45	1.37	1.33	1.03	0.8	1.01	1.22
GOLGA6C	-0.38	-0.08	-0.35	0.11	0.09	-0.14	-0.11	0.47	0.52	0	0.14	-0.35	0.68	-0.07			-0.48	-0.4	-0.39	-0.52	-0.32	-0.34	-0.4	-0.36	-0.34	-0.07	-0.4	0.1			0.9	1.02	1.49	1.18	1.27	1.69	1.41	0.87	0.85	1.54	1.07
OR14C36	-0.22	0	0.04	-0.25	0.13	-0.05	-0.06	-0.22	0.16	0.43	0.28	-0.11	0.3	-0.12			-0.23	-0.08	-0.14	-0.61	-0.24	0.11	-0.47	-0.39	-0.48	-0.07	-0.42	-0.32			0.45	0.72	0.89	0.85	1.55	0.89	1.17	1.03	0.47	0.6	1.13
IGSF22	-0.13	0.03	0.5	-0.01	-0.12	0	0.17	0.18	-0.19	0.26	-0.03	-0.08	0.37	0.55			-0.46	-0.38	-0.24	-0.29	-0.2	-0.49	-0.29	-0.06	-0.44	-0.13	-0.41	-0.25			0.74	0.54	0.56	0.76	0.56	1.08	0.47	0.62	0.74	0.83	1.02
GNAT2	-0.12	0.28	0	-0.17	0.11	0.19	-0.17	-0.05	0.02	-0.05	0.46	-0.27	0.1	0.73			-0.25	-0.36	-0.41	-0.59	-0.97	-0.73	-0.86	-0.17	-0.44	-0.36	-0.36	-0.61			1.31	1.28	1	1.08	1	0.52	1.21	1.38	0.92	1.14	0.95
SMIM17	-0.29	-0.15	0	0	-0.19	0.16	0.14	0.12	0.2	-0.21	0.45	0.18	-0.03	0.62			-0.29	-0.5	-0.39	-0.69	-0.37	-0.9	-0.52	-0.38	-0.22	-0.5	-0.36	-0.52			0.88	1.03	0.71	0.91	1.18	0.97	0.5	1.4	0.6	0.72	0.73
ITGB2	-0.27	0.11	0	0.15	0.61	0.3	0.78	-0.02	-0.55	-0.45	-0.07	-0.69	0.1	1.4			-0.61	-0.93	-0.69	-1.14	-0.83	-1.2	-0.91	-1.2	-0.84	-0.91	-1.1	-0.97			1.34	1.81	2.09	2.06	1.99	0.94	0.79	2.09	1.61	1.73	1.58
PLIN4	-0.34	-0.25	-0.14	-0.02	0.03	-0.04	0.37	0.12	0.05	-0.04	0	0.03	-0.08	0.99			-0.48	-0.42	0.03	-0.7	-0.99	-0.6	-0.52	-0.49	-0.45	-0.42	-0.2	-0.58			0.77	0.69	0.77	0.63	0.81	0.92	0.45	0.79	0.59	0.92	0.78
RETN	-0.25	-0.36	0	0.02	0.25	-0.04	0	-0.08	-0.04	0.09	0.28	-0.02	0.16	0.17			0.01	-0.45	-0.06	-0.39	-0.24	-0.3	-0.31	-0.07	-0.36	-0.32	-0.23	-0.69			0.57	0.61	0.47	0.52	0.83	0.58	0.33	0.66	0.83	0.42	0.64
C1orf228	-0.22	-0.24	0.17	-0.14	-0.24	-0.49	0.3	0.14	-0.51	0.22	0	0.39	-0.03	0.5			-0.71	0.06	-0.48	-0.71	-0.5	-0.72	-0.11	-0.47	-0.81	-0.41	-0.36	-0.4			0.78	0.8	0.76	0.72	0.89	0.87	0.95	1.25	0.92	1.2	0.96
CFAP44	-0.03	0.11	0.09	-0.04	0.17	0	0.02	-0.4	0.59	-0.32	-0.23	-0.22	0.35	0.2			-0.72	-0.91	-0.27	-0.09	-0.35	-0.37	-0.03	-0.48	-0.64	-0.49	-0.39	-0.26			0.62	1.18	1.2	1.43	1.27	1.11	1.09	0.56	0.84	1.16	0.9
PIWIL1	-0.16	0.05	0.14	-0.12	0	-0.22	-0.22	-0.19	0.15	-0.28	0.13	0.03	0.51	0.07			-0.69	-0.45	-0.34	-0.34	-0.39	-0.48	-0.42	-0.22	-0.88	-0.36	-0.08	-0.77			0.48	0.68	0.82	0.86	0.32	0.8	0.69	0.56	0.58	0.72	0.69
CETN1	0.14	0.17	-0.06	0.01	-0.19	-0.43	0	-0.22	0.02	-0.06	0.01	0	0.53	0.39			-0.53	-0.21	-0.3	-0.4	-0.31	-0.3	-0.05	-0.08	-0.94	-0.23	-0.09	-0.28			0.53	0.8	0.57	0.83	0.61	0.75	1.03	0.81	0.61	0.56	0.7
RDH16	0.03	-0.05	0.03	-0.19	0	0.29	0.32	-0.17	-0.21	-0.12	0.07	0.16	0.25	-0.17			-0.44	-0.33	-0.34	-0.4	-0.45	-0.16	-0.43	-0.4	-0.86	-0.32	-0.53	-0.26			0.76	0.57	0.53	1.73	1.05	1.04	0.66	0.78	1	1.27	0.59
RLTPR	-0.31	-0.12	0.19	0.2	-0.04	0.25	0.07	-0.11	-0.02	0	0.28	-0.07	0.4	0.26			-0.16	-0.35	-0.63	-0.41	-0.47	-0.23	-0.32	-0.19	-0.69	-0.25	-0.42	-0.29			0.39	0.57	0.57	0.94	0.65	0.9	0.38	0.64	0.45	0.75	0.51
WNT7A	-0.13	-0.2	0.11	0.07	-0.06	-0.04	0.04	0	0.08	-0.06	0	-0.29	0.65	0.1			-0.24	-0.41	-0.29	-0.35	-0.23	-0.17	-0.48	-0.29	-0.37	-0.27	-0.08	-0.09			0.32	0.49	0.48	0.7	0.46	0.32	0.25	0.38	0.4	0.45	0.32
CXCR3	-0.16	-0.27	0.04	-0.5	0.26	0	0.21	0.17	-0.06	0.15	0.01	-0.24	-0.46	0.06			-0.66	-0.64	-0.48	-0.68	-0.8	-0.87	-0.56	-0.57	-0.64	-0.58	-0.62	-0.75			1.19	1.08	1.11	1.3	1.31	1.35	1.01	1.44	0.74	0.92	1.2
EMILIN3	0.09	-0.03	0.05	-0.08	0.08	0.09	-0.03	0.08	0.19	-0.17	0	0.07	-0.16	-0.16			-0.69	-0.01	-0.26	-0.49	-0.35	-0.51	-0.31	-0.43	-0.37	-0.4	-0.09	-0.18			0.58	0.5	0.72	0.64	0.77	0.74	0.8	0.98	0.59	0.69	0.61
ATOH7	0.04	0.16	-0.1	-0.02	0.04	0.09	0.3	0.01	0	-0.05	0.03	-0.13	-0.27	-0.32			-0.54	-0.36	-0.25	-0.32	-0.55	-0.51	-0.36	-0.19	-0.66	-0.31	-0.45	-0.58			0.62	0.51	1.04	0.76	0.88	1.23	0.91	1.1	0.61	0.94	0.57
CACNA1S	0.02	-0.11	0.02	-0.05	0.19	0	0.07	-0.16	0.39	0.14	0.1	-0.09	-0.08	-0.1			-0.52	-0.34	-0.2	-0.33	-0.09	-0.35	-0.27	-0.28	-0.42	-0.18	-0.34	-0.28			0.72	0.49	0.64	0.58	0.68	1.06	0.8	0.84	0.47	0.98	0.57
PRPH2	-0.04	-0.41	0.03	-0.12	0.16	0	0.01	-0.18	0.21	-0.1	0.12	-0.19	0.2	-0.06			-0.34	-0.01	-0.44	-0.33	0	-0.27	-0.38	-0.22	-0.63	-0.33	-0.26	-0.76			0.82	0.7	0.52	0.7	0.79	0.93	0.79	0.83	0.51	0.87	0.65
KIR3DX1	-0.16	-0.1	-0.12	-0.26	-0.08	0.18	0.08	0.06	0.06	-0.14	0	-0.02	0.13	0.23			-0.57	-0.39	-0.18	0.08	-0.3	-0.28	-0.08	-0.39	-0.44	-0.33	-0.2	-0.63			0.83	0.9	0.47	0.69	0.68	0.96	0.81	1.26	0.56	0.67	0.92
PANO1	-0.08	-0.07	0	-0.02	0.07	0	0.02	0.18	0.3	0.08	0.43	-0.07	0.34	-0.39			-0.58	-0.25	-0.23	-0.46	-0.18	-0.54	-0.58	-0.46	-0.72	-0.58	-0.68	-0.59			0.58	0.85	0.74	0.62	1.03	0.77	1.02	0.93	0.6	0.74	0.49
PDZD9	-0.03	0.15	0.65	-0.21	-0.32	0	-0.17	-0.13	0.05	0.39	0.66	0.05	0.43	-0.93			-0.62	-0.62	-0.51	-0.72	-0.08	-1.31	-0.5	-0.82	-0.29	-0.56	-0.44	-0.58			0.91	1.24	1.1	1.07	1.84	1.51	1.49	1.79	1.11	1.09	1.26
NEFH	-0.17	0.09	0.02	-0.25	-0.08	-0.05	0	-0.16	0.04	0.25	0.05	-0.11	0.17	-0.16			-0.78	0.06	-0.3	-0.76	-0.49	-0.5	-0.63	-0.53	-0.57	-0.13	-0.34	-0.51			0.23	0.76	0.72	0.57	1.01	1.03	0.8	0.95	0.7	0.76	0.69
SMIM6	-0.25	-0.07	-0.31	0.17	-0.01	0.26	0.21	0.35	0.15	0.23	0.76	-0.31	0	-0.42			-0.6	-0.73	-0.64	-0.52	-0.71	-0.79	-1.1	-0.57	-0.46	-0.38	-0.19	-0.63			1.43	0.97	0.86	1.03	1.42	1.41	1.72	1.33	1.36	1.17	1.25
OR52J3	0.18	0	0.04	0.11	-0.03	0.17	0.06	-0.28	0.11	-0.03	0.27	-0.25	-0.05	-0.51			-0.46	-0.41	-0.61	-0.48	-0.23	-0.42	-0.5	-0.34	-0.17	-0.47	-0.04	-0.35			1	0.58	0.49	0.69	1.13	0.86	0.89	0.88	0.71	0.7	0.36
PC	-0.15	0.18	-0.14	-0.01	0	-0.04	0.02	-0.29	0.15	0.07	0.14	-0.03	0.21	-0.06			-0.14	-0.56	-0.69	-0.02	-0.24	-0.37	-0.44	-0.13	-0.37	-0.54	0.2	-0.29			0.83	0.6	0.43	0.6	0.81	0.61	0.81	0.92	0.72	0.6	0.29
PNPLA5	-0.13	-0.23	-0.05	0.18	-0.15	-0.07	0	0.18	-0.02	0.09	0.05	0.11	0.01	-0.02			-0.3	-0.21	-0.21	-0.28	-0.23	-0.26	-0.07	-0.04	0.01	-0.01	-0.27	-0.3			0.56	0.37	0.55	0.45	0.4	0.4	0.64	0.51	0.43	0.48	0.67
CNTNAP5	-0.2	-0.1	-0.14	-0.17	0.3	0.06	0.14	0.05	0.16	-0.02	0.48	-0.08	0.06	-0.12			-0.34	-0.38	-0.17	-0.49	-0.1	-0.41	-0.34	-0.21	-0.22	-0.3	0	-0.9			1.37	1.05	1.35	0.96	1.16	1.19	1.46	1.77	1.1	0.96	1
RSPH6A	-0.42	-0.24	-0.35	-0.4	0.23	0.26	0.13	0.23	0.51	0.45	0.25	-0.06	-0.01	-0.28			-0.64	-0.68	-0.66	-0.56	-0.4	0	-0.93	-0.23	-0.76	-0.18	-0.46	-0.55			1.12	1.06	1.04	0.66	1.55	1.73	1.64	1.7	1.34	0.69	1.03
MYBPC3	-0.06	-0.05	-0.13	-0.21	0.27	0.06	0.09	0.29	-0.02	-0.08	0.14	-0.09	-0.32	0.33			-0.39	-0.09	0.09	-0.36	-0.14	-0.31	-0.32	-0.22	-0.13	0	-0.28	-0.32			1.07	0.67	0.65	0.88	1.08	0.87	1.26	1.43	0.95	1.01	0.6
TMIGD2	-0.53	-0.38	-0.16	0.11	0	-0.36	0.44	0.09	0.04	-0.25	0.26	0	-0.31	-0.39			-0.33	-0.07	0.07	-0.38	-0.33	-0.59	-0.25	-0.36	-0.34	-0.03	-0.43	-0.38			0.99	0.88	0.94	1.1	0.88	0.45	1.24	1.44	0.69	0.96	1.05
TGIF2LX	0	-0.12	-0.07	-0.09	-0.17	-0.03	0	0.38	0.51	0.07	0.39	-0.22	-0.26	-0.29			-0.32	-0.24	0.02	-0.12	-0.43	-0.55	-0.42	-0.38	0.04	-0.41	-0.39	-0.71			0.74	0.64	0.66	0.93	1.15	0.55	1.35	1.05	0.68	0.68	0.73
TEX101	-0.15	-0.08	-0.08	0.35	0.48	0.18	0.34	0.26	0.06	0	0.32	-0.16	-0.26	-0.27			-0.46	-0.28	-0.21	-0.27	-0.63	-0.02	-0.38	-0.19	-0.31	-0.34	-0.44	-0.22			0.79	0.57	0.78	0.64	0.38	0.8	1.3	0.9	0.73	0.84	0.73
CYP4A11	0.08	0.09	0.35	0.12	-0.01	-0.04	-0.01	0	0.36	-0.42	0.08	0.24	-0.26	-0.28			-0.5	-0.56	-0.3	-0.49	-0.14	-0.34	-0.52	-0.48	-0.31	-0.54	-0.25	-0.57			0.9	0.67	0.51	0.65	1.12	1.27	0.88	0.74	0.85	0.7	0.91
SELL	0.2	0	-0.74	0.18	-0.24	-0.05	0.13	0.17	0.22	-0.2	0.41	0.39	-0.6	-0.28			-0.4	-0.99	-0.29	-0.56	-0.35	-0.39	-0.55	-0.7	-0.33	-0.48	-1.02	-0.19			1.17	0.91	0.87	0.8	1.27	1.48	1.44	1.26	1.15	0.91	1.04
PIWIL3	-0.1	0.06	0.12	-0.03	-0.03	0	0.03	0.16	-0.01	0.04	0.02	0.11	-0.14	-0.16			-0.42	-0.3	-0.01	-0.12	-0.15	-0.16	-0.34	-0.46	-0.36	-0.28	-0.18	-0.44			0.54	0.65	0.36	0.41	0.77	0.43	0.55	0.65	0.62	0.37	0.62
FGF17	-0.28	-0.26	-0.35	0.1	0	0.23	0.02	0.03	-0.19	0.06	0	0.31	-0.51	0.1			-0.61	-0.21	-0.29	-0.19	-0.33	-0.63	-0.66	-0.4	-0.25	-0.28	-0.33	-0.25			1.29	1.31	1.02	0.9	1.39	1.18	1.51	1.19	0.69	1.05	1.21
SEZ6	-0.34	0.17	0	-0.18	-0.08	0.29	-0.14	0.28	-0.28	0.08	0.48	0.49	-0.58	-0.37			-0.31	-0.45	-0.6	0.22	-0.75	-0.4	-0.5	-0.31	-0.52	-0.12	-0.51	-0.26			1.37	1.51	1.23	1.21	1.72	1.6	1.5	1.38	0.59	1.35	1.32
KIAA1614	-0.07	0.09	-0.21	0.3	0.01	-0.17	0	0.41	0	-0.11	0.13	0.46	-0.24	-0.76			-0.82	-0.5	-0.34	-0.01	-0.43	0.05	-0.09	-0.09	-0.31	-0.13	-0.13	-0.19			1.03	1.25	1.2	1.08	1.08	1.52	1.23	1.2	1.05	0.9	0.92
GNRHR	-0.03	-0.15	0.45	-0.26	0.07	-0.18	0.03	0	0.18	-0.11	0.54	0.87	-0.27	-0.55			-0.54	-0.02	-0.31	0.28	-0.49	-0.34	-0.15	-0.35	-0.56	-0.55	0	-0.91			1.19	1.3	1	1.67	1.44	1.54	0.84	0.94	1.12	0.91	1.5
SLC35G6	0.05	0	0.19	0.37	-0.24	0.28	0.29	0.1	-0.15	-0.02	0.57	-0.04	-0.61	-0.89			-0.5	-0.44	-0.35	-0.57	-0.22	-0.69	-0.35	-0.58	-0.87	-0.26	-0.46	-0.33			0.48	1.38	0.73	1.13	1.63	1.59	1.25	0.79	1.18	1.06	1.53
DNAJC5G	0.23	0	-0.03	-0.01	-0.16	0.19	0.18	0.3	-0.19	-0.23	0.1	0.19	-0.64	-0.26			-0.41	-0.39	-0.32	-0.53	0.03	-0.36	-0.29	-0.1	-0.63	-0.34	-0.07	-0.51			0.51	0.65	0.58	0.73	0.86	0.97	0.95	1.11	0.7	0.55	0.61
C9orf135-AS1	-0.02	0.07	0.11	-0.02	0	0.23	-0.15	0.05	0.55	0	0.21	-0.3	-0.14	-0.03			-0.63	0.1	-0.2	-0.5	-0.47	-0.3	-0.51	-0.18	-0.29	-0.28	-0.42	-0.16			0.58	0.67	0.56	0.52	0.93	0.62	0.52	0.73	0.72	0.46	0.85
40603	-0.28	0.19	-0.13	0.07	0	-0.28	0.17	0.13	0.61	0.12	0.16	-0.36	-0.02	-0.43			-0.62	-0.14	-0.22	-0.44	-0.47	-0.56	-0.6	-0.38	-0.39	-0.45	-0.27	-0.36			0.53	0.36	1	0.89	0.76	0.92	1.25	0.82	0.39	0.74	1.12
ANTXRL	0.07	-0.35	-0.2	0.02	-0.26	0.19	0.44	0.11	-0.17	0.12	0.74	-0.03	-0.14	-0.27			-0.31	-0.26	-0.46	-0.29	-0.6	-0.69	-0.4	-0.42	-0.23	-0.25	-0.29	0			1.19	1	0.64	1	1.01	0.77	0.9	0.9	0.69	0.7	1.11
PRAMEF15; PRAMEF9	-0.04	-0.12	-0.07	0.37	0.08	-0.02	0	0	0.29	0.14	0.72	-0.11	-0.29	-0.19			-0.64	-0.4	-0.07	-0.2	-0.17	-0.63	-0.38	-0.27	-0.21	0.05	0.23	-0.06			0.9	0.54	0.44	0.74	0.73	0.78	0.65	0.94	0.6	0.58	0.77
CDX1	-0.14	-0.02	-0.29	0.38	0.19	0.06	0.04	-0.02	0	0.26	0.56	-0.17	-0.27	0.15			-0.55	-0.51	-0.2	-0.23	-0.03	-0.63	-0.13	-0.67	-0.42	-0.27	-0.29	-0.38			0.65	0.29	0.39	0.51	0.42	0.73	0.82	0.62	0.59	0.45	0.63
LYRM9	-0.17	0.15	-0.11	0.38	0.14	0.02	-0.07	0.23	0.06	-0.3	-0.13	-0.15	0.01	-0.12			-0.45	-0.74	-0.49	-0.31	-0.17	-0.42	0	-0.26	-0.35	-0.44	-0.22	-0.23			0.91	0.98	1.12	0.96	1.53	2.06	1.1	1.67	1.03	1.22	1.08
FAM231B	0.18	-0.22	-0.05	0	0	-0.01	0.43	0.11	0.1	0.06	-0.13	-0.39	0.05	-0.23			-0.27	-0.53	-0.5	-0.36	-0.04	-0.51	-0.3	-0.16	-0.17	-0.2	-0.46	-0.15			0.78	0.83	1.13	0.92	1.05	1.46	0.7	1.61	0.86	0.66	0.61
BIRC8	-0.19	-0.07	-0.19	0.1	0.02	-0.18	-0.02	0	0.3	0.06	-0.02	-0.19	0.09	-0.13			-0.17	-0.22	-0.26	-0.09	-0.12	-0.1	0.01	-0.5	-0.05	-0.33	-0.11	0.01			0.59	0.68	0.37	0.6	0.8	0.91	0.61	1.12	0.63	0.57	0.73
UBQLN3	0.01	0.13	0.24	0.05	0.13	-0.06	-0.03	0.04	0.11	-0.11	-0.14	-0.21	-0.09	-0.24			-0.36	-0.39	-0.21	-0.33	-0.33	-0.18	0	-0.27	-0.12	-0.38	-0.47	-0.28			0.48	0.8	0.48	0.45	0.5	1.4	0.51	1.24	0.26	0.62	0.54
CTRB2	0.08	0.2	0.16	-0.29	-0.04	0	0.14	0.15	-0.13	-0.2	-0.26	-0.15	0.36	0.3			-0.06	-0.74	-0.35	-0.57	-0.3	-0.64	-0.53	-0.49	-0.3	-0.49	-0.41	-0.14			0.75	0.73	0.66	0.93	1.16	1.74	0.84	1.07	0.69	0.81	0.41
PNPLA1	0.28	0.32	0.08	0.26	-0.03	0.56	-0.06	-0.08	0.15	0.32	-0.11	-0.43	0	-0.12			-0.45	-0.59	-0.59	-0.36	-0.04	-0.43	-0.55	-0.62	-0.51	-0.41	-0.47	-0.45			0.84	0.69	0.86	0.52	1.05	1.31	0.87	0.67	0.74	0.75	0.71
HEATR9	-0.01	-0.28	-0.04	0.35	0.11	0.31	0	0.12	0.26	-0.15	-0.04	-0.23	-0.07	0.02			-0.31	-0.6	-0.4	-0.35	-0.21	-0.33	-0.25	-0.14	-0.38	0.26	-0.26	-0.25			0.48	0.55	0.58	0.68	1.07	1.08	0.55	0.59	0.61	0.45	0.56
MGAM	0	-0.15	-0.03	-0.01	0.16	0.19	-0.12	-0.21	-0.07	-0.21	0.07	0.32	0.18	0.3			-0.49	-0.47	-0.27	-0.24	0	-0.09	-0.28	-0.26	-0.21	-0.11	-0.27	0.01			0.7	0.74	0.25	0.53	0.83	0.72	0.36	0.85	0.56	0.67	0.79
HABP2	-0.16	-0.22	-0.31	-0.02	-0.03	0.18	-0.01	-0.19	0	-0.02	0.02	0.45	0.23	0.4			-0.32	-0.15	-0.22	-0.19	-0.19	-0.54	-0.44	0.05	0.08	-0.25	-0.03	-0.22			0.56	0.6	0.65	0.63	0.75	0.64	0.86	0.95	0.32	0.98	0.96
SIGLEC7	-0.21	-0.25	-0.05	0.02	0.16	0.41	0.1	-0.06	0	-0.29	0.18	0.01	0.04	-0.01			-0.65	-0.86	-0.34	-0.8	-0.28	-0.23	-0.95	-0.75	-0.17	-0.4	-0.26	-0.89			0.42	0.97	0.73	0.68	1.11	1.58	1.33	1.3	0.93	1.07	1.5
MYL3	-0.28	-0.07	-0.02	0.01	0.45	0	-0.17	-0.07	0.36	-0.07	0.65	0.32	0.14	0.04			-0.41	-0.41	-0.32	-0.35	-0.02	-0.24	-0.52	-0.56	-0.14	-0.36	-0.15	-0.45			0.71	0.67	0.49	0.35	1.28	1.31	0.97	1.17	0.71	0.65	0.7
OR10J1	0	-0.19	0.03	0.11	0.24	-0.11	-0.08	-0.07	0.16	-0.06	0.57	-0.19	0.21	0.03			-0.31	-0.33	-0.03	-0.09	-0.35	-0.22	-0.38	-0.17	-0.07	-0.17	-0.22	-0.36			0.63	0.56	0.56	0.42	0.67	0.6	0.65	0.58	0.33	0.47	0.94
LOC155060; ZNF783	-0.38	-0.01	-0.2	-0.04	0.46	0.49	-0.04	0	-0.04	0.03	0.52	0.11	-0.07	0.47			-0.35	-0.35	-0.09	-0.18	-0.38	-0.48	-0.58	0.1	-0.42	-0.16	-0.31	-0.36			0.48	0.68	0.5	0.39	1	0.78	1.04	0.84	0.54	0.52	0.72
NPY4R; CH17-360D5.1; PPYR1	-0.14	0.14	-0.04	-0.27	0.21	0.14	0.38	-0.07	0.37	-0.07	0.04	0.11	-0.02	0			-0.3	-0.29	-0.38	-0.48	-0.43	-0.61	-0.81	-0.2	-0.33	-0.28	-0.2	-0.34			0.43	0.67	0.48	0.6	0.87	0.59	0.79	1.09	0.38	0.65	0.7
SMIM5	0.05	-0.02	-0.11	-0.07	0.55	0.14	0.68	0.24	0.39	0	0.05	-0.1	0	-0.03			-0.55	-0.15	-0.3	-0.54	-0.6	-0.84	-0.56	-0.1	-0.5	0	-0.55	-0.44			0.85	0.65	1.05	1.28	0.99	1.13	0.35	1.46	0.83	0.83	1.23
RXFP4	0	-0.14	-0.07	-0.5	0.19	0.33	0.23	0.05	0	-0.03	0.28	-0.39	-0.02	0.09			-0.43	-0.56	-0.51	-0.31	-0.22	-0.62	-0.57	-0.43	-0.3	0.01	-0.37	-0.77			0.76	1.12	0.66	0.6	0.95	0.83	0.33	1.12	0.56	0.66	1.12
TREML2	-0.06	0.15	0	-0.12	0.34	0	0.54	-0.13	-0.01	0	0.39	-0.32	-0.11	-0.09			-0.03	-0.44	-0.27	-0.23	-0.39	-0.42	-0.61	0.01	-0.4	-0.13	-0.54	-0.2			0.42	0.71	0.43	0.93	0.79	0.69	0.59	0.9	0.1	0.71	0.45
SLC22A12	-0.17	0.24	-0.39	-0.08	0.39	0.01	0.6	-0.11	0	0.05	0.01	-0.09	0.19	-0.21			-0.64	-0.46	-0.22	0	-0.33	-0.18	-0.23	-0.68	-0.41	-0.1	-0.27	-0.21			0.58	0.42	0.54	0.62	0.9	0.81	0.78	1.11	0.45	0.62	0.77
C2orf57	-0.1	0.37	-0.02	-0.15	0.58	0.07	0.43	-0.36	-0.02	0.04	0.11	0	-0.08	-0.39			-0.55	-0.27	-0.12	0.01	-0.43	-0.66	-0.65	-0.53	-0.93	-0.38	-0.17	-0.44			0.77	0.62	0.58	0.49	0.98	1	0.52	0.94	0.26	0.74	0.66
PRRT4	-0.29	0	-0.14	0.12	0.38	-0.02	0.2	-0.03	0.13	0.07	0.26	-0.03	-0.17	-0.2			-0.25	-0.23	-0.29	0.03	-0.18	-0.17	-0.04	-0.12	-0.31	0	-0.08	-0.35			0.66	0.33	0.29	0.45	0.55	0.7	0.51	0.66	0.33	0.43	0.47
SLC35G5	-0.16	-0.28	-0.25	-0.52	0.66	0.08	0.55	0.13	0	0.47	0.74	-0.11	-0.42	-0.61			-0.72	-0.44	-0.48	-0.69	-0.28	-0.91	0.17	-0.33	-0.68	-0.26	-0.62	-0.41			0.89	0.67	0.62	0.89	1.23	1.52	1.25	1.66	0.59	0.62	1.26
MZB1	0.08	-0.24	-0.01	0.03	0.03	0.17	0.08	-0.25	-0.17	0	-0.01	0.03	-0.04	0.16			-0.3	-0.13	-0.41	-0.81	-1.04	-0.64	-0.56	-0.53	-0.78	-0.24	-0.46	-0.44			0.73	0.79	0.78	0.81	1	0.84	0.81	0.53	1.18	1.02	0.81
OCSTAMP	0.14	0.05	0.04	-0.07	0	-0.17	0.18	0.04	-0.57	0.41	-0.37	-0.16	-0.25	-0.45			-0.49	-0.15	-0.29	-0.58	-0.48	-0.82	-0.56	-0.49	-0.33	0.05	-0.38	-0.46			0.54	0.62	1.16	0.82	0.83	0.81	0.6	0.59	0.89	1.04	0.85
TMEM151B	0.34	-0.32	-0.09	-0.01	-0.07	0.01	0.16	0.01	0.1	0	0.32	0.04	-0.37	-0.02			-0.63	-0.77	-0.4	-0.52	-0.47	-0.87	-0.51	-0.25	-0.3	-0.41	-0.31	-0.76			0.66	0.58	1.05	0.83	0.74	1.33	0.44	0.73	0.91	0.8	0.78
SIGLEC10	0.29	-0.11	-0.17	0.01	0.01	0.11	0.26	-0.24	-0.12	-0.08	-0.05	-0.14	-0.17	0.13			-0.62	-0.44	-0.44	-0.72	-0.6	-0.62	-0.56	0	0.01	-0.2	-0.34	-0.25			0.8	0.85	0.38	0.9	0.89	1.16	0.63	0.82	0.65	0.72	0.7
SLC6A7	0.03	-0.19	-0.43	-0.14	0.23	0.1	0.27	-0.36	0.22	0.23	0.13	-0.17	-0.43	-0.31			-0.7	-0.24	-0.28	-0.47	-0.57	-0.56	0	-0.62	-0.32	-0.4	-0.71	-0.06			0.92	0.91	0.79	0.68	0.7	0.86	0.73	0.88	0.58	0.51	0.9
DUX4	-0.31	-0.63	-0.49	-0.3	0.35	-0.02	0.6	-0.41	-0.01	0.03	0.06	0.36	-0.49	0.36			-0.71	-0.66	-0.27	-0.35	-1.18	-0.44	-0.51	-0.21	-0.41	0	-0.67	0.26			0.84	0.81	0.87	0.87	1.05	1.37	0.6	0.92	0.89	0.83	0.91
ERICH5	0.21	0.41	-0.03	-0.15	-0.08	0.09	0.05	0.13	0	-0.19	0.29	-0.05	-0.05	-0.15			0.1	-0.25	-0.22	-1.06	-0.62	-0.49	-0.75	-0.4	-0.48	-0.13	-0.39	-0.08			1.32	0.98	0.63	1.07	1.1	1.04	1.16	0.99	0.76	1.05	1.24
RFX6	0.25	0.07	-0.11	0.21	-0.17	-0.01	-0.28	-0.21	0.04	-0.52	0.41	-0.32	-0.08	0.29			-0.03	-0.49	-0.33	-0.23	-0.16	-0.31	-0.51	-0.37	-0.05	-0.04	0.09	0			0.77	0.94	0.53	0.81	0.81	0.96	1.1	0.96	1.04	0.64	0.9
KLRF2	0.09	0.14	-0.11	0.15	-0.22	-0.48	0	-0.14	0.43	-0.21	0.76	-0.34	-0.34	0.53			-0.25	-0.77	-0.34	-0.33	-0.53	-0.36	-0.6	-0.49	0.19	-0.54	-0.21	-0.49			0.75	0.55	0.7	0.92	0.97	0.58	1.05	1.32	0.77	0.69	0.99
CXorf66	0.02	-0.14	0.14	0.12	0.25	0	-0.17	0.04	-0.27	0.02	-0.1	0.19	-0.15	-0.16			-0.45	-0.37	-0.09	-0.2	-0.24	-0.33	-0.3	-0.19	-0.08	-0.19	-0.49	-0.17			0.51	0.75	0.3	0.74	0.76	0.76	0.87	0.76	0.48	0.79	0.41
HRASLS2	0.2	-0.29	0.41	-0.31	0.29	0	-0.27	-0.05	-0.06	-0.17	-0.08	0.14	0.04	-0.3			-0.55	-0.31	-0.16	-0.51	-0.1	-0.46	-0.22	-0.26	-0.23	0.06	0.01	-0.21			0.57	0.59	0.52	0.81	0.79	0.75	0.62	0.6	0.55	0.6	0.31
TOMM20L	0.07	0.06	0.27	0.21	0.17	0.16	0	-0.12	-0.16	-0.1	-0.2	0.35	-0.3	-0.12			-0.39	-0.57	-0.52	-0.2	-0.05	-0.04	-0.35	-0.1	-0.39	-0.25	-0.16	-0.25			0.8	0.49	0.73	0.76	0.53	0.82	0.44	0.83	0.67	0.54	0.47
TRIM69	0.07	-0.23	2.3	0.91	-0.27	0	-0.16	0.1	0	-0.05	0.04	1.57	-0.13	-0.12			-0.25	-0.32	-0.55	-0.87	-0.79	-0.92	-0.7	-0.27	-0.79	-0.62	-0.43	-0.47			2.07	1.59	2.27	2.77	1.87	2.99	3.14	3.75	2.18	2.01	1.39
CYP27B1	0.03	-0.16	-0.11	0.14	-0.08	-0.17	0	0.34	0.24	0.03	0.16	-0.15	-0.21	-0.24			-0.37	-0.68	-0.07	-0.39	-0.68	-0.68	-0.42	-0.29	-0.43	0.02	-0.4	-0.28			0.73	0.69	0.58	1.33	0.79	0.46	0.76	0.54	0.81	1.12	0.84
CCDC39	-0.4	-0.21	0.47	0	-0.02	-0.21	0.02	0.23	0.61	0.03	0.12	-0.25	-0.25	0			-0.31	-0.81	-0.22	-0.99	-0.29	-0.35	-0.25	-0.27	-0.4	-0.44	-0.3	-0.39			1.44	0.82	1.14	1.31	1.44	1.1	0.51	0.89	1.36	2.15	1.19
ABCA13	-0.2	0.56	0.64	0.15	0	-0.35	-0.09	0.56	-0.45	0.23	0.31	-0.22	-0.15	0			-0.86	-0.84	-0.27	-0.4	-0.74	-0.51	-0.35	-0.44	-0.48	0.09	-0.13	-0.45			1.43	1.06	1.24	1.58	0.91	1.07	0.97	0.93	0.68	1.15	1.27
VRTN	-0.14	-0.08	0.17	0.14	0.33	0	-0.1	-0.11	0.04	0.28	0.15	-0.1	-0.42	-0.21			-0.14	-0.38	-0.05	0	-0.49	-0.74	-0.24	-0.08	-0.17	-0.14	0.05	-0.21			0.81	0.47	0.97	0.73	1.04	0.66	0.69	0.49	0.78	0.95	0.77
SELK	0.83	-0.04	0.66	0.69	0.76	0.77	-0.01	0.28	-0.07	-0.12	-0.03	-0.21	-1.13	-0.38			-0.32	-0.22	-0.89	-0.72	-1.01	-1	0.07	-0.65	-0.13	0	-0.54	-0.43			1.23	1.51	1.67	2.16	1.67	1.59	0.61	0.84	1.62	1.87	1.56
PRSS50	-0.4	-0.06	-0.21	0.29	0.07	0	0.02	0.25	0.23	-0.03	-0.07	0.11	-0.63	0.07			-0.42	-0.62	-0.58	-0.37	-0.22	-0.61	-0.64	-0.57	-0.8	-0.29	-0.34	-0.55			0.48	0.64	0.91	0.66	0.74	1.11	0.6	1.26	0.56	0.3	0.5
C17orf82	-0.52	0.19	-0.09	-0.14	-0.09	-0.02	0.14	0.04	0.1	-0.06	0	0.03	-0.05	0.16			0.09	-0.52	-0.35	-0.61	-0.2	-0.34	-0.3	-0.5	-0.38	-0.32	-0.09	-0.31			0.37	0.5	0.5	0.46	0.49	0.76	0.36	0.7	0.3	0.31	0.52
LCE1E	-0.07	0.24	-0.24	-0.21	0	0.1	0.29	0.21	0.22	0.11	0.26	-0.36	-0.09	-0.23			-0.34	-0.39	-0.64	-0.29	-0.36	-0.6	-0.55	-0.29	-0.69	-0.38	-0.23	-0.42			0.56	0.68	0.49	0.74	0.96	0.99	0.63	1.08	0.5	0.58	0.6
ERICH4	-0.21	0.34	0	-0.22	-0.01	0.21	0.11	0.29	0.18	-0.17	0.11	-0.42	-0.25	0.05			-0.37	-0.61	-0.36	-0.51	-0.5	-0.6	-0.61	-0.27	-0.87	-0.2	-0.11	-0.04			0.83	0.61	0.29	0.45	0.81	1.09	0.88	0.87	0.52	0.62	0.62
HTR1E	0.01	0.36	-0.02	0	-0.16	0.03	0.02	0.03	-0.08	-0.13	0.03	-0.17	-0.14	-0.31			-0.3	-0.36	-0.37	-0.67	-0.31	-0.4	-0.51	0.02	-0.51	-0.05	-0.32	-0.19			0.44	0.63	0.29	0.29	0.74	0.86	0.61	0.67	0.3	0.22	0.49
CTSG	-0.42	0.44	-0.13	0.01	0.05	-0.2	0.37	-0.05	0.23	0.15	0.13	-0.36	-0.04	0			-0.82	-0.39	-0.37	-0.8	-0.4	-0.68	-0.38	-0.94	-0.89	-0.21	-0.1	-0.36			0.78	1.1	0.57	0.3	0.92	1.86	0.55	1.4	1.18	1.03	0.62
TRPM5	-0.12	0.32	-0.24	-0.25	0.02	0.18	0.02	0	-0.38	0.1	0	-0.14	-0.14	0.29			-0.34	-0.19	-0.32	-0.34	-0.2	-0.58	-0.34	-0.36	-0.49	-0.27	0.07	-0.52			0.72	0.53	0.51	0.13	0.84	0.97	0.93	0.79	0.25	0.48	0.64
POU5F1B	-0.19	0.39	0	-0.13	0.1	0.51	0.43	-0.07	0.01	-0.19	-0.03	-0.45	0.35	0.08			-0.76	-0.27	-0.57	-0.89	-0.16	-0.7	-0.58	-0.39	-0.68	-0.2	-0.11	-0.53			0.64	0.52	0.39	0.51	1.19	1.64	0.65	0.67	0.52	0.69	1.56
GOLGA8DP	-0.23	-0.05	0.49	0.12	0.3	0.1	0.04	0.03	-0.02	-0.1	0.27	-0.28	-0.34	0			-0.35	-0.36	-0.28	-0.48	-0.13	-0.46	-0.35	-0.38	-0.83	-0.23	-0.67	-0.31			0.63	0.63	0.96	0.45	1.17	0.75	0.48	0.62	0.43	0.6	0.72
SLA2	-0.15	0.11	0.07	-0.06	0.16	0.02	0.19	0	-0.02	-0.16	0.19	-0.19	-0.52	0.03			-0.49	-0.18	-0.12	-0.42	-0.16	-0.37	-0.38	-0.5	-0.29	-0.21	-0.11	-0.3			0.46	0.28	0.39	0.35	0.66	0.59	0.53	0.63	0.13	0.3	0.4
OR5H15; OR5H5P	-0.46	-0.01	0.59	-0.35	0.09	0	0.18	-0.4	0.06	0.09	0.52	-0.15	-0.16	0.33			-0.31	-0.6	-0.66	-0.5	-0.22	-0.39	-0.64	-0.41	-0.78	-0.04	-0.23	-0.36			0.78	0.58	0.65	0.5	0.63	0.53	0.73	1.06	0.33	0.78	0.6
CROCC2	-0.08	-0.18	-0.83	-0.03	-0.31	0.18	0.42	0	-0.12	0.15	0.07	-0.73	0.29	0.48			-0.81	-0.64	-0.6	-0.44	0.25	-0.88	-0.8	-0.48	-0.96	-0.6	-0.74	-0.84			0.82	0.82	0.78	1.21	0.58	1.4	1.1	1.06	0.65	0.98	0.86
EFCAB8	0.02	-0.12	-0.38	-0.04	0.01	-0.11	0.14	-0.13	0	-0.07	0.53	0.02	0.02	-0.21			-0.43	-0.45	-0.58	-0.24	0.41	-0.35	-0.36	-0.24	-0.51	-0.53	-0.17	-0.53			0.91	1.28	0.67	0.77	0.9	1.13	1.02	0.75	0.99	0.54	0.78
ARVCF	-0.15	0	-0.26	0.11	-0.03	0.07	0.24	0.23	0	-0.03	0.56	-0.28	0.2	-0.21			-0.3	-0.4	-0.47	-0.23	0.12	-0.41	-0.06	-0.18	-0.3	-0.23	-0.2	-0.75			0.23	0.63	0.44	0.77	0.83	0.91	0.38	0.66	0.68	0.52	0.54
IL17C	-0.05	0.16	-0.29	-0.66	0.02	0.17	0.15	0.18	0.05	-0.13	0	0.11	-0.12	-0.39			-0.47	-0.29	-0.16	-0.21	-0.06	-0.35	-0.26	-0.26	-0.43	-0.3	-0.37	-0.51			0.41	0.51	0.27	0.52	0.82	0.99	0.54	0.43	0.88	0.51	0.39
BTNL3	-0.03	-0.01	-0.07	-0.65	0.05	0	0.32	-0.26	0.09	0.11	0.31	-0.19	0.14	0.23			-0.11	-0.33	-0.29	-0.25	-0.1	-0.34	-0.48	-0.19	-0.41	-0.12	-0.45	-0.53			0.37	0.38	0.23	0.5	0.76	0.94	0.48	0.45	0.64	0.69	0.33
GPR150	-0.74	0.2	0.26	0.03	0.24	0.18	0	0.21	0.23	-0.35	-0.03	-0.01	-1.31	-0.55			-0.42	-0.77	-0.18	-0.44	-0.19	-0.8	-0.59	-0.66	-0.73	-0.51	-0.37	-0.72			1.64	0.59	0.95	1.09	0.42	0.92	1.14	1.06	0.98	0.77	0.75
FRG2B	-0.04	-0.28	-0.4	0.31	0	0.2	0.31	0.37	0.11	0.02	0	-0.09	-0.3	-0.07			-0.31	-0.27	-0.32	-0.58	-0.38	-0.37	-0.85	-0.4	-0.42	-0.35	-0.16	-0.39			0.95	0.57	0.2	0.41	0.76	0.58	1.04	0.29	0.69	0.54	0.61
C10orf120	0.07	-0.07	-0.1	0.06	-0.06	0.33	0.09	0.17	-0.19	-0.14	0.89	-0.42	-0.27	0.03			0	-0.27	-0.23	-0.46	-0.11	-0.4	-0.53	-0.36	-0.31	-0.21	-0.21	-0.29			0.92	0.45	0.4	0.52	0.91	0.37	0.98	0.48	0.74	0.5	0.52
OLIG3	-0.15	-0.18	0.09	0.22	0.07	-0.03	-0.14	-0.04	0.27	-0.07	0.52	-0.08	0.12	-0.02			-0.34	-0.17	-0.57	-0.21	-0.22	0.08	0	-0.35	-0.29	-0.24	-0.24	-0.38			0.56	0.66	0.73	0.55	1.17	0.39	0.67	0.62	0.9	0.53	0.75
S100A7A	-0.09	-0.05	0	0.13	-0.01	0.16	-0.11	0.26	0.29	0.2	0.67	0.05	-0.03	-0.18			-0.6	-0.21	-0.46	-0.52	-0.18	-0.18	-0.23	-0.45	-0.51	-0.36	-0.18	-0.61			0.59	0.46	0.53	0.36	0.62	0.93	0.67	0.72	1.03	0.77	0.52
GNG13	0	-0.22	0.3	-0.04	-0.07	-0.31	-0.07	0.25	0.5	0.06	0.52	0.35	-0.3	-0.22			-0.82	0.18	-0.26	-0.44	-0.35	0	-0.37	-0.2	-0.72	-0.33	-0.09	-0.18			0.87	0.93	0.46	0.74	0.79	0.84	0.58	1.06	1.33	0.73	0.98
CNGA4	0.17	0.22	0.41	-0.1	-0.04	0.16	-0.01	-0.15	0.35	-0.1	0.44	-0.06	-0.14	-0.07			-0.7	-0.21	-0.33	-0.59	-0.17	-0.02	0	0.28	-0.45	-0.13	-0.7	-0.11			0.58	0.52	0.71	0.76	1.16	0.71	0.69	0.85	0.88	1.06	0.31
DRC1	0.21	0.12	0.2	-0.16	-0.24	-0.02	0.09	-0.24	0	-0.09	0.67	-0.49	0.11	0.11			-0.37	-0.32	-0.37	-0.43	-0.21	-0.38	-0.24	-0.31	-0.24	-0.16	-0.38	-0.2			0.57	0.69	0.34	0.4	0.78	0.55	0.47	0.26	0.42	0.57	0.7
USP17L2	-0.11	0.04	0.33	-0.23	0	0.19	-0.13	-0.11	-0.06	-0.09	0.68	0.06	-0.05	0			-0.71	0.13	-0.49	-0.4	-0.49	-0.37	-0.38	-0.25	-0.29	-0.24	-0.14	-0.11			0.38	0.52	0.27	0.34	0.87	0.4	0.41	0.46	0.7	0.49	0.41
GUCA2B	-0.03	-0.15	-0.27	-0.1	0.05	0.27	0.02	0.14	0.08	0.1	-0.22	-0.07	-0.28	-0.18			0	-0.27	-0.19	-0.11	-0.27	-0.11	-0.36	-0.28	-0.08	-0.27	-0.19	0.02			0.55	0.36	0.49	0.62	0.56	0.55	0.23	0.57	0.35	0.34	0.61
C10orf71	-0.09	-0.28	-0.15	-0.07	-0.01	0.48	0.22	-0.08	-0.13	0.06	-0.19	-0.22	-0.06	-0.1			-0.14	-0.2	0.07	-0.18	-0.59	-0.2	-0.44	0.06	0.01	0.03	-0.52	0			0.78	0.82	0.42	0.89	0.89	0.67	0.32	0.96	0.55	0.5	0.66
XAGE3	-0.31	0.03	-0.53	0.01	-0.28	0	-0.13	-0.14	0	-0.06	0.12	-0.42	0.31	0.52			-0.24	0.06	-0.4	-0.99	-1.09	-0.23	-0.55	-0.05	-0.49	-0.47	-0.5	0.23			0.71	1.25	1.55	1.91	1.24	1.28	0.93	0.87	0.84	0.62	0.99
TSPY8	-0.25	-0.05	-0.2	0.52	-0.03	1.07	0	0.44	0.61	0.13	-0.12	-0.52	0.48	0.4			-0.4	-0.54	-0.25	-0.55	-0.78	-0.69	-0.4	-0.14	-0.74	-0.36	-0.57	-0.03			0.83	1.01	1.2	1.7	1.34	0.91	0.91	0.83	0.66	0.66	1.22
CD209	0.28	-0.05	-0.25	-0.07	0.22	0.08	-0.02	-0.31	0.44	-0.21	-0.51	-0.36	0.21	0.26			-0.37	-0.53	0	-0.51	-0.83	-0.55	-0.53	-0.23	-0.37	0.23	-0.21	-0.31			0.75	0.95	0.76	0.97	0.91	0.91	0.72	0.8	0.79	0.84	0.87
UBASH3A	0.12	-0.12	0	-0.29	0.25	-0.02	0.44	-0.14	0.53	-0.01	-0.11	-0.54	-0.02	0.52			-0.33	-0.22	0.21	-0.39	-0.57	-0.86	-0.52	-0.13	-0.41	0.07	-0.06	-0.41			1.06	0.99	0.96	0.93	0.96	1.32	0.74	1.38	0.56	0.75	0.36
HAP1	-0.28	0.24	-0.26	-0.1	-0.04	0.04	0.12	-0.09	0.04	-0.28	-0.21	-0.6	0.42	0.86			-0.88	-0.46	0.01	-0.68	-0.81	-0.22	-0.53	0	-1.26	-0.15	-0.27	-0.29			0.89	0.98	0.71	0.87	1.23	1.18	0.6	1.05	0.16	1.1	0.56
PKLR	-0.17	0.05	-0.08	0	-0.04	0.33	0	-0.25	0.03	-0.1	-0.23	0.08	0.43	0.45			-0.54	-0.4	-0.29	-0.42	-0.54	-0.3	-0.39	-0.45	-0.26	-0.18	-0.11	-0.21			0.93	0.53	0.28	0.56	0.57	1.02	0.58	0.31	0.66	0.31	0.52
PBXIP1	-1.01	0.25	-0.38	-0.49	0.14	0.4	0	-0.82	0.04	-0.25	0.14	-0.24	0.12	0.98			-0.94	-0.6	-0.5	-0.82	-0.84	-0.37	-0.45	-0.23	-0.16	0	-0.37	-0.22			1.08	1.12	1.12	0.72	1.04	2.03	0.83	1.6	0.51	0.84	1.19
IFNL4	-0.12	-0.35	-0.44	0.05	0.19	-0.37	-0.06	-0.18	0.01	-0.04	0.03	-0.13	-0.33	0			-0.4	-0.28	0.04	0.02	0.06	-0.28	-0.03	-0.24	-0.51	-0.2	-0.46	-0.38			0.42	0.66	0.66	0.49	0.54	0.3	0.72	0.57	0.5	0.56	0.6
CPT1B	-0.42	-0.19	-0.33	0.51	-0.21	-0.54	0	-0.14	0.2	0	0.16	-0.78	0.22	-0.25			-0.36	-0.24	-0.14	0.02	0.16	-0.61	-0.05	-0.08	-0.24	0.1	-0.25	-0.69			0.63	0.64	0.63	1	0.73	0.79	0.86	1.2	0.71	0.72	0.81
SLFNL1	-0.34	-0.26	-0.1	0	0.02	-0.17	0.16	0.04	-0.17	-0.13	0.4	-0.16	-0.31	-0.29			-0.22	-0.1	-0.16	0.02	0.11	-0.34	0.03	-0.01	-0.35	-0.08	-0.08	-0.32			0.32	0.43	0.52	0.72	0.68	0.58	0.46	0.73	0.3	0.37	0.71
TTC38	0.05	-0.24	-0.38	-0.34	0.22	-0.4	0.03	0.04	-0.12	0.16	0.79	0	-0.82	-0.45			-0.23	-0.01	-0.42	-0.33	-0.06	-0.89	-0.44	0.03	-0.67	-0.14	-0.17	-0.29			0.71	0.78	0.8	1.02	0.81	0.61	0.76	0.91	0.44	0.43	0.66
SLC6A18	0	-0.44	0.03	-0.07	0.23	-0.2	-0.08	-0.19	-0.01	-0.09	0.29	-0.01	-0.18	-0.47			0.13	-0.21	-0.1	-0.35	-0.21	-0.35	0	0.14	-0.22	0.09	-0.11	-0.32			0.77	0.66	0.52	0.81	0.47	0.75	1.06	1.16	0.33	0.27	0.67
XG; XGY2	0	-0.14	0.2	-0.18	0.55	-0.16	-0.22	-0.12	0.57	-0.23	0.51	-0.16	-0.12	-0.31			-0.18	-0.21	-0.23	-0.1	0.03	0.02	-0.31	-0.3	-0.27	0.06	-0.11	-0.06			0.6	0.47	0.52	0.88	0.75	0.37	0.87	1.08	0.84	0.55	0.88
MGC45922; CTD-2568A17.5	-0.05	-0.12	-0.15	-0.03	0.06	-0.24	0	-0.19	0.2	-0.14	0.57	-0.29	-0.37	-0.42			-0.09	0.01	0.12	-0.24	0.14	-0.48	-0.43	-0.19	-0.37	0.42	-0.45	-0.36			0.3	0.5	0.37	0.7	0.64	0.57	0.82	1.21	0.67	0.37	0.8
ARPC3	-0.32	-0.26	0.22	-0.31	0.01	0.16	0.36	-0.9	0.46	-0.53	-0.08	-0.12	2.16	3.17			-0.84	-0.06	-0.02	-0.26	-0.35	0	-0.68	-0.31	-0.03	-0.24	-0.61	-0.29			4.07	4.42	4.69	4.09	4.4	4.21	3.89	4.11	4.84	4.35	3.32
SNX5	-0.05	0.42	-0.33	-0.01	-0.3	0.26	-0.21	0.13	0	0.09	-0.42	-0.44	0.85	1.84			-0.36	0.22	-0.44	-0.52	-0.64	-0.75	-0.41	-0.81	-0.58	-0.46	-0.69	-0.08			2.19	2.02	1.53	2.29	1.76	1.56	2.12	0.93	1.84	2.03	1.71
MAN2C1	0.28	-0.7	-0.18	-0.55	-0.55	0.02	-0.26	-0.02	0.48	0.43	0.44	-0.06	1.34	1.82			-1.05	-0.14	-0.36	-0.48	-0.2	-0.18	-0.4	-0.53	-0.02	0	-0.52	-0.36			1.81	1.25	1.99	1.64	1.79	1.56	1.32	1.4	1.52	1.38	1.42
CCT8L2	0.35	-0.52	0.11	0	0	0.05	-0.02	-0.2	0.13	-0.47	-0.06	-0.04	0.49	0.56			-0.36	-0.09	-0.11	-0.1	0.15	-0.07	-0.02	-0.19	-0.01	-0.1	-0.09	-0.51			0.53	0.8	0.71	0.66	0.73	0.95	0.99	0.6	0.73	0.72	0.8
C19orf81	-0.17	-0.49	-0.17	0.05	-0.17	-0.12	-0.14	-0.13	-0.12	-0.18	0.16	-0.05	0.35	0.64			-0.17	-0.17	-0.06	-0.07	0.23	0.17	-0.17	-0.14	0	0.05	-0.09	-0.02			0.57	0.74	0.8	0.99	0.58	0.77	0.64	0.76	0.49	0.79	1.06
CYP2A13	-0.1	-0.05	-0.31	0.15	0.24	-0.1	-0.02	0.11	-0.06	-0.17	0.06	-0.59	0.7	0.41			-0.22	-0.2	-0.2	-0.42	-0.27	-0.29	-0.3	-0.08	-0.24	0.11	0	-0.07			0.6	0.7	0.71	0.81	0.79	0.94	0.81	0.88	0.62	0.58	0.66
OR52K2	-0.03	0.16	-0.18	-0.03	-0.05	-0.07	-0.2	0.01	0.08	-0.23	0.52	-0.35	0.51	1.25			-0.71	-0.81	-0.22	-0.11	0.58	-0.69	-0.72	-0.67	-0.21	-0.39	0	-0.94			1.17	1.34	1.47	1.05	1.78	1.43	1.53	1.58	1.19	1.16	1.26
AQP12A	-0.26	-0.05	0	-0.13	-0.09	0.01	0.1	-0.01	-0.06	0.09	0.29	-0.06	0.61	0.64			-0.3	-0.1	-0.25	-0.21	-0.1	-0.24	-0.3	-0.2	-0.39	-0.32	0.08	-0.43			0.7	0.72	0.58	0.55	1.19	0.99	0.67	0.92	0.61	0.61	0.94
OBP2A	-0.1	0	-0.01	0.04	0.22	-0.06	-0.03	-0.09	0.12	-0.03	0.79	-0.15	0.68	0.94			-0.44	-0.66	-0.13	-0.09	-0.31	-0.35	-0.1	-0.3	-0.47	-0.17	0.21	-0.06			1.07	1.03	0.86	1.02	1.03	0.98	1.13	1.19	0.67	0.72	1.17
KBTBD13	-0.03	-0.08	-0.08	0.07	-0.29	0.13	0	-0.11	-0.26	0.35	0.54	-0.42	0	0.68			-0.09	-0.51	0.19	-0.5	-0.06	-0.2	-0.23	-0.18	-0.52	-0.22	0.27	-0.31			0.61	0.68	0.66	0.69	0.86	1.05	0.73	0.77	0.52	0.84	0.77
MEN1	-0.1	-0.55	-0.12	0.58	-0.27	0.33	-0.33	-0.04	0.18	0.46	0.12	0	1.5	2.14			-0.5	-0.85	-0.4	-0.2	-0.46	-0.61	-0.62	-0.71	-1.39	-0.84	-1.11	-0.64			1.03	1.53	1.76	1.64	2.29	1.65	1.9	1.71	1.22	1.72	0.59
LDHD	0.17	0	-0.27	0	-0.11	-0.01	-0.01	0.06	0.21	0.09	0.15	-0.39	0.09	0.86			-0.44	-0.23	-0.29	-0.33	-0.28	-0.2	-0.06	-0.34	-0.35	-0.44	-0.16	-0.32			0.41	0.5	0.53	0.57	0.68	0.41	0.79	0.69	0.18	0.71	0.62
ALDH1A2	-0.04	-0.26	-0.36	-0.36	-0.27	-0.11	0.18	-0.3	-0.28	-0.07	0.92	0.17	0.63	1.57			-0.21	-0.41	0.15	-0.42	-0.57	-0.3	-0.31	0.63	-1.01	0	-0.18	0			0.86	1.28	1	1.98	1.76	1.58	1.42	1.26	0.85	1.1	0.68
AARD	-0.28	0.02	-0.53	-0.33	-0.28	-0.01	-0.08	-0.53	-0.1	-0.18	-0.49	-0.25	0.7	0.82			-0.07	0.24	0.23	-0.52	-0.13	0.12	-0.08	-0.08	-0.36	0.18	0	-0.14			1.63	1.82	1.12	2.11	1.15	0.97	1.49	0.79	0.88	1.1	1.14
OBSCN	-0.41	-0.49	-0.58	-0.13	0.07	0	0.09	-0.13	-0.33	-0.1	-0.47	-0.2	0.26	0.9			0.12	-0.21	-0.08	-0.5	-0.37	-0.24	0.1	-0.3	-0.51	0.32	-0.23	-0.06			0.96	0.92	0.83	0.65	1.19	1	1.11	0.77	0.64	1.38	0.88
ADAM11	-0.36	-0.27	-0.24	-0.03	-0.1	-0.19	-0.15	-0.17	0	-0.13	0.32	-0.17	0.41	0.4			0.53	-0.09	-0.34	-0.58	-0.59	-0.14	-0.07	0.29	-0.3	0.49	-0.2	0.15			1.11	1.16	0.8	0.9	1.22	0.71	0.69	0.45	0.57	1.28	0.66
SFPQ	0.02	-0.1	-0.05	0.22	0.05	0	-0.17	-0.56	0.14	0.17	-0.49	-0.93	2.25	1.94			-1.36	-0.57	-0.23	-0.47	-0.6	-0.89	-1.25	-0.84	-1.46	-1.27	-1.33	-0.98			2.31	2	1.76	2.05	1.87	2.26	0.69	1.49	1.13	2.05	2.85
ACADL	-0.57	0	0.09	-0.31	-0.18	-0.39	0.21	0.2	-0.15	-0.33	0.04	-0.39	1.62	0.83			-0.01	0.12	-0.09	-0.81	-0.54	-0.15	-0.73	-0.6	-1.02	-0.8	-0.88	-0.89			0.75	1.06	0.9	0.88	0.92	1.01	0.78	1.24	1.31	1	1.02
ENO1	-0.42	-1.29	-0.82	0.05	-0.7	-0.48	0.5	0	-0.39	0.17	-0.84	-1.84	2.01	2.6			-0.58	0.42	-0.67	-0.83	0.02	-0.49	-0.72	-1.88	-1.18	-1.31	-1.51	-1.52			1.9	1.97	1.85	2.14	1.83	1.98	2.21	2.25	1.65	2.06	1.52
RASGRF1	0.17	-0.53	-0.44	0	0.08	-0.56	-0.68	-0.69	-0.46	-0.33	-1.06	-1.3	1.26	3.76			1.07	-1.23	-0.4	-1.42	-1.4	-1.14	-1.3	-0.82	0.26	0.58	-0.26	-1.23			4.62	1.17	2.92	1.8	3.67	1.65	0.51	3.46	1.49	5	1.76
DNAH2	-0.22	-0.28	0	-0.17	-0.45	0.36	-0.02	0.07	-0.15	-0.23	-0.16	0.35	-0.21	0.74			-0.29	-0.36	0	-0.35	-0.12	0.1	-0.46	-0.32	-0.48	0.08	-0.27	-0.21			0.54	1.15	1.02	0.72	1.11	0.58	0.76	0.66	0.68	0.55	0.64
CALB1	-0.17	-0.61	0.02	-0.47	0.32	0.42	0.15	0.52	-0.15	-0.38	0	-0.28	0.19	1.38			-0.12	-0.95	-0.16	-0.77	-0.08	-0.4	-0.48	-0.8	-0.6	-0.55	-0.71	-0.85			0.66	1.4	1.58	0.71	1.4	1.42	0.99	0.38	1.17	1.13	1.33
LOC100652768; PCSK7	-0.18	-0.16	-0.18	-0.21	0.03	-0.14	0.09	0.09	0	-0.12	0.49	0.21	0	0.9			-0.32	-0.02	-0.06	-0.02	-0.49	0.03	-0.03	-0.27	-0.44	-0.26	-0.34	-0.15			0.35	0.76	0.73	0.62	0.69	0.43	0.59	0.26	0.39	0.62	0.69
CCDC166	-0.02	0.04	-0.1	0.1	-0.19	-0.06	0.12	0	0.25	-0.07	-0.05	0.04	0.25	0.21			-0.15	-0.1	-0.23	-0.27	-0.01	-0.03	0	-0.07	-0.06	-0.08	-0.06	-0.12			0.31	0.34	0.3	0.5	0.43	0.14	0.54	0.55	0.3	0.59	0.36
ROPN1	0.11	-0.08	-0.39	0.12	0.58	-0.22	0.48	-0.06	0.11	0.28	-0.07	-0.12	-0.34	0.55			-0.55	-0.73	-0.46	-0.43	-0.08	-0.41	0	-0.09	-0.29	-0.2	-0.62	-0.58			0.76	0.61	0.79	1.66	1.06	0.13	1.32	1.33	0.5	1.51	0.64
TRIM62	-0.14	-0.65	-0.65	-0.63	-0.04	-0.6	-0.1	-0.27	-0.07	-0.39	0.07	-0.52	0.47	0.71			-0.39	-0.26	0.22	0.14	0.35	0.03	-0.13	-0.49	-0.6	0	-0.33	-0.28			0.73	0.9	0.6	0.73	0.63	0.99	0.87	0.88	0.78	0.74	0.97
GOLGA8EP; GOLGA8DP	-1.02	-0.53	-0.53	-0.58	0.56	-0.36	-0.12	-0.07	0.03	-0.12	0.4	-0.41	0.65	0.78			0.03	0	-0.3	-0.59	0.01	-0.25	-0.7	-0.64	-0.46	-0.32	-0.6	-0.23			0.43	1.04	0.78	0.74	1.02	1.21	0.85	0.9	0.67	0.78	1.07
PRKAR1A	-0.36	0.13	-0.95	-0.33	0.04	-0.31	-0.22	-0.27	-0.3	-0.33	-0.04	0.19	0.47	1.43			-0.11	-0.59	-0.5	-0.48	0.34	0.44	-0.36	-0.48	0	-0.14	-0.69	-0.78			0.48	0.75	0.54	0.75	0.79	1.17	1.21	0.56	0.96	0.82	1.3
NKX2-3	0	0.05	-0.33	-0.08	-0.13	0.03	0.16	0	-0.12	-0.16	-0.1	-0.21	0.1	-0.17			-0.22	0.18	-0.16	-0.01	-0.46	-0.08	-0.13	-0.15	-0.25	-0.06	0.02	-0.49			1.01	0.56	0.67	0.62	0.71	0.93	0.81	0.4	0.33	0.37	0.59
GPR62	0.11	0.16	-0.36	0.04	-0.26	0.18	-0.06	-0.11	-0.37	0.09	0	-0.41	-0.42	-0.44			-0.07	-0.1	-0.39	-0.56	-0.53	-0.38	-0.29	-0.16	-0.56	0.17	0.1	-0.35			0.8	0.81	0.69	0.63	1.14	1.05	1.13	0.87	0.49	0.51	0.47
TMEM145	0.01	0.19	0.09	0.06	-0.23	-0.01	-0.17	0.41	-0.03	-0.09	-0.08	-0.34	0.08	0.14			-0.13	-0.16	-0.33	-0.31	-0.12	-0.36	-0.43	0	-0.46	-0.12	0	-0.24			0.72	0.5	0.4	0.55	0.61	1.11	1.05	0.27	0.52	0.66	0.62
GALNTL6	0.06	0.09	0.24	0.09	-0.02	-0.16	-0.03	0.11	-0.04	-0.09	-0.18	-0.22	0.01	-0.12			-0.11	0	-0.26	-0.31	-0.19	-0.28	-0.29	-0.07	-0.15	0.09	-0.03	-0.27			0.79	0.61	0.35	0.32	0.81	1.2	0.35	0.4	0.38	0.61	0.37
CATSPER4	0	-0.06	-0.17	0.06	0.02	0.21	-0.11	0.28	0.36	-0.08	-0.08	-0.17	-0.18	0.1			-0.43	-0.27	-0.21	-0.18	-0.09	-0.17	-0.3	-0.29	-0.46	-0.07	0.06	-0.15			0.43	0.2	0.42	0.31	0.77	0.63	0.64	0.27	0.49	0.65	0.79
SLC6A4	0.2	-0.03	-0.38	-0.26	-0.17	0.2	-0.05	0	0.03	0.12	0	-0.32	-0.08	-0.13			-0.3	-0.44	-0.46	-0.6	-0.32	0.03	-0.48	-0.38	-0.21	0.09	-0.04	-0.4			0.2	0.23	0.57	0.64	0.7	1.23	0.92	0.68	0.31	0.29	0.49
TTLL8	0.2	0.29	-0.03	-0.09	-0.4	-0.13	0.11	0	-0.55	0.09	0.03	-0.49	-0.31	0.27			-0.04	-0.66	-0.47	-0.69	-0.03	-0.37	-0.48	-0.24	-0.47	0	-0.04	-0.56			0.29	0.71	0.52	0.46	1.09	1.43	0.97	0.81	1.07	0.78	0.74
NPHS2	-0.11	0.05	-0.15	0.05	-0.11	0.13	-0.05	0.08	-0.33	0.33	0.02	-0.32	-0.18	0.11			-0.13	-0.5	0	-0.43	-0.08	0	-0.05	-0.41	-0.46	-0.01	-0.04	-0.01			0.3	0.26	0.4	0.13	0.52	0.62	0.52	0.6	0.77	0.52	0.43
PRAMEF9	0	0.28	-0.14	0.08	-0.12	-0.13	-0.09	-0.16	0.35	-0.04	-0.51	-0.28	0	-0.21			-0.74	-0.2	-0.06	-0.22	0.15	-0.28	-0.6	-0.28	0.49	0.61	0.18	-0.2			0.65	0.71	0.74	0.94	0.92	1	0.76	1.07	1.2	1.13	1
PRRG2	-0.11	0.01	0	-0.1	0	-0.01	-0.17	-0.13	0.16	-0.1	0.09	-0.17	0.1	0.07			-0.28	-0.04	-0.24	-0.46	0.43	-0.36	-0.29	-0.35	0.26	-0.03	-0.23	-0.21			0.34	0.39	0.34	0.22	0.57	0.76	0.36	0.37	0.64	0.68	0.62
C2orf80	0	-0.23	-0.08	-0.1	0.17	-0.02	-0.28	0.04	0.72	-0.29	-0.08	-0.29	0.05	-0.04			0	-0.34	-0.05	-0.01	0.46	0.05	-0.4	-0.28	0.35	-0.19	-0.43	-0.28			1.06	0.52	0.52	0.54	0.79	0.61	0.51	0.64	0.54	0.74	0.92
ALPP	-0.39	-0.43	-0.32	0	-0.29	-0.35	-0.48	0.22	-0.78	-0.34	-0.13	0.2	-0.31	-0.52			0.13	-0.33	0.09	0.08	0.1	-0.62	-0.25	-0.58	-0.69	-0.34	-0.48	0.06			0.8	0.95	0.61	0.94	0.9	0.7	0.37	0.9	0.47	0.99	1.07
OPN5	0.03	-0.41	-0.11	-0.14	-0.08	-0.21	-0.17	0.08	-0.37	0	0.08	-0.29	-0.13	-0.03			0.3	-0.14	0.28	-0.33	-0.22	-0.76	0.03	0.11	-0.2	-0.21	-0.11	-0.07			0.34	0.82	0.78	1.31	0.69	0.68	0.55	0.5	0.46	0.87	0.8
OR52I2	-0.14	-0.17	-0.15	0	-0.58	-0.19	0.01	0.47	-0.1	-0.75	0.24	0.03	-0.4	-0.87			-0.31	-0.91	-0.51	-0.91	0.31	-0.48	0.08	-0.69	-0.55	0.29	-0.56	-0.78			0.76	1.07	0.76	1.05	2.04	0.65	1.43	1.7	0.85	1.2	1.46
OR4N2	-0.16	-0.01	0.11	-0.05	0	0.01	-0.31	0.4	-0.28	-0.13	0.17	-0.33	-0.43	-0.32			0.08	-0.23	-0.08	-0.28	0.58	-0.7	-0.45	-0.19	-0.25	-0.18	0.16	-0.54			0.6	0.85	0.63	0.41	1.06	0.64	0.52	1.19	0.88	0.72	1.48
OR4C15	-0.19	-0.14	0.04	-0.32	-0.34	-0.21	0.04	0.43	0.26	-0.28	0.1	-0.04	0	-0.44			0.2	-0.11	-0.16	-0.63	-0.12	-0.22	-0.11	0.18	-0.12	-0.25	-0.19	-0.03			0.44	0.69	0.52	0.91	0.93	0.66	0.61	0.68	0.51	0.45	0.61
TULP1	-0.21	-0.21	-0.08	0.02	-0.17	-0.14	-0.1	0.73	-0.11	-0.01	-0.12	-0.15	-0.22	-0.37			0.32	0	-0.03	-0.31	0.28	-0.15	0.22	0.2	-0.17	-0.05	0.09	-0.17			0.46	0.55	0.49	0.57	0.69	0.65	0.39	0.76	0.55	0.5	0.51
ASCL4	-0.13	-0.1	-0.13	-0.07	-0.16	-0.14	0.07	0.11	-0.06	0.05	0.02	0.01	-0.01	-0.02			-0.09	-0.25	-0.15	0.06	0	0.09	-0.07	-0.21	-0.1	-0.16	-0.25	-0.24			0.25	0.36	0.31	0.36	0.44	0.35	0.31	0.52	0.22	0.75	0.22
CCDC115	-0.41	0.03	-0.63	0.08	-0.31	-0.24	-0.31	-0.01	-0.28	-0.25	-0.04	-0.16	-0.31	0.06			0.14	0	-0.33	0.46	0.21	-0.02	-0.02	-0.41	0.08	-0.1	-0.25	-0.2			0.13	0.38	0.91	0.86	1.25	0.79	0.74	1.21	1.45	1.29	0.25
REL	-0.34	-0.52	-0.09	-0.13	0.09	0.12	-0.35	0.25	-0.18	-0.85	-0.38	-0.53	-0.45	0.46			0.84	-0.08	0	0.5	-0.01	-0.38	-0.44	-0.53	-0.29	-0.84	-1.09	0.14			0.67	1.2	1.5	1.4	0.94	1.07	1.37	1.85	1.64	1.21	1.15
GLB1L3	-0.27	-0.05	-0.18	-0.48	-0.06	0.2	-0.03	0.87	-0.25	-0.04	0.04	-0.06	-0.07	-0.32			1.27	-0.04	-0.15	-0.03	0.13	0.18	0	-0.12	0.25	0	-0.17	-0.04			0.55	0.67	0.98	0.81	1.01	0.96	1.02	1.49	1.53	0.97	0.93
LCE2C	-0.27	0.39	0.35	-0.09	0.22	-0.06	-0.31	0	-0.09	0.21	-0.37	-0.15	-0.54	0.27			-0.62	-0.09	-0.48	0	0.29	0.31	-0.51	-0.58	-0.49	-0.2	-0.51	-0.25			0.68	0.35	0.62	0.78	0.83	1.09	1.01	0.92	1	0.72	0.79
SLAMF6	-0.02	0.33	0.32	-0.11	0.4	-0.01	-0.21	-0.12	0	-0.01	-0.58	-0.37	-0.18	-0.3			-0.06	0.3	-0.23	0	0.48	-0.14	-0.22	-0.35	-0.36	0.07	-0.47	-0.33			0.9	0.53	0.65	0.33	1.53	1.34	0.67	1.21	1.17	0.98	0.33
SPINK7	-0.09	-0.06	0.31	-0.11	0.15	-0.13	-0.11	0.09	-0.27	-0.17	0.09	0.09	-0.05	-0.21			-0.26	-0.08	-0.22	0.28	-0.09	-0.09	-0.23	-0.21	-0.14	-0.16	0.07	0			0.55	0.04	0.25	0.03	0.92	0.45	0.74	0.67	0.61	0.76	0.5
DGKK	-0.23	0.23	-0.13	-0.17	-0.15	0	-0.33	-0.23	0.05	0	0.16	-0.14	-0.19	-0.1			0.2	-0.19	-0.08	0.08	-0.17	0.03	-0.29	-0.14	-0.24	-0.12	-0.03	-0.39			0.59	0.39	0.15	0.42	0.43	0.78	0.5	0.71	0.66	0.53	0.44
C10orf111	-0.29	0.46	0.06	-0.1	-0.23	-0.1	-0.33	0.15	0.25	0	-0.15	0	-0.08	0.11			0.26	-0.16	0.13	-0.19	-0.43	-0.25	-0.24	-0.07	-0.41	-0.22	-0.09	-0.38			0.94	0.47	0.7	0.72	0.19	0.64	0.55	0.75	0.45	0.88	0.81
PACSIN1	-0.16	-0.17	-0.21	0.19	-0.29	0	0.13	-0.17	0.08	-0.16	0.02	-0.8	-0.18	-0.29			0.53	-0.24	-0.36	-0.19	-0.06	-0.27	-0.26	0.05	-0.1	-0.21	0.12	-0.12			0.75	0.47	0.62	0.38	0.36	0.8	0.47	0.56	0.6	0.78	0.5
ATP11AUN	0	0.15	-0.09	0.14	-0.08	-0.04	-0.13	0.05	0	0.44	0.44	-0.19	-0.35	-0.17			0.6	-0.17	-0.22	-0.16	-0.07	-0.28	-0.08	-0.27	-0.45	-0.27	0.21	-0.32			0.88	0.61	0.69	0.45	0.74	0.38	0.73	0.76	0.91	0.72	0.3
CCDC151	0.07	-0.05	0.02	-0.09	0	0.16	0.06	0	-0.26	-0.1	0.15	-0.18	0.31	-0.05			-0.11	-0.2	-0.05	-0.09	-0.52	-0.19	-0.18	-0.04	-0.44	-0.1	0.07	-0.04			0.49	0.59	1.06	0.56	0.55	0.59	0.42	0.48	0.43	0.59	0.15
EFCAB12	0.11	-0.17	-0.36	-0.09	-0.01	0.04	0.08	-0.18	-0.23	-0.03	0	0.05	0.1	-0.2			-0.22	-0.32	-0.2	-0.19	-0.13	0.21	-0.15	-0.1	-0.52	-0.17	-0.02	0.2			0.7	0.47	0.82	0.46	0.72	0.77	0.83	0.63	0.18	0.47	0.04
ARHGEF19	0.13	-0.45	-0.04	-0.17	0.17	0	0.22	-0.02	-0.41	0.07	-0.1	-0.58	0.37	-0.02			0.05	-0.18	-0.36	-0.04	-0.63	-0.07	-0.02	-0.15	-0.44	-0.33	-0.18	0.2			0.66	0.47	0.48	0.71	0.95	1.1	0.56	0.51	0.59	0.67	0.77
ZCCHC10	0.36	-0.5	0.6	-0.04	0.63	-0.05	0	-0.16	-0.36	-0.15	-0.19	-0.08	0.47	0.27			-0.58	-0.26	-0.34	-0.24	-0.97	0.04	-0.39	-0.23	-0.98	-0.55	0.07	-0.16			0.03	1.42	0.84	1.19	0.82	1.35	0.79	0.74	1.05	1.17	0.86
SSUH2	-0.31	-0.13	-0.06	-0.04	-0.16	-0.11	-0.16	-0.2	-0.3	0.28	0.18	-0.52	-0.23	-0.29			-0.07	-0.08	0.26	0.08	-0.47	-0.18	-0.04	0.06	0	0.03	-0.11	0.37			0.94	0.67	0.6	0.89	0.68	0.8	0.6	0.64	0.49	0.32	0.73
TBC1D28	-0.19	-0.4	-0.27	-0.15	0.07	-0.11	0.34	0	-0.27	0.22	0.19	-0.31	-0.13	-0.61			-0.46	-0.1	0.28	-0.17	-0.41	-0.52	-0.21	-0.26	0.05	-0.12	-0.29	0.34			0.86	0.19	0.74	0.96	1.17	1.16	0.52	0.99	0.56	0.33	0.75
KLK2	-0.19	-0.03	-0.17	-0.09	0.19	-0.03	-0.04	-0.16	-0.12	0.06	0.19	0.04	-0.34	-0.85			-0.46	-0.12	-0.11	-0.04	-0.38	-0.29	0.41	0.05	-0.1	0	-0.34	0.33			0.24	0.39	0.6	1.1	1.04	1.27	0.65	1.09	0.47	0.64	1.01
ZC2HC1C	-0.11	-0.1	0.36	-0.17	0.07	0	0.26	0.17	-0.59	0.01	-0.15	-0.21	-0.27	-0.89			-0.09	-0.43	0	-0.27	-0.35	-0.63	-0.18	0.2	-0.56	-0.21	0	-0.05			0.68	0.22	0.84	1	0.82	0.81	0.27	0.89	0.67	0.82	0.33
TRIM71	-0.45	-0.33	-0.18	0	0.2	0	0.21	-0.04	0.03	-0.14	-0.06	0.18	-0.3	-0.09			-0.18	-0.19	0	0.23	-0.24	-0.38	0.14	-0.09	-0.38	-0.01	-0.19	0.25			0.63	0.59	0.48	0.53	0.97	0.54	0.54	1.28	0.5	0.55	0.8
SLC28A2	-0.38	-0.14	-0.28	-0.14	-0.08	0.22	-0.29	0	-0.18	-0.24	0.02	0.43	-0.08	-0.31			0.14	-0.26	-0.09	0.03	-0.6	-0.17	0.19	-0.27	-0.07	0	-0.28	-0.01			0.62	0.71	0.45	0.26	0.93	0.97	0.59	1.7	0.25	1.05	0.65
MXD4	-0.11	-0.24	-0.16	-0.21	0.2	0.12	0	-0.38	-0.38	-0.4	0.11	-0.07	-0.22	-0.02			-0.42	-0.07	-0.27	-0.1	-0.51	0.26	-0.02	0.29	0.1	-0.04	-0.03	0.25			0.61	0.59	0.41	0.8	0.88	0.87	0.59	1.43	0.21	0.49	0.75
SCGB1A1	-0.56	0.09	-0.23	-0.27	-0.19	0.45	0	-0.17	-0.38	-0.05	0.58	-0.03	-0.09	-0.18			-0.46	-0.07	-0.07	0.19	-0.48	0.35	0.06	0.35	-0.2	-0.02	-0.24	-0.16			0.37	0.58	0.68	0.87	1.22	0.83	0.47	1.33	0.5	0.85	1.14
HES2	-0.24	0.18	-0.12	-0.06	0.08	0.08	0	0	0.19	-0.19	-0.08	0.14	-0.11	0.12			-0.2	-0.26	-0.07	-0.23	-0.31	-0.55	-0.07	0.04	-0.16	-0.2	-0.08	-0.25			0.62	0.18	0.58	0.5	0.64	0.52	0.39	0.7	0.36	0.72	0.29
OR4C45	-0.05	0.23	0.07	-0.23	-0.03	-0.23	0.13	-0.12	-0.12	-0.05	-0.05	0.09	-0.43	-0.14			-0.21	-0.15	-0.33	-0.23	-0.47	-0.54	0.02	0	0.09	0	-0.19	-0.06			0.48	0.35	0.71	0.45	0.67	0.49	0.7	1.15	0.21	0.54	0.52
GYPB	-0.32	0.21	-0.26	0.09	0.31	0	-0.01	0.09	0.13	-0.23	-0.09	0.71	-0.12	-0.16			-0.18	0.13	-0.31	-0.21	-0.33	-0.38	-0.04	-0.15	-0.11	-0.09	-0.29	-0.17			0.57	0.53	0.77	0.82	0.61	0.5	0.49	1.09	0.49	0.4	0.19
ADGRE3	-0.22	0.27	-0.16	-0.19	0.31	0.16	-0.1	-0.1	0.05	-0.18	0.26	0.53	-0.21	-0.3			-0.59	-0.31	-0.11	-0.1	-0.16	-0.06	-0.18	0.12	-0.41	-0.19	0	-0.15			0.75	0.31	0.52	0.47	1.27	0.77	0.79	1.25	0.42	0.59	0.76
OR2A25	-0.15	0.27	-0.38	-0.06	0.31	-0.24	-0.21	-0.11	-0.25	-0.03	0.17	0.58	-0.38	0.01			0.14	-0.23	-0.29	-0.22	-0.53	-0.44	-0.18	-0.12	-0.27	-0.61	0.09	0.05			0.67	0	0.45	0.83	1.48	0.59	0.93	1.56	0.43	0.71	0.64
ENPP3	-0.27	0.12	-0.64	0.02	0.08	0	-0.28	-0.05	-0.42	-0.46	-0.13	0.17	-0.23	-0.21			-0.32	0.26	-0.22	-0.41	-0.54	-0.13	0.28	0.3	-0.3	-0.05	-0.31	-0.24			0.72	0.26	0.17	1.15	1.68	0.88	0.83	1.28	0.43	0.22	0.51
CBX8	0.42	0.18	0.4	-0.21	-0.02	-0.02	-0.05	0.12	0.1	-0.11	-0.19	-0.13	0	0.03			-0.63	-0.48	-0.64	0.08	-0.05	-0.38	-0.26	-0.11	-0.24	-0.42	-0.24	-0.75			1.21	0.99	1.01	0.68	0.61	1.39	0.79	0.64	0.86	0.36	0.38
COMTD1	-0.09	0.2	-0.1	-0.05	0.11	-0.18	0.13	-0.12	0.21	-0.09	0.03	-0.1	0	-0.09			-0.32	-0.34	-0.69	0.53	-0.34	-0.43	-0.38	-0.37	-0.4	-0.53	0.17	-0.65			0.58	0.72	0.68	0.29	0.67	1.34	0.91	0.8	0.57	0.44	0.73
MOGAT2	-0.06	-0.1	-0.09	-0.06	0	-0.17	-0.02	0.24	0.16	-0.04	0.28	-0.01	0.06	0.02			-0.08	-0.31	-0.03	0.48	-0.06	-0.19	-0.05	-0.28	-0.02	-0.37	0.03	-0.16			0.23	0.44	0.47	0.55	0.39	0.85	0.95	0.42	0.32	0.32	0.62
NLRP9	-0.15	-0.22	-0.24	0.04	-0.12	0.17	-0.59	0.25	0.37	-0.36	0.06	0.06	-0.21	-0.26			-0.67	-0.52	-0.14	0.01	-0.16	0	-0.13	-0.17	-0.21	-0.23	-0.32	-0.25			1.09	0.57	0.37	0.32	0.71	1.26	0.81	0.93	0.61	0.6	0.25
VN1R5	-0.19	-0.04	0.36	-0.07	-0.23	-0.07	-0.17	-0.13	0.24	-0.11	0.27	0	-0.28	-0.47			-0.54	0.28	0.11	0.32	-0.17	-0.01	-0.3	-0.31	-0.05	-0.32	0.1	-0.07			1.01	0.68	0.25	0.62	0.83	0.85	1.14	1.12	0.56	0.74	0.72
CDX4	0.02	-0.14	-0.18	-0.14	-0.3	-0.08	0.02	0	0.05	-0.2	0.51	0.26	-0.1	-0.44			-0.44	0	-0.02	0.21	-0.23	0.25	-0.23	-0.28	-0.32	0.06	-0.15	-0.31			1.09	0.61	0.43	1.04	0.8	1.21	1.09	1.12	0.5	0.75	-0.02
LOC101928436; RP11-153F1.1; RP11-347K2.2; teyfawbu	-0.28	0.32	0	-0.26	-0.19	-0.22	-0.28	-0.27	-0.42	-0.2	0.2	0.69	-0.54	-0.12			-0.16	-0.14	-0.21	0.31	-0.13	0.15	-0.27	-0.2	0.03	-0.46	0.24	-0.52			0.99	0.61	0.82	0.46	0.7	1.97	1.01	0.99	0.91	0.95	1.12
PRR32	0.03	0.31	0	-0.46	-0.21	0.05	-0.14	-0.08	-0.47	-0.29	0.62	0.26	-0.87	-0.66			-0.27	-0.45	-0.24	0.39	0.18	-0.11	-0.6	-0.1	-0.01	-0.43	-0.41	-0.36			0.5	0.15	0.64	0.38	0.6	1.64	1.11	0.93	0.85	0.79	0.45
C9orf43	-0.34	0	0.44	-0.34	-0.11	-0.52	-0.22	-0.42	-0.21	-0.17	-0.13	-0.07	-0.32	0.08			0.26	-0.35	-0.55	0.38	0.57	-0.53	-0.47	0.08	0.31	-0.52	-0.11	-0.26			0.89	0.5	0.47	1.04	0.44	1.1	0.96	0.85	0.93	1.44	0.91
TAS2R60	-0.13	0.1	0	-0.14	0.42	-0.05	-0.07	-0.33	-0.17	-0.09	0.12	-0.12	0.13	-0.05			0.19	-0.36	-0.13	-0.11	0.26	-0.42	-0.02	-0.05	0.26	-0.15	-0.05	-0.3			0.45	0.33	0.4	0.4	0.63	0.53	0.53	0.51	0.24	0.62	0.32
MYH8	-0.18	-0.13	-0.36	-0.39	-0.18	-0.21	-0.02	0.09	-0.29	-0.26	0.04	-0.2	-0.16	0.24			-0.14	0	0.09	-0.29	0.08	-0.17	-0.37	0.24	-0.24	-0.27	0.22	-0.45			0.77	0.94	1.53	1.17	1.25	0.84	0.3	0.69	0.35	0.66	0.61
FAM9B	0.24	-0.2	-0.1	-0.33	-0.57	-0.58	0.05	-0.01	-0.14	-0.33	0.31	-0.87	-0.54	0.24			-0.27	0	0.02	-0.93	0.58	-0.4	-0.68	0.14	-0.24	-0.46	-0.01	-0.52			0.84	1.1	1.74	0.92	1.32	1.13	1.14	1.26	0.48	0.89	0.91
AGBL4	0.08	0.01	-0.29	-0.05	-0.02	-0.24	0.41	0	0	-0.12	-0.3	0	0.15	-0.06			-0.32	-0.08	-0.14	-0.35	-0.03	-0.22	-0.71	0.42	-0.32	-0.51	0.47	-0.19			0.82	0.36	1.3	0.59	0.63	0.88	0.73	1.08	0.37	0.39	0.7
MYH13	0.21	0.01	-0.02	-0.22	-0.06	-0.01	-0.12	-0.36	0.04	-0.28	-0.19	0	-0.05	-0.12			-0.12	-0.19	0.06	-0.21	0.05	-0.13	0.3	-0.32	-0.34	-0.11	0.06	-0.18			0.48	1.51	2.06	1	0.9	1.11	0.75	0.94	0.63	0.65	1.03
MYH4	0	-0.02	-0.06	-0.47	-0.07	0.17	-0.31	-0.32	-0.25	-0.38	0.12	0.02	-0.07	-0.29			-0.18	0.16	0.05	-0.53	-0.18	-0.11	-0.19	-0.09	-0.46	0.03	-0.14	0.19			0.73	1.59	2.17	1.25	1.74	1.02	0.86	1.02	0.19	0.72	0.68
MYH1	-0.18	0.29	0.55	-0.43	-0.46	-0.05	-0.1	0.26	0.28	-0.12	0.11	-0.17	-0.1	-0.42			0.09	-0.08	-0.59	0	-0.01	-0.23	-0.33	-0.06	0	-0.23	-0.24	-0.52			0.59	0.89	2.31	1.13	0.91	1.08	0.97	0.17	0.71	0.87	0.68
NOX4	0.43	-0.24	0.55	0.24	1.02	0.1	-0.3	0.89	-0.32	1.19	-0.35	-0.93	0	-1.16			-1.07	-1.25	-1.39	-0.9	-1.18	-0.05	-1.02	-0.83	-1.37	-0.92	-1.24	-1.12			3.39	1.87	8.25	4	3.04	3.38	4.99	3.5	2.23	0.45	7.31
SMIM24	-0.16	-0.2	-0.18	0.39	-0.19	-0.06	-0.49	0.15	0.09	-0.07	0.1	-0.34	0.27	-0.53			0.42	-0.11	0	-0.38	-0.5	-0.65	-0.12	-0.03	0.04	-0.07	-0.58	-0.73			0.2	0.86	2.84	0.61	1.16	1.07	1.46	0.66	0.83	0.24	1.34
EFCAB5	-0.05	0.11	-0.29	-0.2	0.22	0	-0.34	0.04	-0.46	-0.1	0.21	-0.16	-0.11	0.08			-0.59	-0.18	-0.56	-0.17	0.14	-0.34	-0.2	0.99	-0.2	-0.27	-0.04	-0.38			1.9	0.88	0.87	1.05	0.69	2.37	1.16	1.43	0.8	1.11	1.36
CYP2C19	-0.27	0.27	-0.17	-0.1	0.23	-0.28	-0.23	0.07	-0.26	-0.1	0.14	-0.22	-0.4	-0.34			0.03	0.02	-0.18	-0.72	-0.2	0	-0.18	0.23	-0.01	-0.11	-0.27	-0.24			0.52	0.35	0.25	0.59	0.67	1.44	0.75	0.7	0.57	0.81	0.35
EFHB	-0.08	-0.03	-0.04	-0.48	0.44	0.3	0	0.75	-0.43	-0.7	0.33	-0.17	-0.66	-0.96			-0.05	-0.44	0.15	-0.22	-0.08	0.09	-0.28	-0.07	-0.54	-0.17	0.41	-0.11			1.48	0.96	0.32	0.97	1.62	2.01	1.07	0.91	0.87	1.47	1.48
C1orf162	0.12	-0.24	-0.15	-0.27	0.68	-0.16	0.45	-0.05	-0.81	-0.5	-0.18	0	-1.26	-0.49			0.33	-0.31	-0.04	-0.04	0.17	0.46	0.14	-0.12	-0.25	-0.19	-0.19	-0.34			0.84	0.42	0.63	1.15	1.05	2.38	0.65	1.17	0.77	0.84	1.08
CCDC154	0	-0.11	-0.07	0.06	0.11	-0.03	-0.02	-0.26	-0.01	0.1	0.13	-0.17	-0.32	-0.49			-0.44	-0.33	-0.58	-0.52	0	-0.31	0.04	-0.03	-0.09	-0.29	-0.15	0.17			0.53	1.03	1.16	0.62	1.45	2.06	0.8	0.95	0.66	1	0.45
LINC00612	-0.57	0	-0.22	-0.01	0.33	-0.15	-0.22	-0.18	0.65	-0.05	0.46	-0.39	-0.89	-0.41			-0.43	0	-0.75	-0.28	0.29	-0.21	-0.41	-0.27	0.02	-0.18	0.23	-0.23			0.64	1.75	0.78	0.99	0.9	2.77	0.66	0.88	0.83	1.8	1.01
FAM47A	-0.11	0.1	-0.59	-0.29	-0.16	-0.04	0.49	-0.05	0.09	0.02	0.05	-0.06	-0.34	-0.26			-0.01	-0.19	-0.05	-0.04	0.4	-0.13	0	-0.19	0	-0.03	0.37	-0.25			0.37	0.77	0.53	0.6	0.71	1.42	0.96	1	0.25	0.86	0.35
DCC	-0.05	-0.17	-0.45	-0.42	-0.45	-0.28	-0.13	0	0.1	-0.26	0.54	0.18	-0.1	-0.08			-0.68	-0.42	-0.36	-0.71	-0.63	0.01	0.39	-0.36	-0.42	-0.33	0.11	0.16			0.7	0.55	0.42	0.61	1.08	1.95	0.85	0.85	0.22	1.56	0.98
CD5L	-0.45	-0.03	-0.1	-0.34	0.39	-0.01	0.34	0.84	0	-0.08	0.71	0.13	-0.88	-0.28			-0.31	-0.53	-0.44	-0.45	-0.72	-0.17	0.22	-0.05	-0.35	-0.29	-0.09	0.42			0.81	0.56	0.49	0.69	1.55	4.01	1.54	1.57	0.92	1.16	1.14
PPEF1	0.41	0.26	0.31	-0.27	-0.51	-0.01	-0.07	0.07	-0.12	0.08	0.3	-0.15	-0.22	-0.05			-0.26	-0.56	-0.59	0.28	-0.1	-0.44	-0.55	-0.33	0	-0.14	-0.09	-0.42			0.54	0.87	1.22	0.62	1.68	1.04	0.71	0.41	0.97	0.85	0.92
ZNF396	-0.04	0.05	0.06	0	0	-0.01	-0.15	0.05	-0.18	-0.05	0.23	-0.31	-0.31	-0.42			-0.28	-0.31	-0.4	0.35	0.14	-0.45	-0.33	-0.45	-0.53	-0.26	0.02	-0.39			0.65	0.63	0.59	0.75	1.23	0.61	0.86	0.42	0.31	0.53	0.57
SOX14	-0.05	0.16	0.36	-0.35	-0.32	-0.06	-0.11	0.04	-0.12	0	0.19	-0.15	-0.06	0.13			-0.15	-0.41	-0.23	0.06	-0.06	-0.32	0.06	-0.19	-0.3	-0.1	-0.15	-0.15			0.48	0.3	0.35	0.41	0.75	0.58	0.69	0.33	0.69	0.84	0.28
SP9	0.04	-0.15	0.23	-0.31	-0.21	-0.08	0.18	-0.26	-0.21	-0.16	0.27	-0.27	0.24	0.05			-0.23	-0.1	0	0.17	-0.02	-0.09	-0.11	-0.11	-0.13	-0.13	-0.23	-0.36			0.2	0.41	0.37	0.28	0.81	0.63	0.47	0.48	0.24	0.35	0.33
IRX6	-0.36	-0.31	-0.39	-0.31	-0.41	-0.25	-0.07	-0.54	0.09	-0.02	0.34	-0.4	0	0.2			-0.61	-0.76	-0.58	0.83	0.45	0.29	-0.42	-0.35	0.05	-0.12	-0.34	-0.65			0.4	0.33	1.54	1.02	1.82	0.84	1.5	1.08	0.7	0.89	0.27
OR6C3	-0.38	-0.12	-0.34	0.02	-0.01	0.04	0	0.05	0.33	-0.27	0.61	-0.42	0.16	-0.06			-0.58	-0.65	-0.34	-0.12	0.28	-0.27	-0.28	-0.67	-0.12	-0.03	-0.47	-0.09			0.66	0.64	0.57	0.45	1.21	1.2	1.35	0.9	0.77	0.69	0.77
C1orf234	0.2	-0.04	0	0.01	-0.14	0.28	-0.04	-0.07	0.23	-0.52	0.48	-0.37	0.1	-0.23			-0.44	-0.4	-0.19	-0.22	0.19	-0.15	-0.11	-0.47	-0.11	-0.17	-0.13	-0.03			0.14	0.34	0.45	0.69	1.29	1	1.05	0.66	0.67	0.63	0.85
ARHGEF38	0.03	0.07	-0.09	-0.09	-0.19	-0.04	-0.12	0.28	0.12	0.01	0.59	-0.01	-0.11	0			-0.42	-0.4	0	-0.16	0.16	-0.2	-0.15	-0.23	-0.53	-0.03	-0.32	-0.25			0.19	0.24	0.13	0.76	1.35	1.31	0.86	1.08	0.39	0.25	0.92
SORCS3	-0.3	-0.08	0.02	-0.33	-0.1	0	-0.13	0.21	0.19	-0.1	0.61	-0.22	-0.23	-0.31			-0.61	-0.72	-0.25	0	0.6	0.15	0.07	-0.42	-0.18	-0.39	-0.67	-0.25			0.82	0.24	0.5	0.42	0.95	0.7	0.75	0.87	0.33	0.47	0.76
ANKUB1	-0.49	-0.31	-0.19	-0.23	-0.27	-0.23	-0.67	0	0.3	-0.4	0.23	-0.78	-0.27	-0.51			-0.41	0.15	-0.05	-0.07	-0.12	-0.3	0.14	-0.09	-0.05	0.12	0.49	0.25			0.74	0.77	0.61	1.35	0.62	1.02	1.5	1.16	1.01	0.76	0.67
KCNS3	-0.35	0	-0.44	-0.17	0.02	0.2	-0.14	-0.47	0.28	-0.48	0.48	-0.34	-0.38	-0.77			-0.47	-0.32	-0.51	0.06	-0.4	-0.19	-0.09	-0.59	0	-0.21	0.77	0.34			0.89	0.76	0.3	1.23	0.48	1.13	1.13	0.69	1.18	1.13	0.85
BCL6B	-0.03	0.03	0.09	-0.1	-0.04	-0.02	-0.07	0.17	0	0.09	0.02	-0.34	-0.5	-0.05			-0.36	-0.27	0.04	-0.22	-0.31	0	-0.38	-0.31	-0.18	-0.05	-0.03	0.03			0.37	0.53	0.2	0.4	0.47	0.56	0.82	0.4	0.58	0.38	0.57
NR0B2	-0.32	0	-0.17	0.01	0.18	-0.02	-0.11	-0.1	-0.03	0.13	0.45	-0.35	-0.33	-0.41			-0.27	-0.19	0.15	-0.25	-0.57	-0.24	-0.28	-0.27	-0.72	0.31	0.35	-0.19			0.63	0.69	0.56	1.03	0.72	0.53	1.24	0.69	0.74	0.4	0.51
FCN3	-0.35	0.42	-0.46	-0.07	0.12	0.13	0.04	0	-0.12	0	0.19	-0.28	-0.96	-0.3			-0.29	-0.34	-0.21	0.28	-0.22	-0.01	-0.17	-0.53	-0.16	-0.13	-0.12	0.12			0.58	0.56	0.5	0.63	0.81	0.83	0.94	0.88	0.69	0.46	1.06
MAP1LC3C	-0.48	0.44	-0.21	-0.25	-0.11	-0.2	-0.14	-0.34	-0.25	-0.21	0.54	0.01	-0.47	-0.64			0	-0.26	-0.15	-0.03	-0.24	-0.09	0.01	-0.69	-0.4	0	0.44	0.51			0.41	0.56	0.5	0.66	1.08	0.86	0.78	0.6	0.54	0.42	1.13
OR10G9	-0.11	0.05	-0.21	-0.22	-0.11	0	0.18	-0.08	0.41	-0.16	0.44	-0.33	-0.11	-0.48			-0.06	-0.03	-0.27	0.46	-0.3	-0.11	-0.09	-0.4	0.1	-0.04	-0.05	0			0.73	0.66	0.17	0.7	0.74	0.64	0.79	0.7	0.27	0.25	0.72
P2RY13	-0.41	0.05	-0.15	-0.2	0.11	0.29	-0.22	-0.05	0.09	0.08	-0.05	-0.42	-0.34	0			-0.13	-0.07	-0.52	-0.18	0.03	-0.16	-0.19	-0.19	-0.4	-0.27	-0.58	0.09			0.87	0.59	0.27	0.43	1.06	1.21	1.26	0.49	0.9	0.56	0.75
HMGB4	-0.18	-0.07	-0.16	-0.17	0.09	0.26	0.04	-0.07	-0.01	-0.3	-0.02	-0.22	-0.29	0.26			-0.35	0	-0.14	0.03	-0.22	0.03	-0.27	-0.18	-0.05	-0.21	-0.02	0.04			0.42	0.42	0.44	0.41	0.52	0.55	1.15	0.33	0.92	0.31	0.52
CEACAM20	-0.16	0	-0.03	0.19	0.42	0.38	-0.03	-0.37	0.63	-0.03	0.23	-0.25	-0.38	-0.24			-0.4	-0.4	0.03	-0.53	-0.05	-0.45	-0.18	-0.38	-0.11	-0.53	0.35	-0.03			0.64	0.61	0.7	0.55	0.92	0.87	1.28	0.06	1.03	0.53	0.6
DEFB110	-0.31	0.21	0.37	-0.49	-0.45	0.17	-0.32	0.12	-0.24	-0.23	0.03	-0.27	-0.47	-0.24			-0.51	-0.05	-0.46	-0.63	0	-0.39	-0.35	-0.41	0.14	-0.49	0.24	-0.21			0.71	1.2	0.25	0.26	1.04	1	1.7	0.81	0.84	0.93	0.86
CRTAM	0.03	0.45	0	-0.03	-0.25	-0.05	-0.38	0	-0.12	-0.02	0.15	-0.05	-0.14	0.02			-0.06	-0.17	-0.02	-0.64	0.38	-0.24	-0.44	-0.19	0.32	-0.14	0.02	-0.12			0.35	0.67	0.35	0.41	1.34	0.59	1.25	0.69	1.06	0.47	0.87
GPR119	-0.51	0.15	-0.18	-0.45	0.37	0.28	0	0.32	-0.09	-0.24	0.41	-0.18	0.05	-0.17			-0.33	-0.41	-0.23	-0.51	0.83	0	-0.35	-0.14	-0.3	-0.24	-0.21	-0.13			1.05	0.86	0.75	0.59	0.85	0.61	1.24	0.78	1.18	0.68	0.75
NLRP7	-0.19	0.54	-0.1	-0.1	-0.19	-0.17	-0.2	-0.3	0.31	0	0.14	-0.54	-0.5	-0.04			-0.19	-0.51	0.11	-0.19	1.12	-0.12	0.03	-0.31	0.47	-0.26	-0.12	-0.23			0.96	0.71	0.77	0.64	0.67	1.2	1.35	0.98	1.13	1.02	0.84
PANX3	0	0.23	-0.41	-0.36	0.42	-0.02	0.06	-0.14	0.09	-0.15	0.44	-0.08	-0.47	-0.5			-0.25	-0.01	0.12	-0.3	-0.44	-0.5	-0.37	0.21	-0.39	-0.13	-0.24	-0.14			0.59	1.64	1.06	0.87	1.13	1	0.64	0.84	0.38	0.36	0.63
TIGIT	-0.3	-0.13	-0.08	0.1	-0.15	-0.11	0	-0.21	0.26	-0.11	0.39	-0.07	-0.36	-0.09			-0.21	0.14	0.06	-0.11	-0.29	0.11	-0.03	0.22	-0.24	-0.02	-0.09	-0.27			0.66	0.76	0.61	0.53	0.74	0.63	0.28	0.25	0.13	0.52	1.1
OR2T27	-0.19	0.23	-0.05	-0.02	0.6	0.17	0.11	-0.41	0	-0.15	-0.17	-0.08	-0.09	-0.53			-0.04	-0.01	0.15	0.13	-0.05	-0.01	-0.15	0.24	-0.09	-0.05	0	-0.19			0.56	0.75	0.39	0.39	0.68	0.35	0.81	0.68	0.31	0.59	0.59
BOLL	0.1	-0.29	-0.34	-0.35	0.43	-0.42	0.25	-0.4	0.09	-0.48	0	-0.23	-0.86	-1.12			-0.13	-0.12	0.18	-0.26	0.27	0.06	0	0.66	-0.04	-0.38	-0.18	0			0.54	1.15	0.73	0.57	1.31	1.06	0.86	0.95	-0.01	0.56	1.22
ZAN	-0.44	-0.15	-0.35	-0.06	-0.29	0.09	-0.39	-0.35	-0.51	-0.26	-0.6	-0.06	0	0.31			-0.13	0.22	0.63	-0.07	-0.2	-0.41	0.07	0.41	-0.47	-0.06	0	0.23			1.14	0.6	0.88	0.98	1.31	0.93	0.61	1.35	0.66	0.55	0.75
SLC6A1	-0.7	-0.29	-1.04	-0.35	-0.2	-0.29	-0.22	-0.28	-0.65	-0.45	-0.54	-0.69	0.68	0.25			0	-0.31	0.17	-0.09	-0.14	-0.12	0.55	0.51	-0.28	0.17	-0.01	0.34			0.85	0.95	1.24	0.99	0.7	1.11	0.52	0.73	0.52	0.87	0.91
ADRA2A	-0.12	-0.11	-0.2	-0.18	-0.21	-0.17	-0.02	-0.26	-0.18	-0.23	-0.22	-0.13	0.46	-0.17			-0.05	-0.05	0.01	0.15	-0.23	-0.16	0.09	0.23	-0.12	0	0.12	0.31			0.42	0.41	0.34	0.37	0.56	0.59	0.38	0.59	0.34	0.23	0.42
BLACAT1; LEMD1	-0.85	-0.75	-0.38	-0.14	-0.8	0.09	0.08	-0.69	-0.35	-0.21	-0.58	-0.7	0.38	-0.08			-0.28	-0.03	0.69	-0.23	0.13	-0.1	-0.32	0.12	0	-0.25	0.67	-0.26			1.15	1.38	0.89	1.19	1.15	1.88	1.67	1.17	0.57	1.61	0.95
SIGLEC12	-0.44	-0.28	-0.32	-0.18	-0.06	0.15	0.24	-0.39	-0.22	0	-0.28	-0.48	0.78	-0.3			-0.21	-0.34	0.06	-0.28	-0.07	-0.1	0.1	0.09	-0.15	0	0.15	-0.39			1.09	0.8	1.06	1.17	1.09	1.52	0.94	0.61	0.87	0.92	0.68
C5orf64	-0.48	-0.22	-0.53	-0.14	-0.21	-0.14	0.49	-0.19	0.34	-0.03	-0.05	-0.4	0.59	-0.17			-0.21	-0.2	0.15	-0.26	0.38	-0.32	-0.1	-0.17	-0.07	0.29	0	0.02			0.55	0.71	0.62	0.79	0.72	1.41	0.7	1.12	0.74	0.65	1.26
NCAN	-0.53	0	-0.3	-0.41	-0.3	-0.21	0.1	-0.02	0.37	-0.25	0.61	-0.18	0.78	-0.06			-0.06	-0.02	0.2	-0.17	0.47	-0.05	-0.1	0.02	-0.47	-0.04	-0.09	-0.1			0.75	0.96	0.92	0.65	0.88	0.94	0.72	1.3	0.25	0.86	0.86
CNGA3	-0.67	-0.4	-0.34	-0.44	-0.14	-0.39	-0.03	-0.17	-0.5	0.16	0.01	-0.24	0.16	0.39			-0.12	-0.14	0	-0.07	0.02	-0.51	-0.16	0.2	-0.29	-0.1	-0.1	0.07			0.72	0.4	0.54	0.67	0.7	0.55	0.64	0.8	0.25	0.4	0.35
SERPINI2	-0.38	0.15	-0.5	-0.63	-0.29	-0.08	0.22	-0.41	-0.2	0.06	-0.13	-0.83	0.59	0.48			-0.02	-0.5	0.07	-0.11	0.1	-0.24	-0.77	0	-0.1	-0.11	-0.09	-0.21			0.68	0.75	0.72	0.51	1.35	0.54	0.91	0.97	0.41	1.06	0.72
BTNL8	-0.41	-0.25	-0.22	-0.4	-0.12	0.11	0.03	-0.3	-0.31	-0.15	-0.27	-0.21	0.23	0.46			0	-0.05	0	0.07	0.25	-0.21	-0.2	-0.09	-0.05	0.07	-0.06	-0.27			0.5	0.1	0.25	0.5	0.76	0.58	0.49	0.58	0.31	0.54	0.5
PSTPIP1	-0.17	-0.24	-0.41	-0.44	0.26	0	-0.12	-0.25	-0.1	-0.21	-0.27	-0.47	0.07	0.6			-0.05	0.01	-0.06	-0.09	-0.11	-0.06	-0.09	0.21	0.21	0.07	0	-0.25			0.82	0.59	0.63	0.72	0.54	0.56	1.06	0.6	0.36	1.01	0.4
ZFP28	-0.25	-0.28	-0.25	-0.36	0.09	0.03	0.08	-0.04	-0.25	-0.16	-0.07	-0.42	0.09	0.32			-0.08	0.05	0.18	-0.35	-0.02	-0.05	-0.18	0	0.05	-0.02	-0.09	-0.21			0.25	0.21	0.35	0.42	0.35	0.47	0.41	0.37	0	0.57	0.21
MEP1B	-0.72	-0.4	-0.32	-0.48	-0.15	-0.15	-0.5	-0.12	0.17	-0.36	0.01	-0.81	0.34	0.07			-0.36	-0.35	-0.45	-0.36	-0.33	-0.24	-0.53	0	0.29	0.15	0.42	-0.03			0.62	0.83	0.55	0.89	0.72	1.05	0.95	1.03	0.77	1	1.56
KLHL38	-0.63	-0.83	-0.47	-0.75	-0.45	-0.18	-0.09	-0.24	-0.26	-0.6	0.02	-0.81	1.26	0.44			-0.29	-0.16	0.37	-0.22	-0.7	0	-0.1	0	-0.05	0.52	0.62	0.6			0.5	1.29	0.73	0.99	1.4	1.49	1.5	1.19	1.11	1.48	1.08
CLDN23	-0.4	-0.04	0.2	-0.46	-0.47	-0.37	-0.27	-0.12	-0.3	-0.18	0.12	-0.12	0.23	0.06			0.02	-0.35	-0.31	-0.2	0.02	0	-0.27	-0.12	-0.13	-0.03	0.66	-0.15			0.52	1.19	0.63	0.48	1.03	0.66	0.31	0.69	0.59	0.65	0.48
ALOX12B	-0.25	-0.15	-0.16	-0.42	-0.3	-0.16	-0.1	-0.05	0.05	-0.38	0.07	-0.26	0.35	0.59			-0.36	0.03	-0.13	-0.65	-0.05	-0.36	-0.41	0	-0.21	0.15	0.32	-0.01			0.76	0.77	0.76	0.87	1.75	0.91	0.77	1.06	0.86	0.73	0.79
LIN28A	-0.12	-0.03	-0.32	-0.35	-0.31	0	-0.04	-0.16	-0.03	-0.02	0.53	-0.33	0.55	0.42			-0.31	-0.09	0.03	-0.22	-0.37	-0.27	-0.2	0.03	-0.53	0.1	0.51	-0.06			0.58	0.55	0.8	0.54	1.25	0.38	0.47	0.81	0.41	0.84	0.78
RASEF	1.04	-0.48	-0.56	-0.41	-0.43	0	-0.85	-0.47	-0.03	0.11	-0.03	-0.76	0.47	0.25			-0.69	-0.7	-0.81	-0.38	-0.16	-0.24	-0.43	0.58	-0.28	-0.12	1.24	0.2			1.31	1.59	1.47	2.62	1	2.21	1.13	1.69	1.18	1.47	2.51
PRAMEF18	-0.32	-0.4	-0.31	-0.2	-0.01	-0.29	-0.33	-0.16	-0.03	0.05	-0.4	-0.39	0	0.15			-0.65	0.02	0.1	-0.47	-0.07	-0.01	-0.47	-0.04	-0.35	0.12	0.68	0.08			0.39	0.14	0.94	0.42	0.89	0.97	0.56	0.97	0.72	0.5	1.27
TRAF3IP3	-0.23	0.49	-0.23	-0.02	-0.02	-0.19	-0.29	0.2	-0.38	0.13	-0.06	0.28	0	-0.06			-0.32	-0.26	0.27	-0.45	-0.34	-0.27	-0.27	-0.21	-0.33	-0.04	0.5	0.07			0.47	0.67	0.55	0.41	0.87	1.22	1.07	1.22	0.59	0.7	0.66
DUOX2	-0.56	0	-0.33	-0.01	-0.13	0.05	-0.11	-0.24	-0.12	0.11	-0.3	-0.08	0.35	0.05			-0.16	-0.56	-0.05	-0.25	-0.43	0.01	-0.09	0.33	-0.15	-0.22	0.03	-0.02			0.54	0.52	0.46	0.36	0.56	0.82	0.65	1.1	0.55	0.49	0.54
CMA1	-0.4	-0.36	-0.33	-0.13	0.07	-0.21	-0.26	0.21	-0.46	-0.25	0.1	-0.36	0.57	0.11			-0.44	-0.51	-0.09	-0.13	-0.38	-0.1	-0.27	0	-0.45	0	0.37	0.22			0.66	0.41	0.52	0.68	0.97	0.76	1.3	1.66	0.38	1.04	0.58
PLSCR5	-0.52	-0.24	0.13	-0.28	-0.25	0.2	-0.33	-0.17	0.12	-0.57	-0.51	-0.2	0.27	0.29			-0.45	-0.6	-0.26	0	0	-0.17	-0.41	-0.06	-0.54	-0.32	0.52	0.04			0.33	0.4	0.54	0.4	0.73	0.71	1.18	0.89	0.49	0.71	0.61
SERPINA7	-0.15	-0.03	0.02	0	-0.03	-0.29	0.06	0.34	0.17	-0.07	0.06	-0.06	-0.24	-0.09			-0.03	-0.1	0.27	-0.17	-0.01	-0.12	-0.1	0	-0.1	-0.02	0	-0.29			0.51	0.66	0.6	0.18	0.44	0.57	0.28	0.38	0.41	0.51	0.29
MBD3L1	-0.19	-0.15	-0.65	0.11	0	-0.2	-0.12	0.33	0.22	-0.19	0.26	-0.11	-0.13	-0.24			-0.08	-0.21	0.24	-0.29	0.04	-0.03	-0.07	-0.37	0.08	-0.16	-0.5	-0.13			0.57	0.65	0.4	0.56	0.87	1.32	0.57	0.74	0.6	0.74	1.05
LGALS17A	0	-0.21	0.07	-0.26	-0.01	-0.34	-0.18	0.27	0.34	-0.17	0.36	-0.36	-0.05	-0.25			0.09	-0.22	0.27	-0.09	-0.03	-0.03	-0.05	0.01	-0.02	-0.09	-0.1	-0.1			0.29	0.62	0.5	0.29	0.54	0.8	0.54	0.34	0.56	0.69	0.92
SSX4B	0.13	0	-0.16	-0.07	0.14	-0.02	-0.11	0.53	0.08	-0.12	-0.06	-0.2	-0.13	-0.55			-0.34	0.02	0.09	-0.57	-0.64	-0.02	-0.1	-0.02	0.11	-0.04	-0.31	-0.63			0.3	1.03	0.67	0.21	0.51	1.33	0.3	0.59	0.99	0.95	0.68
CFAP58	-0.13	-0.18	-0.39	0	-0.18	-0.25	-0.25	0.7	-0.61	-0.31	-0.18	-0.65	-0.09	-0.38			0.69	0.29	0.34	-0.62	0.46	0.03	-0.37	-0.17	0.46	-0.53	-0.49	-0.48			0.72	0.76	0.28	0.2	1.18	1.3	0.46	0.92	1.03	0.97	1.38
OR6Y1	-0.08	-0.13	-0.33	-0.35	0.23	0.39	0.01	0	-0.22	0.45	0	-0.19	-0.23	-0.15			-0.54	-0.43	0.19	-0.48	-0.14	-0.34	-0.38	-0.5	-0.39	-0.09	0.33	-0.54			0.64	0.63	0.6	0.56	0.83	0.41	0.6	0.98	0.72	0.7	0.66
GRIN1	-0.14	-0.1	-0.44	-0.14	0	0.53	0.38	0.12	-0.2	0.38	0.11	0.13	-0.04	-0.04			-0.22	-0.26	-0.14	-0.11	-0.27	-0.39	-0.29	-0.29	-0.37	-0.39	0.44	-0.29			0.64	0.73	0.41	0.55	1.12	0.68	1.15	0.72	0.44	0.6	0.83
DOK2	-0.07	-0.25	-0.59	-0.16	-0.07	0.55	-0.21	-0.13	-0.37	0.5	-0.4	-0.21	0.09	-0.28			0	-0.11	0.27	-0.23	-0.42	-0.03	-0.36	-0.32	0.05	0.08	0.12	-0.37			0.69	0.55	0.38	0.71	0.72	0.53	0.87	0.8	1	0.41	0.47
FES	-0.13	-0.23	0.07	-0.32	-0.23	-0.03	0.14	-0.15	-0.33	0.1	-0.21	0.14	-0.24	0.02			-0.15	-0.44	-0.16	-0.37	-0.44	0	-0.3	0.16	-0.39	-0.28	0.48	-0.7			0.47	0.55	0.49	0.54	0.47	0.27	1.15	0.59	0.8	0.42	0.39
ADAMTS18	0	0.13	-0.31	-0.07	0.08	0.07	-0.01	0.11	0.28	-0.13	-0.07	0.07	-0.21	-0.49			-0.35	-0.17	-0.08	-0.05	-0.22	-0.45	-0.28	-0.13	-0.14	-0.42	0.19	-0.48			0.28	0.4	0.79	0.26	0.48	0.33	0.75	0.37	0.81	0.22	0.4
HID1	0.04	-0.02	-0.14	-0.08	-0.1	0.2	0.15	0	-0.02	0.05	-0.03	0	0.52	-0.46			0.16	-0.1	-0.36	-0.13	-0.22	-0.14	-0.32	-0.07	-0.17	-0.34	0.09	-0.29			0.27	0.41	0.5	0.5	0.53	0.78	0.82	0.43	0.77	0.43	0.46
KRT222	-0.13	0.26	-0.59	-0.16	-0.2	0.73	0.39	-0.22	0.1	0.38	-0.25	-0.33	-0.13	-0.76			-0.11	0.08	-0.33	0.03	-0.04	-0.32	-0.76	0	-0.38	0	-0.25	-0.32			0.9	0.63	0.53	0.69	0.9	1.62	1.2	0.79	1.27	0.66	0.11
TRH	0.02	0.03	-0.16	0.21	0.16	-0.11	0.15	-0.11	0	0.07	0	-0.28	-0.03	-0.86			-0.11	0	-0.03	-0.11	-0.29	-0.4	-0.12	-0.45	-0.15	-0.22	-0.14	-0.18			0.22	0.62	0.69	0.81	0.89	0.69	0.37	0.56	0.9	0.45	0.44
C1orf111	-0.01	0.05	-0.46	0.05	0	0.18	0.09	0.42	0.17	0.15	-0.05	-0.09	-0.21	-1.12			-0.01	-0.51	-0.11	-0.04	-0.02	-0.47	-0.61	-0.36	-0.38	-0.11	-0.15	-0.17			0.47	0.55	0.2	0.68	0.86	1.06	0.76	0.38	0.55	0.68	0.43
PLCZ1	0.38	0.12	-0.7	-0.33	-0.36	-0.01	-0.06	0.06	-0.23	-0.39	-0.3	-0.4	0.23	-0.39			-0.34	-0.43	0.93	-0.18	0.23	-0.33	-0.28	0.04	-0.22	-0.66	0	-0.55			0.68	1.09	0.7	0.61	1.32	1.1	1.49	1.07	0.79	0.99	1.6
SCP2D1	0.25	-0.05	-0.52	0.25	-0.38	-0.1	-0.12	-0.1	-0.16	-0.21	0.12	-0.43	0.45	-0.29			-0.34	-0.13	0.2	0	-0.29	-0.54	-0.64	0.35	-0.59	-0.33	0.22	-0.24			0.62	0.57	0.69	0.73	0.71	0.64	1.21	0.76	0.68	0.48	0.49
GPR37L1	0.2	-0.08	-0.59	-0.26	-0.53	0.21	0.69	0.17	-0.06	-0.22	0.6	-0.62	0.44	-0.86			-0.49	-0.16	-0.01	-0.29	-0.3	-0.77	-0.63	0.37	-0.62	0	-0.21	-0.12			0.74	0.57	0.58	0.44	1.08	1.28	1.09	0.88	0.65	0.97	0.79
TIGD4	-0.13	-0.23	0	-0.09	-0.29	-0.27	0.08	0.29	-0.16	-0.13	-0.07	-0.31	-0.51	0.1			-0.66	-0.58	-0.43	-0.25	0.14	-0.45	0.58	0.07	-0.51	-0.3	-0.15	0.04			0.95	0.85	0.81	0.89	0.62	0.78	0.8	1.08	1.14	0.76	0.42
ERI2	0.04	-0.33	-0.1	-0.06	0	-0.19	0.41	-0.05	0.13	-0.11	0.37	-0.24	-1.07	-0.09			-0.2	-0.21	0.07	0.47	0.36	-0.02	0.18	-0.06	-0.44	-0.07	-0.02	-0.14			1.24	0.51	0.7	0.95	0.75	0.65	0.79	1.19	0.77	0.89	-0.08
CELA3A	-0.22	-0.36	-0.12	-0.31	-0.02	-0.14	0.1	-0.17	-0.09	0	0.38	0.16	-0.42	-0.05			-0.18	-0.11	0.23	-0.3	0.33	-0.03	-0.03	0.2	-0.3	-0.3	0.07	-0.16			0.86	0.37	0.7	0.47	0.52	0.24	0.37	0.82	0.3	0.42	0.38
TRIM54	-0.26	-0.46	0.15	-0.03	0.14	-0.12	-0.11	0.02	-0.05	-0.19	0.12	-0.02	0.36	0.05			-0.37	-0.19	-0.29	0.05	-0.07	-0.72	-0.18	-0.5	-0.26	-0.31	-0.47	0			0.39	0.71	0.44	0.52	0.49	0.76	0.61	0.57	0.5	0.33	0.63
GLP2R	-0.22	-0.08	-0.07	-0.25	0.12	-0.16	-0.02	0.13	0	0.02	0.44	0.05	0.2	-0.22			-0.1	-0.43	-0.39	-0.26	-0.56	-0.4	0	-0.48	-0.52	-0.42	-0.4	0.24			0.16	0.93	0.47	0.51	0.98	0.58	0.62	0.43	0.7	0.5	0.87
IRGC	-0.18	0	-0.07	-0.1	0.34	-0.05	0.29	-0.23	0.21	-0.59	0.15	0.35	0.39	-0.07			-0.12	0.05	-0.22	-0.01	-0.59	-0.14	-0.2	-0.4	-0.45	-0.18	-0.7	-0.09			0.56	0.56	0.3	0.55	0.85	0.9	0.41	0.48	0.41	0.31	1.06
TRPC5OS	-0.24	0	-0.1	-0.1	-0.23	-0.38	0.02	-0.23	-0.05	-0.17	0.07	-0.39	0.29	-0.53			-0.37	-0.21	-0.28	0.03	-0.13	0.02	-0.17	0.19	0	-0.08	-0.33	0.6			0.25	0.58	0.45	0.61	0.81	0.79	1.26	0.71	0.54	1.05	0.72
CR1	-0.1	-0.57	-0.04	-0.45	-0.18	-0.08	0	-0.48	0.09	0.03	0.42	-0.69	0.26	-0.46			-0.51	-0.59	-0.19	0.01	-0.54	-0.26	0.07	-0.21	-0.5	-0.16	-0.69	0.17			0.36	0.78	0.91	0.31	0.82	0.69	0.83	0.77	0.57	0.65	0.79
DNAJC12	-0.14	-0.25	0.69	-0.38	-0.05	-0.15	-0.16	-0.77	0.05	0.02	-0.05	0	0.69	-0.51			-0.89	-0.54	-0.75	-1.11	-0.56	0.36	0.75	-0.68	-0.8	-0.95	-0.9	0.99			0.36	0.97	1.33	1.76	1.56	2.93	2.06	0.9	2.13	0.7	0.96
NPIPB15	-0.52	-0.45	0.08	-0.65	-0.73	-0.62	0.15	-0.52	-0.46	-1.05	-0.1	0.2	-1.1	-1.05			-0.3	-0.36	0.2	0.12	-0.48	0.43	0	0.21	-0.24	-0.23	-0.45	-0.18			1.79	1.6	1.43	0.66	1.23	1.52	1.36	1.02	0.54	1.33	1.09
NPIPB6	-0.6	-0.54	0.18	-0.8	-1.01	-0.75	0.35	-0.8	-0.69	-1.39	-0.43	0.07	-1.08	-0.76			-0.62	-0.62	0.15	0	-0.67	0.31	0.12	0.2	-0.34	-0.64	-0.73	-0.12			1.74	1.44	1.37	0.64	1.13	1.47	1.54	0.86	0.75	1.46	1.01
NPIPB8	-0.18	-0.31	0.29	-0.41	-0.4	-0.17	0.72	-0.58	0.12	-0.74	0.22	0.37	-0.37	-0.48			-0.44	-0.41	0	-0.26	-0.63	0.29	-0.13	0.2	-0.4	-0.42	-0.63	-0.3			1.49	1.26	1.11	0.57	1.05	1.34	1.49	0.93	0.5	1.15	0.76
NPIPB9	-0.23	-0.24	0.45	-0.4	-0.69	-0.25	0.63	-0.58	0	-0.95	0.06	0.41	-0.65	-0.87			-0.37	-0.42	0.19	-0.23	-0.54	0.36	-0.04	0.35	-0.28	-0.28	-0.51	-0.28			1.6	1.29	1.32	0.6	0.88	1.27	1.31	0.85	0.53	1.37	0.92
NPIPB11	-0.25	-0.47	0.07	-0.97	-0.55	-0.79	0.72	-0.67	-0.51	-1.48	0	0.12	-0.18	-0.15			-1.37	-1.01	-0.1	0.06	-0.71	0.54	0.17	0.2	-0.29	-0.69	-0.69	-0.12			1.73	1.93	1.51	0.68	1.34	1.82	1.62	1	0.7	1.38	1.19
OR12D1	-0.33	0	-0.32	-0.16	-0.13	-0.11	-0.31	-0.12	0.03	0.01	0.08	0.18	-0.65	-0.08			-0.29	0.02	-0.1	-0.29	-0.2	0.62	-0.09	-0.16	-0.07	-0.11	-0.17	0.03			0.71	0.68	0.37	0.46	0.56	0.45	0.55	0.72	0.73	1.02	0.39
CHRM1	-0.23	-0.29	-0.16	-0.45	-0.09	-0.12	-0.04	-0.36	0.04	-0.32	0	0.55	-0.38	-0.19			-0.42	-0.51	-0.04	0.06	-0.39	0.59	0.09	0.2	-0.36	0.33	-0.18	-0.16			0.55	0.71	0.85	0.57	0.6	0.45	0.61	0.5	0.62	1.13	0.55
BSPH1	-0.32	-0.23	-0.05	-0.12	-0.19	0.05	-0.14	-0.04	0.03	-0.15	-0.09	0.05	-0.02	-0.25			-0.51	-0.04	-0.23	0.51	-0.09	0	0.23	0.12	-0.07	0	-0.28	-0.07			0.5	0.61	0.5	0.23	0.43	0.57	0.31	0.46	0.09	0.42	0.47
OR1L4	-0.75	-0.08	-0.41	-0.31	0.02	-0.35	0	-0.37	-0.03	-0.47	0.05	-0.26	-0.33	0.01			-0.45	-0.29	-0.12	0.47	-0.65	0.04	-0.57	0	-0.06	0.08	-0.23	-0.11			0.53	0.41	0.45	0.57	0.95	0.87	0.58	0.83	0.48	0.85	0.58
MIP	-0.51	-0.08	-0.07	-0.11	-0.1	-0.19	-0.24	-0.21	0	-0.17	0.28	0.02	-0.18	-0.4			-0.41	-0.24	-0.34	0.22	-0.26	0.02	-0.46	0.3	-0.26	0.06	0.04	-0.52			0.86	0	0.42	0.36	0.67	0.39	0.57	0.56	0.15	0.84	0.64
WFDC10B	-0.26	-0.08	-0.49	-0.17	0	0.02	-0.02	-0.41	0.14	0.07	0.02	-0.09	-0.1	-0.61			0.52	0.15	0.87	-0.61	-0.01	-0.02	-0.19	-0.42	-0.01	-0.67	-0.7	-0.02			2.53	0.93	0.88	0.97	0.87	0.76	0.64	1.08	1.09	0.88	0.6
ITGA7	-0.28	3	0.06	1.42	0.05	-0.29	-0.12	0	0.36	0.6	0.76	-0.39	-0.47	-0.45			-0.15	-0.87	-0.85	-0.02	-0.17	-0.53	-0.48	-0.64	-0.2	-0.9	-0.02	-0.96			2.89	3.54	3.29	3.2	1.44	1.04	1.31	3.74	2	3.91	4.03
IRF6	0	1.52	-0.49	0.1	-0.27	-0.16	0.18	-0.01	0.41	-0.14	-0.06	-0.35	0.01	-0.22			-0.67	0.3	-0.43	-0.45	0.06	-0.4	-0.22	-0.24	-0.3	-0.46	-0.32	-0.6			0.75	0.56	1.57	0.94	0.64	0.53	0.74	0.9	0.62	1.32	1.06
GDPD2	0.36	0.92	-0.01	0.11	-0.04	-0.06	-0.17	-0.05	-0.03	-0.16	0.35	0.53	0.15	-0.05			-0.31	-0.02	-0.32	-0.41	0.07	-0.13	-0.29	0	-0.4	-0.17	-0.34	-0.19			0.44	0.61	0.5	0.72	0.49	0.45	0.53	0.54	0.48	0.32	0.75
37226	0.02	0.47	-0.13	-0.07	-0.08	0.05	0.41	0.04	-0.21	-0.2	-0.06	0	-0.24	-0.08			-0.23	-0.39	-0.45	-0.31	-0.15	0.19	-0.47	-0.35	-0.36	0.3	-0.03	-0.2			0.76	0.42	0.76	0.79	0.73	0.79	0.79	0.48	0.66	0.82	0.61
PBOV1	0.35	1.09	-0.33	0	-0.43	-0.21	0.18	0.47	-0.16	-0.13	0.41	0	-0.42	-0.16			-0.15	-0.29	-0.47	-0.5	0.07	-0.2	-0.04	-0.24	-0.58	0.02	-0.01	-0.3			0.76	0.78	0.37	0.95	0.94	1.52	0.9	0.99	1.11	1.22	0.82
OLAH	-0.25	1.01	-0.26	-0.18	-0.13	0.55	0.38	-0.04	-0.08	0.21	0.1	-0.16	-0.44	-0.42			-0.25	-0.14	0	0	-0.2	0.6	-0.08	-0.34	-0.17	0.18	-0.09	-0.21			0.72	0.58	0.51	0.72	1.18	0.82	0.78	0.69	0.88	1	0.9
MTUS2	-0.26	2.65	0	0.09	-0.06	0.59	-0.1	0.48	-0.32	-0.64	-0.02	-0.32	-0.25	-0.46			-0.02	-0.19	-0.1	-0.34	0.31	0.09	-0.4	0	0.16	-0.24	-0.36	-0.01			0.59	1.26	0.74	1.12	1.23	1.52	0.71	1.17	1.3	1.12	1.54
KIRREL2	-0.38	-0.12	-0.01	-0.22	0.29	-0.08	0.04	0.35	-0.17	-0.26	0	0	-0.1	0.16			-0.47	-0.46	-0.28	-0.31	-0.21	0.16	-0.22	-0.43	0.33	-0.15	-0.08	-0.18			0.55	0.43	0.75	0.63	0.71	0.56	0.53	0.99	0.37	0.34	0.84
KCNK10	-0.22	-0.1	-0.45	0	0.25	-0.07	-0.04	-0.23	0.03	-0.03	0.5	0.02	-0.09	0.11			-0.46	-0.4	-0.34	-0.19	-0.13	0.22	-0.44	-0.5	0.09	-0.32	-0.51	-0.39			0.32	0.3	0.44	0.35	0.78	0.64	0.36	1.28	0.41	0.58	0.83
PRAMEF2	-0.51	0.01	-0.08	-0.15	-0.1	0.07	-0.32	-0.11	-0.27	0	0.33	-0.39	0.29	0.41			-0.33	-0.56	-0.45	-0.38	-0.33	-0.21	-0.81	-0.64	0.59	0.08	-0.29	-0.13			0.51	0.12	0.53	0.66	0.48	0.65	0.81	1.11	0.93	0.51	0.94
IL1RL2	-0.32	0.16	-0.12	0.16	-0.13	0.66	-0.51	-0.01	-0.03	-0.23	-0.24	-0.16	0.74	0.02			-0.02	-0.38	0	-0.35	-0.12	0.17	-0.48	-0.27	0.04	-0.16	-0.25	-0.35			0.95	0.71	0.21	0.83	0.53	1.43	0.87	1.32	0.67	0.6	0.69
OR4D11	-0.13	0.11	0	-0.33	-0.08	0.71	0	0.04	-0.11	0.13	-0.19	0.23	-0.07	-0.09			-0.25	-0.52	-0.16	-0.15	-0.12	-0.41	-0.29	-0.12	0.38	-0.12	-0.09	-0.37			0.58	0.42	0.28	0.4	0.66	0.98	0.6	1.13	0.44	0.46	0.58
OR6K2	-0.44	0.29	-0.57	-0.8	0	-0.4	-0.06	0.13	0.05	-0.12	0.2	-0.4	-0.23	-0.39			-0.5	-0.61	-0.55	-0.14	-0.12	0.1	-0.57	0.34	0.19	-0.21	-0.13	-0.25			0.47	0.8	0.7	0.76	0.95	0.38	0.96	0.57	0.6	0.78	1.19
TMPRSS4	-0.2	0.32	-0.18	-0.17	0	-0.43	-0.15	-0.01	-0.06	0.01	-0.03	-0.18	-0.03	-0.12			-0.19	-0.27	0.04	-0.34	-0.15	-0.09	0.03	0.1	0.1	-0.07	0.17	-0.22			0.33	0.24	0.15	0.35	0.52	0.43	0.44	0.31	0.35	0.4	0.54
CAPN9	-0.41	0.47	-0.53	-0.28	0.05	-0.33	0	0.17	-0.02	-0.06	0.1	-0.11	-0.16	-0.44			-0.1	-0.1	-0.02	-0.06	-0.12	0.11	0	-0.08	-0.15	-0.09	0.07	-0.21			0.39	0.39	0.35	1.12	0.76	0.57	0.83	0.48	0.49	0.1	0.47
RALY	-0.67	0.16	-0.26	-0.48	0.34	-0.76	-0.29	-0.06	-0.11	-0.34	0.36	-0.52	-0.31	0.28			0.4	0	-0.3	-0.22	-0.81	0.12	-0.33	-0.2	-0.47	-0.26	-0.3	0.04			0.6	0.56	0.11	0.59	1.33	0.87	0.79	1.1	0.9	0.78	1.35
OPRK1	-0.28	0	-0.2	-0.09	-0.21	-0.27	0.09	-0.1	0.03	0.21	0.07	-0.27	-0.25	-0.5			0.5	0.22	-0.33	-0.08	-0.12	-0.05	-0.42	0.02	-0.38	-0.33	-0.22	-0.05			0.53	0.41	0.37	0.22	0.88	0.63	0.9	0.47	0.49	0.13	0.72
MBL2	0.08	-0.29	0.23	0.24	-0.12	-0.25	-0.17	-0.77	0.2	-0.08	0.46	-0.05	-0.27	-0.08			-0.56	-0.62	0	0.36	-0.38	-0.2	-0.14	-0.12	-0.72	-0.42	0.33	-0.25			0.8	0.93	0.72	0.89	1.24	1.1	0.86	1.91	0.65	0.83	0.83
GDF3	-0.23	0	-0.21	0.2	-0.03	0.16	-0.01	-0.43	0.14	-0.2	0.54	-0.24	0.03	0.07			-0.27	-0.53	-0.19	-0.01	-0.24	-0.24	-0.2	-0.02	-0.55	0.07	-0.21	-0.4			0.31	0.78	0.54	0.48	0.76	0.7	0.49	1.04	0.39	0.53	0.37
RIMBP2	-0.05	0.49	-0.03	-0.09	-0.02	-0.08	-0.06	-0.23	0.06	0.09	0.4	0.01	0.16	-0.08			-0.16	-0.16	0.12	-0.15	0	-0.18	-0.01	-0.03	-0.56	-0.15	-0.06	-0.08			0.3	0.33	0.37	0.29	0.69	0.42	0.48	0.69	0.24	0.57	0.12
RGS18	-0.07	0.17	-0.24	-0.73	-0.13	0.1	-0.39	-0.53	-0.61	-0.34	1.05	-0.54	-0.06	0.37			-0.62	-0.03	0.07	0.05	-0.1	-0.29	0	-0.23	-0.04	0.1	-0.07	-0.67			0.65	0.69	0.46	0.18	0.94	0.87	1.02	1.76	0.46	0.62	0.69
NPHS1	-0.04	0.06	0.03	-0.12	-0.02	0.01	-0.08	-0.08	-0.28	-0.2	0.49	-0.31	0.11	-0.23			-0.17	-0.07	0.05	0	-0.05	-0.07	-0.21	-0.14	-0.15	-0.23	-0.17	0.07			0.49	0.2	0.17	0.33	0.73	0.23	0.3	0.29	0.08	0.45	0.29
C4orf51	-0.89	0.31	-0.49	-0.41	0.04	0.36	-0.1	0.08	-0.04	-0.11	1.34	-0.22	0.41	0.4			-0.35	0	-0.1	-0.15	-0.26	-0.41	-0.39	-0.25	-0.6	-0.18	-0.19	-0.13			0.78	0.9	0.36	0.79	1.4	0.64	1.08	0.98	0.16	0.55	0.7
CAGE1	0.09	-0.26	-0.08	-0.21	-0.56	-0.54	-0.56	-0.06	-0.19	-0.29	-0.05	0	-0.04	-0.15			-0.11	0.3	0.14	-0.16	0.1	0.03	-0.07	-0.31	0.23	0.03	-0.11	-0.15			0.34	0.61	0.59	0.35	0.64	0.79	0.57	0.78	1.06	0.45	0.87
DEFB112	-0.06	0.18	-0.29	-0.24	-0.41	-0.01	-0.26	-0.03	-0.07	-0.02	-0.27	-0.02	-0.06	0.09			-0.23	0.21	-0.08	0.27	0.24	0.4	-0.32	-0.08	0	-0.03	-0.03	0.28			0.48	0.84	0.63	0.6	0.75	0.92	0.49	0.85	0.9	0.9	1.01
OR52N1	-0.19	0.17	-0.09	-0.43	-0.19	-0.27	-0.37	-0.01	-0.09	-0.25	-0.4	-0.37	0.19	-0.13			-0.54	0.15	-0.02	0.25	-0.03	0.27	-0.19	-0.11	0.6	-0.11	0	0.15			0.5	0.57	0.55	0.53	0.86	0.88	0.34	0.46	1.01	0.5	0.63
PIK3C2B	-0.33	-0.69	-0.42	-0.29	-0.57	-0.41	-0.73	0.13	-0.14	-0.1	-0.24	0.24	-0.06	-0.31			-0.94	0	-0.2	0.43	-0.15	1.02	0.56	-0.04	0.56	-0.32	-0.61	0.08			0.52	1.86	0.75	1.04	1.12	1.7	1.44	0.99	1.56	0.97	2.11
RYR3	0.11	-0.09	0	-0.46	-0.06	-0.41	-0.46	-0.45	-0.7	-0.69	-0.16	-0.2	-0.04	-0.51			-0.68	-0.34	0.69	-0.64	-0.5	0.17	0.52	0.16	0.96	0.03	-0.55	-0.18			1.07	1.13	1.11	0.64	1.43	0.66	1.04	1.25	0.7	1.42	2.37
RPL4	0.07	-0.09	-0.1	-0.15	-0.16	-0.03	-0.25	-0.4	-0.24	-0.3	0.05	-0.26	-0.25	-0.04			-0.54	-0.25	0.24	-0.21	0.05	0.2	0	-0.17	0.21	-0.09	-0.18	0.2			0.39	0.37	0.55	0.28	0.35	0.41	0.22	0.31	0.49	0.59	0.65
AGRP	-0.42	-0.53	-0.49	-0.69	-0.22	-0.41	-0.15	-0.1	-0.09	-0.6	-0.62	-0.04	-0.22	0.21			-0.26	0.13	0.36	0.21	-0.59	-0.59	-0.3	0.39	0.48	0	0.17	-0.32			0.75	0.71	0.68	0.74	0.61	0.55	0.82	0.77	0.63	0.86	1.18
AGXT2	-0.27	-0.24	0	-0.17	-0.23	-0.46	-0.36	0.03	0.01	-0.18	-0.29	0.02	0.5	-0.09			-0.27	-0.12	-0.16	-0.31	-0.21	-0.07	-0.28	-0.12	0.37	0.3	0.01	-0.08			0.27	0.45	0.5	0.45	0.58	0.15	0.43	0.31	0.7	0.36	0.89
AAGAB	-0.1	-0.59	-0.32	0.49	0.81	-0.76	0.58	-0.23	-0.02	0.13	-0.31	0.27	-0.79	-1.22			-0.91	-0.4	0.5	-0.64	-0.33	-0.58	0.08	0	-0.09	-0.12	-0.96	-0.05			1.58	0.43	0.88	1.75	1.17	1.36	2.18	2	1.78	1.17	1.41
OR2T1	0.13	0.03	-0.37	0.31	-0.41	-0.14	0	-0.11	0.1	-0.01	0.14	0.06	0	-0.33			-0.58	-0.23	-0.21	-0.2	-0.23	-0.36	0.01	-0.3	-0.21	-0.06	-0.17	-0.44			0.54	0.11	0.17	0.09	0.96	0.4	1.05	0.74	0.58	0.61	1.03
OR1L8	-0.05	0.11	-0.18	0.32	0.1	-0.4	0.3	-0.7	0.54	-0.14	0.13	0.37	-0.2	-0.4			-0.62	-0.57	-0.28	-0.36	-0.04	-0.46	0.06	-0.24	-0.01	-0.09	-0.06	-0.28			0.63	0.42	0	0.17	1.05	1.16	0.99	0.53	0.89	0.83	0.69
IL17B	-0.17	-0.02	-0.07	0.02	0.13	0.09	-0.02	-0.09	-0.07	0	0.13	-0.49	-0.02	0.07			-0.43	-0.31	-0.59	-0.17	-0.14	-0.34	-0.4	-0.29	0.12	-0.19	0.14	-0.7			1.03	0.65	0.42	0.51	1.81	0.83	0.5	1.12	0.47	0.56	0.56
CD79B	-0.24	-0.18	-0.66	0.06	-0.07	0.15	0.23	0.27	-0.43	0	0.59	-0.44	-0.47	0.16			-0.48	-0.19	-0.51	-0.19	-0.83	-0.71	-0.47	-0.17	-0.84	-0.16	0.97	-0.48			0.61	1.97	1.21	1.13	2.93	1.27	0.75	1.24	0.81	0.93	0.72
TAS2R40	0	0.02	-0.16	-0.15	0.09	0.24	-0.06	0.06	-0.02	0	-0.04	-0.27	-0.24	-0.37			-0.22	-0.54	-0.34	0.23	-0.36	-0.34	-0.17	-0.1	-0.11	-0.62	0.11	-0.17			0.32	1.13	0.32	0.27	1.32	0.49	0.65	0.63	0.37	0.38	0.78
PHEX	0.03	-0.28	0.2	0.09	0.21	-0.03	-0.31	0.57	-0.13	0.09	0.1	-0.57	-0.29	-0.34			-0.37	-0.1	-0.4	0.13	-0.47	-0.12	-0.16	0	-0.6	-0.21	-0.16	-0.28			0.35	0.53	-0.09	0.33	1.07	0.48	0.61	0.39	0.43	0.28	0.59
RPP25	-0.11	-0.52	-0.41	-0.45	-0.63	-0.49	-0.43	-0.66	-0.11	-0.5	-0.09	-0.87	-0.21	-0.08			0.06	0.21	0	0.69	0.7	0.57	0.19	-0.57	-0.56	-0.3	0.09	-0.08			0.28	0.75	1.13	1.09	0.74	1.03	0.97	1.82	0.83	0.74	0.87
HIST1H1A	0.23	0.02	-0.16	0	-0.66	-0.55	-0.6	-0.68	0.08	-0.08	-0.86	-0.42	-0.52	-0.91			-0.53	-0.53	-0.27	0.68	0.26	0.14	-0.93	-0.38	-0.2	-0.31	0.26	-0.52			0.96	0.8	1.47	1.55	1.45	1.72	1.5	2.12	1.19	0.7	1.95
SCML4	-0.31	0.05	-0.16	-0.4	-0.55	0.16	-0.69	-0.27	-0.53	-0.61	-0.05	-0.64	-1.27	-1.74			-0.35	-0.33	-0.77	2.63	0	0	-0.24	-0.48	1.2	0.26	0.81	-0.71			0.69	0.74	2.75	2.55	2.11	3.05	3.23	5.5	2.12	0.43	5.68
NANOG	-0.56	-0.23	-0.06	-0.1	0.4	-0.43	-0.55	-0.25	-0.13	-0.29	-0.11	0.85	-0.17	-0.68			0.08	-0.26	-0.1	0.95	0.09	0.05	0.35	0	-0.02	-0.24	-0.46	-0.37			0.61	0.89	1.24	1.29	0.98	0.74	1.62	1.85	0.67	0.27	2.11
OMG	-0.22	-1.23	0.05	-1.11	0.07	-0.57	-0.32	0	-1.17	-0.56	0.02	-0.56	-0.46	-0.49			-0.88	-0.54	-0.51	0.66	-0.77	-1.03	1.71	0.76	-1.15	-0.58	0.93	-0.44			1.57	2.49	1.82	2.01	1.98	2.31	1.63	2.14	1.72	1.86	4.26
OR52E8	0.02	-0.18	-0.2	-0.32	0.16	-0.07	0	0.46	-0.09	-0.21	-0.08	-0.33	-0.07	-0.62			-0.31	0.1	-0.18	-0.07	-0.09	-0.05	0.23	-0.04	-0.22	0.01	0.31	-0.16			0.42	0.67	0.65	0.6	0.98	0.37	0.6	1.1	0.12	0.4	1.06
CXCR6	-0.41	-0.24	-0.65	-0.03	-0.43	-0.32	-0.26	0.05	-0.36	0	0.27	-0.21	-0.2	-0.19			-0.66	-0.4	-0.55	0.34	0.07	0.18	0.89	0.06	-0.29	-0.62	-0.46	-0.59			0.33	0.77	0.58	0.5	0.84	0.59	0.77	1.84	1.08	0.71	1.85
DMBX1	-0.13	-0.09	0	-0.14	-0.14	-0.1	-0.25	0.15	0.02	-0.22	-0.21	-0.46	-0.01	-0.25			-0.04	0.13	0.06	0.24	-0.06	-0.06	-0.21	0.14	-0.37	0.12	-0.07	-0.2			0.26	0.52	0.45	0.61	0.33	0.59	0.84	0.76	0.21	0.08	0.39
C7orf77	0.28	-0.11	0.1	-0.01	-0.44	-0.03	-0.17	-0.21	0	-0.19	-0.08	-0.17	-0.09	-0.18			0.21	0	-0.13	-0.04	0.22	0.41	0.02	-0.06	-0.34	-0.05	0.3	-0.28			0.53	0.55	0.46	0.99	0.86	0.86	0.88	0.7	0.16	-0.15	0.58
SLC6A13	-0.37	-0.18	-0.03	0.18	-0.21	0.23	-0.44	-0.43	-0.3	-0.17	-0.09	-0.57	0.08	-0.11			0	0.24	0.18	0.79	0.19	-0.13	-0.32	-0.24	-0.08	-0.41	-0.25	0			0.56	0.59	0.58	0.53	0.92	1.53	0.58	1.48	0.45	0.47	1.07
OR2L13	-0.08	-0.25	0.07	-0.24	-0.12	0.04	-0.03	-0.16	0.16	0.17	-0.07	-0.18	-0.26	-0.04			-0.62	0.1	-0.28	0.55	-0.24	-0.19	-0.31	0.2	-0.49	-0.17	-0.56	0			0.42	0.48	0.71	0.34	1.01	1.14	0.6	1.28	0.28	0.46	0.59
KRTAP4-6	-0.16	-0.22	-0.09	-0.22	0	0.09	-0.1	-0.31	-0.28	-0.21	-0.19	-0.34	-0.49	-0.05			-0.27	-0.06	0.35	0.29	-0.06	0.13	-0.04	0.04	0.07	-0.37	-0.04	0.21			0.39	0.27	0.44	0.31	0.54	0.72	0.07	0.99	0.09	0.48	0.36
KCNJ1	-0.15	-0.15	-0.12	0.15	-0.1	-0.23	-0.22	-0.18	0.1	-0.17	-0.33	-0.3	-0.3	-0.05			0	0.15	-0.02	0.22	0.04	-0.08	-0.11	-0.04	-0.12	-0.18	0.07	0.49			0.54	0.57	0.55	0.33	0.79	0.61	0.53	0.95	0.56	0.68	0.22
KLLN	0.02	0	-0.45	0.53	-0.22	-0.56	0.15	0.28	-0.26	-0.07	-0.3	-0.05	-0.34	-0.19			-0.44	0.58	-0.22	-0.02	0.16	-0.18	-0.04	-0.28	-0.3	-0.39	-0.35	0.9			0.54	1.43	0.52	0.69	1.02	0.6	0.54	1.13	0.24	1.12	0.95
APOA2	-0.13	0.4	-0.15	-0.15	0.07	-0.17	-0.17	-0.13	0.08	0	-0.04	0	-0.16	-0.58			0.57	0.5	0.07	-0.45	-0.01	-0.14	-0.07	-0.01	0.04	-0.04	-0.02	-0.03			0.87	0.86	0.74	0.81	0.84	1.03	0.74	1.83	0.58	1.16	0.12
HNF1A	-0.08	0.19	-0.24	0.01	-0.16	-0.17	-0.16	-0.01	0.05	-0.16	-0.24	-0.19	-0.63	-0.81			0	0.01	-0.2	-0.34	-0.31	-0.28	0.43	-0.49	0.01	-0.57	-0.16	0.18			0.63	0.59	0.31	0.55	0.84	0.99	0.72	2.01	0.41	0.82	0.47
GJA10	-0.04	-0.17	0.04	-0.27	0.1	0.1	0.04	-0.38	-0.13	0	-0.06	0	-0.1	-0.09			-0.15	0.1	-0.19	-0.05	0.32	-0.29	0.29	-0.22	-0.31	-0.2	-0.11	-0.11			0.44	0.59	0.7	0.48	0.41	0.54	0.25	0.75	0.47	0.61	0.36
NLGN3	-0.34	-0.42	-0.7	-0.59	-0.11	0.02	0	-0.22	-0.36	-0.05	-0.45	-0.01	-0.17	0.02			-0.1	0.47	-0.14	0.03	0.21	-0.29	-0.08	-0.06	-0.35	0	-0.01	0.05			0.59	0.74	0.76	0.48	0.87	0.61	0.36	0.62	0.39	1.24	0.24
C14orf80	-0.22	-0.17	-0.14	-0.13	0	-0.29	-0.42	0.09	-0.04	-0.16	-0.12	-0.27	-0.17	-0.14			0.29	0.02	0.33	0.48	0.5	-0.15	0.43	-0.08	-0.84	-0.14	-0.54	-0.22			0.54	0.99	0.63	0.66	0.81	0.78	0.92	0.95	0.41	1.04	0.63
CFAP157	-0.49	-0.12	-0.77	-0.51	-0.13	-0.74	-0.5	-0.1	-0.45	-0.61	-0.57	0.18	-0.34	-0.67			-0.04	-0.04	0.15	1.47	2.22	-0.13	0.23	0.12	-0.89	0	0.21	0.26			0.55	2.05	0	0.83	0.91	2.43	0.9	2.45	0.93	2.46	0.5
PSMA8	-0.45	0.19	-0.31	-0.35	-0.43	-0.23	-0.34	-0.57	-0.67	-0.51	0.06	-0.23	-0.2	-0.6			0.16	-0.22	0	-0.41	-0.15	-0.4	0.11	-0.03	0.17	0.17	0.14	-0.91			0.62	0.67	0.66	0.92	1.18	1.34	0.64	0.71	0.51	0.63	0.85
C7orf34	-0.3	-0.16	-0.19	-0.19	0.02	0.03	0.41	-0.27	-0.28	-0.08	-0.05	-0.63	-0.16	-0.32			-0.21	0.03	0.21	-0.61	0	-0.18	-0.71	0.13	-0.09	0.24	-0.09	-0.55			0.6	1.14	0.66	0.92	0.94	0.53	0.6	0.69	0.76	0.81	1.22
CCDC187	0.02	-0.16	-0.02	-0.35	-0.15	-0.07	-0.15	0.14	-0.18	-0.07	-0.06	-0.58	-0.67	-0.86			-0.04	0.08	0.37	-0.03	0.1	-0.23	-0.18	0.12	-0.01	0.42	0	-0.54			0.58	0.96	0.51	0.7	0.89	0.76	0.24	0.73	0.63	0.9	0.68
OR8B12	-0.43	-0.18	-0.14	0.24	0.17	-0.11	0.11	-0.29	-0.47	0	-0.23	-0.21	0.18	-1.04			-0.66	-0.01	-0.07	-0.8	0.25	-0.01	-0.15	-0.01	-0.02	0.17	0.22	-0.62			0.83	1.92	0.67	0.56	1.35	0.85	0.88	1.09	0.78	0.87	0.35
RUNDC3A	-0.32	-0.15	-0.28	0	-0.48	0.17	-0.18	-0.24	0.1	-0.17	-0.4	-0.25	-0.58	-0.61			-0.48	-0.2	-0.22	-0.82	-0.37	-0.23	0.43	0.25	0.29	0.18	0.17	-0.37			0.18	1.48	0.36	0.63	1.56	0.96	0.77	1.07	0.83	0.51	0.47
CHRM2	-0.3	-0.12	-0.38	-0.21	-0.09	0	-0.58	-0.51	-0.48	-0.34	-0.38	-0.4	-1.01	-0.92			-0.19	-0.24	0.5	-0.06	0.76	0.58	0.06	0.05	-0.01	0.36	0.11	-0.2			0.05	1.12	0.55	0.56	1.1	0.82	0.41	0.77	1.13	0.77	0.65
DPRX	-0.19	-0.14	-0.64	-0.11	0.29	-0.41	0.05	-0.11	-0.72	-0.36	-0.56	-0.69	-0.77	-0.35			-0.02	-0.23	0.19	-0.57	0.01	0.22	0.03	-0.06	-0.06	0.04	-0.06	0.11			0	1.83	0.43	0.74	1.32	1.26	0.88	0.61	0.65	0.51	1.04
TMPRSS11E	0.04	-0.12	-0.18	-0.17	-0.47	0.01	-0.13	-0.02	-0.19	-0.11	-0.22	-0.44	0.05	-0.12			-0.2	-0.32	-0.13	0.08	-0.19	0.4	-0.21	-0.31	-0.16	0	0.1	0.22			1.15	2.24	0.39	0.56	1.57	1.23	0.84	0.94	1.23	1.04	0.88
LOC100288966; POTED; BX072566.1	-0.44	0.1	0.08	-0.18	-0.16	-0.11	-0.27	-0.47	-0.34	-0.02	0	-0.28	-0.37	0.03			-0.12	0.25	-0.1	-0.04	0.17	0.16	-0.15	-0.13	-0.11	-0.12	-0.09	0.3			0.73	1.66	0.4	0.42	0.98	0.75	0.67	0.61	0.55	0.54	0.62
MAP4K1	-0.34	-0.44	-0.07	-0.35	-0.29	-0.25	-0.43	-0.49	-0.34	-0.39	-0.34	0.43	-0.49	-0.75			0	-0.48	-0.06	0.35	0.3	0.65	0.03	-0.09	-0.2	0.05	-0.15	0.01			0.73	3.15	0.47	0.59	1.1	0.89	0.64	1.41	0.7	0.58	0.45
ZNF512	0.06	0	-0.7	-0.84	-0.98	-0.53	-0.79	-0.58	-0.31	-0.91	-0.59	-0.47	0.06	-0.73			0.34	0.04	-0.67	-1.16	-1.54	0.11	-1.65	0.93	-0.01	-0.52	-0.34	1.15			1.63	4.11	1.72	3.12	2.88	1.45	0.65	2.61	2.29	0.27	2.55
OR8A1	0	-0.32	-0.37	-0.89	0.04	-0.08	0.16	-0.35	0.12	-0.24	-0.06	-0.5	-0.51	-0.39			-0.06	0.27	-0.38	0.08	-0.69	0.16	-0.31	-0.18	0.19	-0.16	-0.37	-0.3			0.62	2.14	0.78	0.52	0.91	0.79	0.48	0.95	0.83	0.04	0.83
SPTB; MIR7855	0.06	0.25	-0.16	0.02	0.01	-0.13	-0.24	-0.26	-0.11	-0.26	-0.05	-0.09	-0.15	-0.21			0.12	-0.19	-0.32	-0.28	-0.13	-0.25	-0.12	-0.21	0	0.13	0.07	-0.22			0.32	0.71	0.37	0.6	0.64	0.31	0.33	0.24	0.21	0.62	0.78
MACROD2; RPS3P1	-0.35	2.17	-0.87	0	-1.2	-0.56	-0.96	-0.36	-0.5	-0.85	-0.17	-0.03	-0.68	-0.86			1.37	-0.21	-0.09	-0.08	0.39	-0.15	-0.51	-0.26	0.47	0.27	0.57	0.29			1.78	2.06	0.74	2.08	2.1	1.03	1.01	1.82	1.35	1.76	3.92
LOC100131496; RP4-569M23.5	0.04	-0.03	-0.22	-0.53	0.07	-0.06	-0.2	-0.63	-0.27	0.1	-0.27	-0.05	0.31	-0.47			-0.12	-0.41	0.18	0.06	-0.09	-0.14	-0.19	-0.17	0.3	0.14	-0.14	-0.22			0.11	1.49	0	1.36	1.43	0.65	0.84	0.7	0.65	0.64	1.32
BAALC-AS2	0.08	0	0.35	-0.09	0.12	0.02	-0.12	-0.11	-0.19	-0.17	-0.13	-0.21	-0.01	-0.2			-0.17	0.02	-0.45	0	0.12	0.05	0	-0.11	0	-0.01	-0.01	-0.19			0.14	0.61	0.21	0.68	0.74	0.02	1.01	0.2	0.64	0.58	0.89
IL31	-0.21	-0.17	0	0.54	0.03	-0.27	-0.25	-0.18	-0.38	-0.24	0.04	-0.33	-0.82	-0.33			-0.15	-0.44	-0.19	0.23	0.07	0.42	-0.03	-0.11	-0.51	0.24	-0.08	-0.17			0.69	1	0.74	0.48	1.07	1.32	0.57	1	0.49	0.84	0.79
IL3	-0.02	0.13	0.09	0.56	-0.29	-0.29	-0.31	-0.08	-0.34	-0.21	0.08	-0.51	-0.4	-0.22			-0.12	-0.41	-0.34	0	-0.57	0	-0.31	0.16	-0.18	0.09	0.21	-0.02			0.32	0.57	0.46	0.64	0.68	0.95	0.3	0.35	0.59	0.59	0.81
MAL	-0.96	0.55	0	-0.64	-0.15	-0.98	-0.43	0.16	-0.75	-1.31	-0.31	-0.84	-1.46	-2.2			-0.69	-0.87	-1.24	0.03	-1.07	1.86	0.47	-0.01	-0.65	-0.32	2.5	0.86			3.53	1	5.9	1.01	2.37	4.51	2.48	2.93	3.77	3.53	4.1
C10orf131	-0.12	0.07	0.34	0	-0.42	-0.32	-0.4	0.14	-0.17	-0.46	-0.05	-0.34	-0.43	-0.7			0.3	-0.55	-0.61	-0.24	-0.24	0.15	-0.15	0.19	0.08	-0.11	-0.08	-0.17			0.4	0.66	0.89	0.08	0.66	1.12	0.53	0.45	0.69	1.48	1.37
SLU7	0	0.22	-0.38	-0.24	-0.16	-0.19	-0.35	0.42	0.72	-0.7	-0.64	-0.72	-0.46	-0.57			-1.09	-0.89	-1.14	-0.43	-0.49	0.7	0.26	0.18	-0.46	-0.4	-0.47	0.55			0.73	2.2	1.96	1.18	2.15	1.16	0.36	0.72	0.48	1.72	2.05
C10orf126	0.12	-0.21	-0.49	-0.18	-0.12	-0.28	0.02	-0.17	0.17	-0.61	0	-0.23	-0.3	-0.49			-0.28	-0.53	0.08	0.25	-0.35	1.11	-0.1	-0.18	-0.17	-0.22	0.19	-0.03			0.19	0.76	1.57	0.98	0.58	0.96	0.18	0.38	0.8	0.78	0.62
OCA2	-0.09	-0.02	-0.02	0	0	0.16	-0.03	0.11	0.3	-0.31	0.21	-0.15	-0.25	-0.27			-0.26	-0.35	-0.32	-0.24	-0.06	0.58	0.63	-0.46	-0.32	-0.06	-0.12	-0.29			0.41	0.35	1.48	1.3	0.62	1.96	1.52	2.71	1.82	0.39	0.59
POU3F1	-0.15	0.01	-0.14	-0.42	-0.35	-0.23	-0.4	-0.43	-0.44	-0.26	-0.29	-0.49	-0.58	-0.35			-0.25	-0.34	0.03	0.15	0.01	0.03	-0.19	0.19	0	-0.07	0.18	0			0.45	0.34	2.47	2.12	0.47	4.39	1.15	3.64	2.54	1.76	0.35
FCMR	-0.4	0.3	-0.12	-0.43	0	0.1	0.28	-0.18	-0.19	-0.79	-0.37	-0.8	-0.47	-0.8			-0.85	-1.04	0.09	0	-0.22	-0.31	1.04	0.09	-0.35	0.02	0.02	-0.27			0.98	3.4	2.91	4.1	0.91	5.37	0.57	5.18	3.56	-0.14	1.69
SPINT1	0.02	0.13	-0.23	1.49	1.38	-0.03	0.1	2.18	-0.15	0.09	0	-0.74	-0.73	-0.13			1.05	-0.87	-0.05	-1.24	-0.36	-0.01	-1.2	-1.15	-1.37	-0.47	-0.72	-1.17			1.24	0.46	1.81	3.69	0.85	4.42	3.44	5.84	2.37	0	4.07
OR52B2	-0.17	-0.18	-0.25	-0.22	0.38	-0.05	0.05	-0.34	0.31	-0.05	-0.05	0.43	0.22	-0.16			-0.32	-0.02	-0.15	-0.22	-0.47	0.26	-0.35	0	-0.34	-0.18	-0.22	0.66			1.23	0.76	0.63	0.35	0.38	0.4	0.99	0.97	0.41	0.71	0.21
FGF8	-0.05	-0.04	0.01	-0.06	0	-0.07	0.09	-0.05	0.32	0.37	0.22	-0.14	0.2	0.1			-0.87	-0.61	-0.86	-0.51	-0.56	-0.98	-0.7	-0.65	-0.96	-0.55	-0.62	-0.83			0.42	0.67	0.87	0.76	0.78	1.04	0.72	0.37	0.68	0.9	0.66
CHP2	-0.11	-0.02	-0.01	-0.07	0	0.06	0.05	-0.16	0.11	0.11	0.13	0.39	0.19	-0.06			-0.3	-0.39	-0.35	-0.25	-0.5	-0.47	-0.73	-0.39	-0.43	-0.25	-0.38	-0.41			0.12	0.68	0.65	0.48	0.72	0.81	0.37	0.26	0.73	0.45	0.59
SH2D2A	-0.15	-0.19	0.11	0.12	0.17	0.23	-0.14	-0.18	0.18	0	0.15	0.02	-0.09	-0.42			-0.38	-0.27	-0.44	-0.48	-0.26	-0.6	-0.59	-0.27	-0.57	-0.14	-0.52	-0.55			0.17	0.62	0.51	0.33	0.51	0.72	0.34	0.75	0.8	0.18	0.69
MNDA	-0.17	0.45	0.43	-0.12	0.18	0.08	-0.02	0.18	-0.02	0.15	-0.19	-0.09	0	0.09			-0.03	-0.68	-0.58	-0.65	-1.02	-0.95	-0.32	-0.66	-0.83	-0.48	-0.67	-0.84			0.58	0.43	0.79	0.63	1.12	1.13	1.11	0.58	0.98	0.52	0.7
LINC01343	-0.2	0.2	0.86	0.27	0.08	0.26	0.2	-0.18	-0.19	-0.09	0.51	0	-0.12	-0.14			-0.56	-1.01	-0.53	-0.83	-0.56	-0.34	-0.49	-1.07	-0.99	-0.49	-0.53	-0.69			0.48	0.67	0.66	0.69	0.8	1.16	1.06	1.17	1.18	0.86	0.93
UBALD1	-0.02	0.05	0.28	-0.11	-0.33	0.09	-0.05	0.26	0.03	-0.12	0	0.07	0.55	-0.82			-0.98	-1.03	-0.99	-0.42	-0.57	-0.24	-0.72	-0.52	-0.63	-0.63	-0.56	-0.86			0.78	0.85	0.78	0.57	0.9	0.87	0.98	0.75	1.67	0.74	2.23
CLEC18B	-0.17	0.23	0	0.56	0.4	0.05	-0.18	-0.22	-0.22	0.34	0.18	-0.02	0	-0.15			-0.69	-0.24	-0.49	-0.17	-0.31	-0.55	-0.37	-0.24	-0.63	-0.32	-0.3	-0.68			0.55	0.72	0.86	0.44	1.05	0.52	0.6	0.3	0.57	0.68	0.5
MUC21	-0.21	0.43	0.02	0.03	0.27	0	-0.03	-0.27	0.22	-0.1	0.09	0.23	-0.23	-0.1			-0.36	-0.39	-0.18	-0.36	-0.45	-0.31	-0.61	-0.51	-0.46	-0.23	-0.52	-0.45			0.2	0.79	0.46	0.41	0.95	0.52	0.32	0.23	0.27	0.5	0.65
SIT1	-0.07	-0.04	0.19	-0.01	0.31	0.56	0.15	0.63	-0.01	0.06	0.06	0	-0.17	-0.04			-0.5	-0.39	-0.39	-0.45	-0.76	-0.69	-0.58	-0.32	-0.23	-0.52	-0.4	-0.49			0.53	0.45	0.58	0.57	0.53	0.58	0.62	0.55	0.5	0.38	0.61
BTLA	-0.07	-0.06	0.06	0.16	-0.14	0.42	0.01	-0.03	-0.16	0.02	0.24	0.45	0	-0.06			-0.39	-0.54	-0.35	-0.79	-0.38	-0.97	-0.48	-0.3	-0.5	-0.65	-0.37	-0.11			0.64	0.35	0.79	0.37	0.47	0.58	0.59	0.53	0.55	0.74	0.56
GAL3ST3	-0.16	0.16	-0.05	-0.4	-0.18	0.06	0.41	0.06	-0.19	-0.24	0.05	0.42	-0.19	0.04			-0.84	-0.58	-1.01	-0.86	-0.43	-1.18	-0.73	-0.79	-0.29	-0.35	0	-0.37			0.55	0.44	0.56	0.6	0.93	0.54	0.97	0.5	0.52	0.6	0.47
MST1	-0.28	0.04	-0.21	0.01	0.06	-0.04	0.05	-0.1	-0.28	0.29	0.06	-0.32	0	0.16			-0.52	-0.14	-0.59	-0.69	-0.17	-0.73	-0.21	-0.52	-0.45	-0.57	-0.45	-0.62			0.22	0.41	0.79	0.36	0.53	0.54	0.52	0.2	0.51	0.59	0.56
FAM153C	-0.32	0.13	-0.33	0.04	-0.06	0.01	-0.16	0	0.2	0.06	0.19	-0.15	-0.15	0.18			-0.4	-0.57	-0.33	-0.39	-0.17	-0.51	-0.48	-0.69	-0.31	-0.5	-0.46	-0.38			0.12	0.63	1.09	0.32	0.53	0.25	0.44	0.32	0.45	0.28	0.37
LRRC14B	0.29	0.09	-0.27	0.31	0.13	0.01	-0.25	0	0.24	0.12	-0.06	-0.03	0	-0.14			-0.59	-0.69	-0.62	-0.56	-0.01	-0.58	-0.53	-0.58	-0.67	-0.58	-0.59	-0.38			0.37	0.93	0.54	0.73	0.57	0.68	0.97	0.93	0.69	0.75	0.94
CHRNA4	0.19	0.03	-0.01	-0.07	-0.12	0.04	-0.18	0.01	-0.1	0.01	-0.3	-0.05	0.17	-0.09			-0.18	-0.28	-0.49	-0.3	0	-0.28	-0.29	0.05	-0.36	-0.32	-0.15	-0.31			0.36	0.38	0.27	0.26	0.55	0.46	0.58	0.63	0.51	0.53	0.57
DHH	-0.12	-0.14	-0.05	0.14	-0.05	0.02	0	0.25	0.14	-0.01	0.09	0.19	0.07	0			-0.66	-0.52	-0.48	-0.67	-0.37	-0.29	-0.83	-0.56	-0.46	-0.65	-0.35	-0.65			0.54	0.52	0.3	0.67	0.65	0.49	0.82	1	0.87	0.32	0.31
TGIF2LY	-0.36	0.01	-0.08	-0.14	-0.24	-0.09	0	0.15	0.6	0.73	0.34	-0.02	0.21	0.25			-0.81	-0.51	-0.55	-0.73	-0.2	-0.49	-0.65	-0.53	-0.46	-0.85	-0.71	-0.58			0.71	0.81	0.42	1.21	0.74	0.64	1.21	1.22	0.79	0.64	0.88
OR8K5	-0.34	-0.07	0.04	-0.04	0	-0.1	-0.04	0.02	0.24	0.04	0.16	0.02	0.1	-0.06			-0.7	-0.29	-0.32	-0.53	-0.03	-0.74	-0.48	-0.56	-0.33	-0.42	-0.45	-0.56			0.27	0.27	0.04	0.84	0.7	0.58	0.35	0.84	0.34	0.37	0.32
CASP14	-0.03	-0.09	-0.01	-0.16	0.01	0.42	0	-0.07	0.19	0.03	0.06	-0.2	0.07	-0.03			-0.6	-0.15	-0.32	-0.53	0.19	-0.5	-0.49	-0.33	-0.43	-0.43	-0.07	-0.41			0.2	0.4	0.34	0.38	0.54	0.47	0.48	0.49	0.24	0.41	0.2
NMRK2	-0.21	-0.02	-0.29	0.05	-0.07	-0.22	-0.1	0.25	0.17	0.17	0.1	0	0.35	0.13			-0.49	-0.46	-0.48	-0.98	-0.4	-0.88	-0.89	-0.65	-0.7	-0.6	-0.71	-0.48			0.56	0.31	1.55	1.14	0.57	1.26	0.95	1.02	0.77	0.73	0.35
PLCD4	-0.07	0.08	-0.4	0.32	-0.12	-0.16	-0.08	-0.28	0.45	0	0.19	0.18	0.38	0.55			-1	-0.57	-0.33	-0.94	-0.35	-0.7	-0.84	-0.54	-0.54	-0.61	-0.48	-0.45			0.53	0.25	1.09	0.62	0.82	0.71	0.68	0.58	0.45	0.87	0.71
CEBPA	0	-0.17	-0.16	0.27	-0.14	0	-0.27	0.02	0.29	0.26	-0.37	0.24	0.33	0.19			-0.37	-0.35	-0.18	-0.68	-0.03	-0.42	-0.09	-0.09	-0.27	-0.29	-0.21	-0.55			0.21	0.33	0.77	0.52	0.47	0.45	0.56	0.55	0.55	0.66	0.38
CCDC106	-0.23	-0.06	-0.47	0.22	-0.23	-0.06	0.1	0.19	0.24	0.07	-0.14	-0.03	0.63	0.45			-0.42	-0.68	-0.1	-0.7	0	-0.59	-1.02	-0.23	-1.34	-0.43	-0.36	-0.4			0.25	0.42	0.53	0.66	0.41	0.42	0.68	1.14	0.49	0.77	0.43
LOC100506127; RP11-111M22.2; LOC387790	0.19	-0.05	-0.27	0.7	0.15	0.01	0.3	-0.12	0	-0.24	-0.14	-0.05	0.06	0.21			-0.15	-0.76	-0.57	-0.83	-0.25	-0.52	-0.04	-0.62	-0.67	-0.82	-0.89	-1			0.77	0.65	0.82	0.95	0.8	0.7	0.81	0.4	0.32	0.79	0.62
LOC100128554; RP5-944M2.3	-0.19	0.09	-0.03	-0.05	-0.05	0.24	-0.03	0.01	-0.06	-0.14	0.01	0	-0.02	0.17			-0.35	-0.27	-0.16	-0.3	-0.09	-0.48	0.04	-0.26	-0.32	0.08	-0.31	-0.52			0.49	0.58	0.35	0.49	0.57	0.52	0.43	0.25	0.32	0.67	0.47
INMT	-0.11	-0.15	0.1	0.01	0	0.12	0.06	-0.06	0.21	-0.25	0.1	-0.4	-0.15	0.01			-0.45	-0.49	-0.57	-0.38	-0.31	-0.63	-0.14	-0.33	-0.37	-0.19	-0.5	-0.5			0.88	0.47	0.35	0.52	0.42	0.8	0.4	0.19	0.42	0.56	0.37
CNTD2	-0.07	-0.11	0.12	0.11	0	0.01	0.16	0.06	0.04	-0.1	-0.2	-0.6	-0.22	0.22			-0.48	-0.75	-0.6	-0.47	-0.43	-0.44	-0.49	-0.49	-0.65	-0.42	-0.19	-0.37			0.43	0.49	0.31	0.53	0.43	0.89	0.65	0.26	0.11	0.78	0.49
FAM25G; FAM25C; FAM25BP	-0.39	0.1	-0.23	0.35	0.22	0.34	0.62	0.19	0.55	0	-0.05	-0.48	-0.85	-0.22			-0.69	-0.46	-0.25	-0.78	-0.55	-0.67	-0.52	-0.71	-1.04	-0.54	-0.65	-0.57			0.74	0.64	0.58	0.82	0.71	0.83	0.65	0.4	0.19	0.73	0.95
SLC25A18	-0.1	-0.11	-0.14	0	0.14	0.11	0.16	0.35	0.07	-0.03	0.07	-0.34	-0.58	0.56			-0.11	-0.23	-0.36	-0.77	-0.61	-0.61	-0.32	-0.08	-0.63	-0.2	-0.76	-0.8			0.4	0.42	0.77	1.16	0.53	0.73	0.9	0.88	0.49	0.68	0.46
MYOM3	0.37	-0.21	-0.16	0.15	-0.08	0.08	0.02	-0.21	-0.27	0	0.27	-0.03	0.26	0.34			-0.19	-0.36	-0.03	-0.73	-0.51	-0.7	-0.22	-0.45	-0.71	-0.47	-0.38	-0.31			0.75	0.95	0.61	0.65	0.24	0.6	0.62	0.89	0.3	0.72	0.68
MUTYH	0.06	-0.44	0	0.19	-0.12	0.35	0.36	-0.05	-0.08	0.23	-0.04	-0.16	0.17	0.27			-0.35	-0.24	-0.61	-0.44	-0.55	-0.47	-0.08	-0.14	-0.96	-0.26	-0.17	-0.45			0.75	0.9	0.86	0.69	0.58	1.13	0.7	0.99	0.36	0.45	0.49
LMNTD2	0.2	-0.09	0.26	-0.12	0.13	0.22	0.33	-0.04	-0.53	-0.09	0.16	-0.24	0.08	0			-0.55	-0.41	-0.54	-0.23	-0.69	-0.77	-0.26	-0.52	-0.64	-0.34	-0.28	-0.89			0.82	0.78	0.35	0.06	0.46	1	0.41	0.57	0.2	0.68	0.62
DOC2A	-0.34	0.27	0.8	-0.03	-0.21	-0.14	0.25	0	-0.03	-0.29	0.44	0.13	-0.43	0.15			-0.88	-1	-0.89	-0.1	-0.1	-1.11	-0.7	-0.76	0.24	-0.35	-0.84	-1			0.86	0.81	1.31	0.67	1.03	0.86	1.08	0.95	0.65	0.95	1.07
MS4A1	-0.09	0.36	0.24	0.29	-0.04	-0.06	0.26	-0.09	0.19	0.25	-0.34	0.17	-0.6	-0.35			-0.33	-0.75	-0.65	-0.2	0	-0.3	-0.5	-0.56	-0.21	-0.53	-0.26	-0.73			0.59	0.55	0.03	0.7	1.01	0.82	0.56	0.67	0.72	0.97	1.07
HMP19	-0.37	-0.04	0.2	0.06	0	0.12	-0.18	-0.23	0.05	0.02	-0.1	0.04	-0.26	-0.04			-0.18	-0.73	-0.31	-0.34	-0.41	-0.33	-0.39	0	0	-0.28	-0.3	-0.24			0.3	0.59	0.29	0.52	0.83	0.82	0.79	0.56	0.83	0.33	0.71
OR8J3	-0.23	-0.17	0.07	0.02	-0.25	0.04	0.14	-0.47	-0.03	-0.17	0	0.06	0.09	0.26			-0.03	-0.58	-0.27	-0.27	-0.22	-0.43	-0.4	-0.28	-0.38	-0.43	-0.25	-0.26			0.44	0.42	0.16	0.42	0.49	0.43	0.81	0.43	0.47	0.51	0.67
LINC01465	-0.2	-0.09	-0.06	0.08	0.02	-0.07	-0.01	0	0.06	-0.1	-0.07	-0.08	0.11	0			-0.29	-0.39	-0.24	0.08	-0.18	-0.24	-0.2	-0.09	0.04	-0.24	-0.14	-0.17			0.31	0.29	0.18	0.29	0.13	0.3	0.32	0.17	0.21	0.18	0.31
SPATA31D4	-0.2	0.2	-0.22	-0.29	0.16	0.17	0.31	-0.36	0.16	-0.01	-0.06	0.18	-0.04	0.44			-0.37	-0.49	0	-0.44	-0.33	-0.38	-0.32	-0.62	-1.21	-0.36	-0.19	-0.25			0.58	0.65	0.62	0.4	1.02	0.91	0.81	0.56	0.57	0.62	0.94
CPA5	-0.07	-0.18	0.31	0	-0.33	0.04	0.13	-0.19	0.07	0.01	-0.38	-0.09	0.2	0.13			-0.43	-0.57	-0.24	-0.28	-0.04	-0.12	-0.61	-0.78	-0.66	-0.57	-0.37	-0.39			0.67	0.63	0.51	0.54	1	0.62	0.45	0.82	0.6	0.48	0.45
GRK1	-0.26	-0.18	0	-0.04	-0.03	-0.05	0.5	0	-0.17	0.15	-0.24	0.18	0.04	0.14			-0.26	-0.33	-0.04	-0.07	0.2	-0.14	-0.27	-0.56	-0.54	-0.09	-0.47	0.15			0.47	0.56	0.48	0.55	0.87	0.65	0.19	0.92	0.68	0.63	0.66
SH2D4B	-0.1	0	-0.19	0.11	0	0.04	0.25	0.33	-0.18	0.28	-0.51	-0.22	0.14	0.27			-0.18	-0.4	-0.18	-0.22	-0.13	-0.61	-0.27	-0.24	-0.64	-0.12	-0.36	-0.27			0.69	0.71	0.7	0.73	0.65	0.37	0.56	0.63	0.84	0.5	0.8
NUP188	-0.52	0.22	-0.29	0.7	0.14	-1.38	-0.99	0.07	-0.08	0.41	-0.61	-1.51	0.86	1.37			-0.87	-1.01	-0.76	-1.21	0	-1.6	-1.14	-1.4	-1.85	-1.83	-0.92	-1.09			3.37	1.77	2.78	1.84	1.19	1.48	1.84	0.96	2.58	2.13	2.23
CASP9	0.33	0	-0.1	-0.13	-0.22	0.33	0.2	0.35	-0.2	0.07	-0.1	-0.1	0.12	-0.04			-0.15	-0.39	0.23	-0.01	-0.14	-0.56	-0.18	-0.66	-0.4	-0.25	-0.38	-0.39			0.64	0.33	0.63	0.8	0.84	0.96	0.77	1.04	0.88	0.64	0.13
NUPR2	-0.23	0.1	0	0	0.21	0.31	-0.23	0.3	0.06	0.08	-0.05	-0.66	-0.11	-0.03			-0.22	-0.37	-0.12	-0.62	-0.54	-0.33	-0.29	-0.47	-0.5	-0.44	-0.25	-0.49			0.38	0.32	0.71	0.63	0.67	0.91	0.45	0.67	0.17	0.51	0.57
APC2	-0.02	-0.04	-0.03	-0.14	0.15	0.15	-0.09	0.5	0	0.15	0	-0.08	0.1	-0.2			-0.24	-0.27	0.23	-0.36	-0.37	-0.51	-0.18	-0.47	-0.28	-0.09	-0.48	-0.44			0.41	0.25	0.28	0.59	0.26	0.69	0.17	0.53	0.24	0.47	0.36
SLC4A5	0.24	-0.32	-0.69	0.36	-0.32	0.13	0.03	0.71	-0.15	0.01	-0.42	0	-0.21	0.97			-0.05	-1.2	-1.01	-0.41	-0.5	-0.31	-1.06	-0.57	-1.58	-1.02	-1.23	-1.03			0.67	1.47	0.54	1.12	1.82	1.28	0.95	1.17	0.54	0.47	0.89
CCL23	0.4	0	-0.43	-0.15	-0.3	-0.1	0.26	0.93	-0.01	-0.45	-0.01	-0.87	0.01	0.34			0.01	-0.64	0.07	-0.02	-0.43	-0.22	-0.97	-0.53	-0.48	-0.66	-0.81	-1.14			0.98	0.96	0.87	1.06	1.31	1.19	0.91	0.78	0.69	0.78	0.56
MYO15B	-0.2	0	0.11	0.21	0.2	-0.14	0	0.66	0.13	-0.1	-0.17	0.08	0.05	-0.03			-0.04	-0.26	-0.29	0.01	-0.27	-0.17	-0.33	-0.6	-0.52	-0.13	-0.31	-0.46			0.49	0.71	0.39	0.59	0.52	0.71	0.59	0.8	0.19	0.51	-0.09
ARG1	-0.14	0.15	-0.16	-0.18	0.27	0.01	0.23	-0.04	0	0.08	0.04	-0.59	-0.01	0.11			-0.3	-0.24	-0.32	-0.64	-0.52	-0.52	-0.3	-0.48	-0.07	-0.32	-0.5	-0.3			0.3	0.72	0.55	0.77	0.9	0.85	0.62	0.25	0.45	0.6	1.16
ASXL3	-0.22	0.28	-0.12	-0.46	-0.08	0.25	-0.23	0.06	-0.55	-0.2	-0.3	-0.1	0.17	0.42			0	-0.58	-0.41	-0.83	-0.63	-0.35	0.15	-0.46	0.07	-0.43	-0.74	-0.5			0.3	0.83	0.43	0.41	0.71	0.87	1.02	0.01	0.42	0.81	0.84
ZNF831	0.1	0.13	-0.31	-0.57	-0.19	-0.15	0.28	0.06	-0.4	0.07	-0.06	-0.23	-0.02	0			-0.07	-0.39	-0.1	-0.43	-0.29	0.04	-0.32	0	-0.12	-0.59	-0.42	-0.36			1.06	0.79	0.41	0.74	0.85	0.77	0.73	0.47	0.48	0.56	1.03
C2orf73	-0.11	0.18	-0.16	-0.36	0.08	0	0.18	-0.45	0.01	0.25	-0.1	-0.26	-0.04	0.62			0.11	-0.25	-0.17	-0.61	-0.35	-0.1	-0.46	-0.41	-0.12	-0.2	-0.06	-0.48			0.93	0.91	0.62	0.69	0.83	0.66	0.51	0.26	0.4	0.7	0.47
ADAMTSL4-AS1	0.04	0.34	-0.3	-0.33	-0.3	0.26	0.09	0	-0.35	0	-0.21	-0.27	-0.01	0.22			0.13	-0.01	-0.48	-0.47	-0.48	-0.55	-0.7	-0.52	-0.19	-0.5	-0.36	-0.51			0.49	0.94	0.11	0.33	0.6	0.67	0.46	0.48	0.64	0.36	0.97
ARID5A	0.32	0	-0.63	-0.15	-0.42	0.18	-0.01	-0.21	-0.43	0.22	-0.29	-0.71	-0.75	0.5			0	0.31	-0.28	-1.01	-0.7	-0.32	-0.18	-0.6	-0.81	-0.36	0.04	-0.28			0.83	1.01	0.43	0.58	0.95	0.72	0.44	0.54	0.84	0.78	0.94
CST8	0.12	-0.04	-0.23	0.06	-0.01	0.03	0	-0.12	-0.17	0.27	0.31	-0.09	-0.39	0.09			-0.5	-0.2	-0.36	-0.26	-0.36	-0.04	-0.3	-0.29	0.09	-0.06	-0.37	-0.6			0.71	0.96	0.29	0.21	0.85	0.8	0.71	0.73	0.47	0.28	0.52
SPDYE4	0.07	-0.13	0	-0.11	0.11	-0.25	0	-0.37	0	0.12	-0.09	0.15	-0.25	0.57			-0.18	-0.1	-0.44	0.03	-0.58	-0.27	-0.45	-0.53	0.24	-0.28	-0.42	-0.36			0.56	0.49	0.2	-0.12	0.92	0.8	0.32	0.52	0.48	0.06	0.69
TMEM150B	-0.06	-0.04	-0.08	0	0	0.11	-0.12	-0.25	0.18	-0.11	-0.21	0.1	-0.39	0.35			-0.23	-0.3	-0.29	-0.26	-0.74	-0.96	-0.21	0.05	-0.57	-0.32	-0.49	0.03			0.23	0.36	0.49	0.59	1.04	0.68	0.56	0.78	0.71	0.63	0.86
FAM180B	-0.25	0.03	-0.05	-0.27	-0.32	0.11	0.55	-0.29	0.12	-0.15	0.23	-0.2	-0.75	0.44			-0.34	-0.33	-0.61	0.1	-0.7	-0.42	-0.49	0	-0.81	-0.19	-0.28	-0.5			0.37	0.68	0.28	0.71	0.7	0.68	0.65	1.07	0.66	1.15	0.7
TUSC5	-0.23	-0.08	-0.41	0	0.17	0.36	-0.09	-0.08	0.25	0.35	0.31	-0.21	-0.17	-0.09			-0.32	0	-0.44	-0.25	-0.56	-0.83	-0.54	-0.36	-0.29	0.08	-0.2	-0.21			0.91	0.64	0.84	0.82	0.59	0.63	0.8	0.85	1.12	0.83	0.24
IGF2-AS	-0.44	-0.17	-0.43	-0.41	0.06	0.12	0.05	-0.19	0	0	0.54	-0.34	-0.06	0.04			-0.45	-0.04	-0.26	-0.36	-0.45	-0.26	-0.62	-0.05	-0.52	0.15	-0.21	-0.29			0.64	0.33	0.64	0.72	0.43	0.69	0.85	0.47	0.58	0.65	0.55
GDF6	-0.69	-0.37	-0.53	0	0.09	-0.25	-0.25	0.08	0.3	0.05	0.7	-0.14	-0.16	0.33			-0.13	0.19	-0.18	-0.42	-0.29	-0.18	-0.19	-0.4	-0.72	-0.18	-0.14	-0.52			0.88	0.71	0.86	0.85	0.8	1.18	0.92	0.95	0.68	0.8	0.78
NGB	-0.85	-0.27	-0.14	0.4	0.48	0.08	-0.03	0.13	0.12	-0.07	0.53	0	-0.38	0.47			-0.33	-0.31	-0.18	-0.19	-0.35	-0.29	-0.23	-0.16	-0.21	-0.28	-0.13	-0.46			0.77	0.43	0.59	0.57	0.69	0.62	0.8	0.79	0.52	0.69	0.54
NHLH2	0	0.08	-0.24	-0.21	0.12	0.26	-0.15	-0.09	0.12	-0.04	0.14	0.02	-0.39	0.13			-0.36	-0.2	-0.07	-0.04	-0.21	-0.21	-0.37	-0.21	-0.21	-0.26	-0.18	-0.57			0.57	0.41	0.31	0.39	0.08	0.54	0.5	0.24	0.74	0.5	0.29
XPNPEP2	0	-0.24	-0.39	-0.26	-0.06	0.23	-0.03	-0.19	-0.05	-0.14	0.44	-0.05	-0.31	0.44			0.13	-0.2	0	-0.13	-0.4	-0.32	-0.42	-0.08	-0.34	0	0.04	-0.23			0.3	0.55	0.44	0.47	0.26	0.57	0.57	0.46	0.59	0.26	0.48
SLC6A19	0.02	-0.08	-0.35	-0.08	0	0.02	0.03	0	0.2	0.48	-0.07	-0.19	-0.72	-0.17			-0.03	-0.22	-0.31	-0.47	-0.17	-0.74	-0.48	0.05	-0.5	0.03	-0.35	-0.37			0.85	0.59	1.02	0.63	0.46	0.43	0.65	0.39	0.28	0.85	0.45
FASLG	0	0.26	-0.31	-0.17	-0.23	-0.12	0.23	-0.2	0.05	0.2	0.25	-0.01	-0.62	0.09			-0.11	-0.23	-0.13	-0.34	-0.76	-0.47	-0.49	-0.02	-0.11	0.22	-0.12	-0.05			0.39	0.44	0.61	0.6	0.34	0.62	0.7	0.5	0.53	0.91	0.35
ZSCAN1	-0.77	0.16	-0.11	0.23	-0.02	-0.1	0.15	-0.37	-0.12	0.36	0.06	0.06	-0.42	-0.18			0.26	-0.24	0	-0.74	-1.11	-0.59	-0.49	-0.21	-0.28	-0.29	-0.1	-0.24			0.6	0.9	0.72	0.78	0.26	0.43	0.5	0.52	0.42	0.91	0.36
NRIP2	-0.25	0.1	-0.28	-0.14	0.01	-0.43	0.38	-0.01	0.13	-0.09	0	0.18	-0.58	0.06			-0.1	-0.16	-0.5	0.12	-0.8	-0.46	-0.51	-0.61	-0.16	-0.22	-0.35	-0.37			0.53	0.51	0.41	0.6	0.6	0.38	0.87	0.44	0.64	0.26	0.38
DISP2	0	0.13	-0.26	0.08	-0.62	-0.16	0.26	-0.14	0.2	-0.32	0.9	-0.02	-1.13	-0.2			0.01	0.05	-0.66	-0.22	-0.34	-1.14	-0.22	-0.76	-0.06	-0.41	-0.58	-0.38			1.18	0.7	0.23	0.81	0.98	0.81	1.45	0.59	0.66	0.74	0.73
TMEM40	0	-0.35	-0.2	0.27	0.24	-0.2	0.19	0.07	0.08	-0.28	0.19	-0.33	-0.03	-0.12			-0.48	0.14	-0.03	-0.81	-0.61	-0.63	-0.62	-0.54	-0.61	-0.58	-0.72	-0.4			0.59	0.52	0.44	0.74	0.94	0.43	0.51	0.79	0.48	0.8	0.79
USH2A	0.13	0.09	-0.41	-0.1	0.19	0	-0.06	0.07	-0.12	-0.28	0.33	0.22	-0.06	-0.32			-0.29	-0.24	0.23	-0.47	-0.1	-0.04	-0.5	-0.4	-0.45	-0.19	-0.64	-0.39			0.23	0.64	0.77	0.52	0.58	0.36	0.53	0.86	0.89	0.56	0.53
MYO1H	0.01	-0.22	-0.08	0.03	-0.15	-0.08	0.21	-0.15	0.3	0.13	-0.01	0.01	-0.3	-0.28			-0.73	0.08	0	-0.42	-0.19	-0.05	-0.59	-0.33	-0.59	-0.63	-0.76	-0.1			0.39	0.57	0.45	0.46	0.2	0.36	0.36	0.63	0.47	0.21	0.54
PP14571; AC110619.2	-0.06	0.49	-0.67	0.26	0.31	-0.24	0.03	-0.01	-0.02	-0.3	0	-0.04	-0.23	-0.65			-0.45	-0.24	-0.32	-0.52	-0.69	-0.49	-0.66	0.17	-0.39	0.12	0.04	-0.23			0.64	0.98	0.79	0.43	0.74	1.09	0.97	1.13	0.65	0.57	1.25
GNRH2	-0.08	0.06	-0.42	0.05	0.1	-0.24	0.18	0.16	-0.41	0	0.05	-0.32	-0.39	-0.5			-0.29	0.14	-0.24	-0.51	-0.34	-0.47	-0.59	-0.67	-0.92	-0.48	-0.06	-0.24			0.43	0.87	0.83	0.95	0.87	0.74	0.72	0.73	0.51	0.64	0.79
KLF17	-0.59	0.24	-0.42	-0.15	0.07	0	0.52	0.07	-0.48	0.08	-0.04	-0.25	0.52	-0.74			-0.11	0.02	-0.43	-0.54	-0.64	-0.36	-0.51	-0.44	-1.5	-0.48	-0.26	-0.66			1.16	0.82	0.76	0.96	1.05	1.12	1.01	0.93	0.78	1.01	1.12
PKP3	-0.03	0.09	-0.34	-0.04	-0.02	-0.07	0.01	0	0.13	0.09	-0.07	-0.24	0.07	-0.54			-0.26	-0.3	-0.08	-0.63	-0.32	-0.4	-0.53	-0.25	-0.8	0.14	0.03	-0.07			0.88	0.71	0.65	0.77	0.94	0.3	0.42	0.44	0.67	0.66	0.59
ST6GALNAC1	-0.27	0.16	-0.18	0.09	0.44	0.33	0.36	-0.07	-0.42	0.07	-0.3	0	-0.28	-0.57			-0.26	-0.24	-0.05	-0.69	-0.35	-0.35	-0.22	-0.02	-0.75	0.09	-0.22	-0.55			0.92	0.52	0.77	1.52	0.79	0.72	0.94	0.88	0.51	1.01	1.2
COX8C	-0.35	0.01	-0.35	-0.08	1.32	0.33	0.44	-0.19	-0.37	-0.1	0.1	-0.46	-0.34	-0.85			0	0.04	-0.51	-0.35	-0.33	-0.42	-0.51	0.06	-0.87	-0.33	-0.03	-0.27			0.67	0.51	1.04	1.31	1.33	0.89	1.03	1.26	0.74	0.98	0.71
MYADML2	0.2	-0.36	-0.35	-0.01	0.4	0.11	0.06	0.35	-0.13	-0.22	-0.24	-0.15	0.19	0.02			-0.63	-0.21	0	-0.99	-0.69	-0.66	-0.43	-0.16	-0.51	-0.16	-0.38	-0.46			0.57	0.55	0.74	0.58	0.53	0.94	0.7	0.44	0.56	0.55	0.65
KRT38	0.16	-0.29	-0.34	-0.41	0.35	-0.03	0.53	0.01	-0.22	0	0	-0.41	-0.06	-0.32			-0.56	-0.23	0.05	-1.1	-0.31	-0.68	-0.35	-0.1	-0.65	-0.49	0.12	-0.53			0.86	0.3	0.54	0.52	0.61	0.62	0.77	0.49	0.69	0.78	0.69
KCNE5; ACSL4	-0.05	0.17	-0.44	-0.14	0.19	-0.36	0	-0.06	0.21	0.09	-0.22	-0.42	0.22	-0.21			-0.53	-0.22	0.37	-0.73	-0.4	-0.58	-0.43	-0.09	-0.28	-0.06	0.17	-0.4			0.68	0.46	0.36	0.22	0.53	0.78	0.71	0.33	0.5	0.48	0.54
ITGAL	0.16	-0.06	-0.28	-0.06	0.33	-0.15	0.19	0.09	0	0.05	-0.24	-0.27	-0.22	-0.18			-0.23	-0.14	-0.18	-0.41	-0.25	-0.06	-0.31	0.04	-0.38	-0.17	0.11	-0.36			0.52	0.34	0.32	0.41	0.2	0.32	0.65	0.27	0.03	0.38	0.32
XXbac-BPG154L12.4; RNF5	0.17	0.04	-0.25	-0.26	0.69	-0.6	0.48	0.03	-0.67	0.07	-0.09	-0.3	-0.03	-0.2			-0.18	-0.32	0.09	-0.94	-0.05	-0.74	-0.56	-0.05	-0.79	0	-0.08	-0.18			0.14	0.76	0.65	0.55	0.68	0.73	0.47	0.87	0.23	0.66	1.02
EWSR1	0.39	-0.07	-0.23	-0.6	0.07	0.02	0.16	-1.3	0.15	0.2	-0.06	-0.73	0	-0.65			-0.41	-0.09	-0.13	-0.99	-0.83	-0.04	-0.44	-0.13	-0.42	-0.17	0.06	-0.66			0.65	0.81	0.55	1.5	0.63	0.29	0.68	1.09	0.51	0.77	1.28
TAGAP	0.03	-0.14	0.03	0.09	-0.02	0.19	0	-0.1	0.17	-0.1	0	0.31	-0.41	-0.94			-0.63	-0.52	-0.63	-0.58	-0.6	-0.86	-0.59	-0.42	-0.71	-0.27	-0.74	-0.44			0.79	0.94	0.94	1.04	0.85	0.92	0.73	0.99	0.98	1.28	0.62
C17orf64	0	0.01	-0.21	0.17	0.24	-0.17	0.07	-0.17	0.03	0.09	-0.03	0	-0.56	-1.07			-0.67	-0.5	-0.58	-0.45	-0.41	-0.69	-0.52	-0.48	-0.73	-0.52	-0.52	-0.57			0.71	0.48	0.82	0.7	1.07	0.86	1.12	0.89	0.77	0.83	0.69
CEMP1	-0.16	-0.15	-0.7	0	0.06	-0.59	0.31	0.29	0.38	0.55	0.57	0.47	-1	-1.82			-1.38	-1.18	-1.13	-0.66	-1.3	-1.16	-0.64	-0.53	-1.45	-1	-0.97	-1			1.04	1.58	2.11	1.69	1.72	1.77	1.71	1.83	2.03	1.99	1.13
BSN	-0.04	0	-0.13	0.05	0.1	-0.07	0	-0.05	0.36	0.27	0.44	0.06	-0.28	-0.48			-0.74	-0.58	-0.72	-0.39	-0.87	-0.38	-0.44	-0.59	-0.46	-0.14	-0.7	-0.91			0.47	0.43	0.65	0.9	0.81	0.59	0.61	0.88	0.56	0.7	0.78
RAX2	-0.1	0.02	-0.22	0.12	0	0.12	0.2	-0.02	0.16	0.06	0.13	-0.05	-0.39	-0.53			-0.6	-0.54	-0.25	-0.4	-0.17	-0.41	-0.28	-0.55	-0.47	-0.58	-0.35	-0.6			0.44	0.57	0.24	0.44	0.42	0.76	0.34	0.59	0.43	0.78	0.62
LOC730183; RP11-146F11.1; hitema	-0.3	0.59	0.17	0.19	0.07	-0.47	-0.23	0.35	0	0.22	0.02	-0.45	-1.82	-1.99			-1.59	-0.83	-1	-0.42	-1.1	-2.13	-1.36	-1.42	-0.44	-1.2	-1.45	-1.15			1.07	0.92	1.1	2.68	1.48	0.75	1.92	1.12	0.95	1.9	1.91
NPBWR2	-0.11	0.08	0.12	-0.24	0.03	-0.06	0.08	0.13	0	0.15	0.03	-0.02	-0.11	-0.57			-0.23	-0.32	-0.33	-0.42	-0.09	-0.42	-0.15	-0.47	-0.5	-0.35	-0.45	-0.46			0.41	0.25	0.35	0.33	0.49	0.7	0.4	0.41	0.32	0.22	0.48
MFSD6L	0	0.19	-0.01	-0.01	0.17	-0.16	0.49	0.34	-0.03	0.1	0.18	0.08	-0.18	-0.58			-0.44	-0.33	-0.43	-0.59	-0.42	-0.22	-0.29	-0.4	-0.51	-0.42	-0.5	-0.47			0.42	0.31	0.37	0.31	0.48	0.37	0.3	0.63	0.45	0.21	0.45
GPR45	0.15	-0.15	-0.3	-0.13	-0.13	0.05	0	0.05	0.36	0.08	0.3	0.38	-0.62	-0.44			-0.66	-0.26	-0.18	-0.9	-0.39	-0.43	-0.57	-0.7	-0.39	-0.68	-0.62	-0.53			0.43	0.52	0.43	0.58	1.03	0.7	0.4	0.69	0.45	0.7	0.36
DLGAP2	-0.14	-0.18	0	-0.11	0.25	0.23	0.19	0.03	0.15	0.04	0.23	0.49	-0.42	-0.38			-0.23	-0.35	-0.23	-0.56	-0.27	-0.37	-0.42	-0.3	-0.34	-0.51	-0.54	-0.37			0.72	0.55	0.43	0.58	0.6	0.4	0.23	0.42	-0.11	0.42	0.38
RBFOX3	-0.17	0	0.36	0.21	0.2	-0.09	-0.12	0.41	0.62	0.42	0.68	-0.19	-0.92	-0.75			-0.3	-0.88	-0.34	-0.34	-0.45	-0.37	-0.63	-0.25	-0.82	-0.28	-0.74	-0.55			0.13	0.99	0.29	1.03	0.87	0.93	0.92	0.88	0.65	0.73	0.86
DEFB118	0.16	0.05	-0.05	0.01	-0.03	-0.16	-0.12	0.28	0.41	0.02	0.25	-0.26	-0.66	-1.14			-0.52	-0.42	-0.32	-0.49	0.03	-0.87	-0.66	-0.34	-0.53	-0.27	-0.58	-0.28			0.91	1.02	0.65	0.91	1.04	0.82	1.22	1.4	0	0.79	0.99
P2RX2	-0.24	0.07	0	-0.16	0.29	0.13	0.05	-0.02	0.19	0.12	0.69	0	-0.75	-1.12			-0.43	-0.38	-0.17	-0.47	-0.35	-0.78	-0.49	-0.59	-0.07	-0.2	-0.24	-0.44			0.2	0.63	0.23	0.61	0.89	0.92	0.84	1.43	0.4	0.69	0.59
WFDC12	0.14	0.04	0.16	-0.21	-0.02	0	-0.05	0.33	0.26	-0.38	0.51	0.3	-0.4	-0.95			-0.74	-0.79	-0.55	-0.35	-0.31	-0.67	-0.41	-0.35	-0.57	-0.7	-0.44	-0.32			0.27	0.51	0.15	0.58	1.27	0.6	0.55	1.69	0.33	0.69	0.95
IZUMO4	0	-0.06	-0.55	-0.28	0.1	-0.13	-0.25	0.14	0.07	0.02	0.55	0.36	0.2	-0.61			-0.79	-0.44	-0.38	-0.74	-0.57	-0.35	-0.63	-0.38	-0.21	-0.32	-0.54	-0.44			0.84	1.14	0.63	0.54	1.05	0.75	0.88	0.9	0.6	0.44	0.7
ADH1A	-0.06	-0.2	-0.08	-0.09	0.1	-0.23	0.03	-0.04	0.04	-0.03	0.09	0.41	-0.32	-0.82			-0.71	-0.41	-0.43	-0.38	0.23	0	-0.37	-0.22	0.11	-0.49	-0.41	-0.31			0.61	0.72	0.28	0.08	0.79	0.68	0.83	0.67	0.63	0.42	0.44
KLF1	-0.24	0.47	-0.29	0.27	0.23	0	0.09	0.53	-0.03	0.15	-0.18	-0.32	0.19	-0.26			-0.01	-0.41	-0.5	-0.5	-0.98	-0.54	-0.65	-0.48	-0.25	-0.49	-0.41	-0.48			0.78	0.75	1.04	1.12	1.02	0.69	0.92	1.08	0.62	0.96	0.62
TBX21	-0.07	0.22	-0.24	-0.02	0.09	-0.12	0	0.29	-0.18	0.01	0	0.08	-0.05	-0.31			-0.57	-0.4	-0.62	-0.56	-0.59	0.29	-0.47	-0.48	-0.29	-0.39	-0.55	-0.32			0.72	0.63	0.64	0.9	0.67	0.83	0.61	1.12	0.24	0.7	0.76
CARNS1	-0.23	0.74	-0.12	-0.21	0.08	0.14	0.06	0.07	0.22	-0.27	-0.02	0	0.01	-0.91			-0.41	-0.4	-0.35	0	-0.31	-0.02	-0.17	-0.43	-0.18	-0.37	-0.49	-0.35			0.51	0.61	0.7	0.71	0.76	0.62	0.57	1	0.64	0.69	0.68
TTC16	-0.15	0.53	-0.13	-0.17	-0.17	0.14	0	0.04	0.14	-0.24	0.18	0.07	0.13	-0.29			-0.13	-0.53	-0.26	-0.26	-0.78	-0.17	-0.19	-0.38	-0.37	-0.18	-0.44	-0.14			0.1	0.53	0.3	0.51	0.64	0.55	0.43	0.53	0.27	0.54	0.66
LSMEM2	0.03	-0.04	-0.01	-0.02	-0.21	0.09	0.13	0.17	0	-0.49	0.07	0.14	0.13	-0.46			-0.3	-0.34	-0.15	-0.14	-0.84	-0.31	-0.3	-0.15	-0.14	-0.16	-0.36	-0.15			0.53	0.47	0.48	0.74	0.87	0.79	0.45	0.42	0.03	0.83	0.64
CD300LG	0.01	-0.02	-0.46	-0.38	0.12	0.07	0.2	0.06	0	-0.17	0.35	0.14	-0.08	-0.53			-0.23	-0.66	-0.46	-0.56	-0.99	-0.89	-0.44	-0.25	-0.59	-0.37	-0.45	-0.52			0.94	0.49	0.99	0.63	0.77	1.11	1.06	1.03	0.36	0.89	0.49
SLC22A25	0	0.25	0.23	-0.12	0.14	0.11	-0.05	0.17	-0.15	-0.15	0.82	0.05	-0.23	-0.45			-0.44	-0.83	-0.46	-0.82	-0.74	-0.5	-0.57	-0.51	-0.6	-0.39	-0.36	-0.6			0.68	0.69	0.33	0.38	1.15	0.91	0.71	1.5	0.56	0.98	0.55
PROK1	0	0.01	0.13	-0.14	0.24	0.16	0.13	0.13	-0.3	-0.16	0.11	-0.14	-0.01	-0.41			-0.46	-0.4	-0.45	-0.23	-0.61	-0.21	-0.47	-0.32	-0.45	-0.08	-0.53	-0.41			0.41	0.41	0.37	0.48	0.94	1.01	0.44	0.87	0.18	0.61	0.56
RDH10-AS1	-0.25	0.09	-0.14	0.22	0.3	0.31	0.33	-0.15	0.29	-0.26	0.39	-0.04	0	-0.22			-0.44	-0.41	-0.42	-0.36	-0.8	-0.32	-0.35	-0.68	-0.7	-0.27	-0.19	-0.45			0.72	0.41	0.72	0.58	1.52	1.43	1.33	0.87	0.48	0.81	0.14
DEFB113	-0.4	0.16	-0.24	-0.32	0	0.43	0.12	0.12	0.37	-0.37	0.38	-0.49	-0.25	-0.64			-0.15	-0.52	-0.21	0.08	-0.66	-0.48	-0.16	-0.18	-0.37	-0.36	-0.31	-0.61			0.96	0.38	0.15	0.57	1.02	0.91	0.95	1.01	0.33	1.01	0.75
UGT3A1	-0.15	0.18	0	-0.14	-0.12	0.2	0.19	0.4	0.15	-0.01	0.44	0	-0.04	-0.98			-0.36	-0.61	-0.33	-0.42	-0.39	-0.03	-0.19	-0.05	-0.5	-0.6	-0.41	-0.45			0.29	0.69	0.14	0.4	0.69	1.27	0.97	0.99	0.15	0.63	0.5
CCDC153	0.63	0.3	-0.33	0.6	0.01	0.41	0.07	0	0.28	0	-0.19	-0.08	-0.52	-0.81			-0.12	-0.92	-0.63	-1.05	-0.73	-0.69	-1.19	-0.5	-1.15	-0.86	-0.52	-1.35			0.38	1.16	1.08	0.53	1.26	1.12	0.46	1.01	0.97	0.86	0.52
C9orf173	0.26	0.06	-0.39	0.06	-0.03	0.35	0.22	-0.08	0	-0.05	0.06	-0.1	-0.61	-0.64			-0.24	-0.67	-0.28	-0.61	-0.51	-0.26	-0.61	-0.47	-0.96	-0.25	0	-0.45			0.47	0.66	0.3	0.62	1.07	1.03	0.63	1.03	0.29	0.55	0.58
SERPINB4	-0.06	0.68	-0.06	-0.03	-0.17	0.12	0.1	0.48	0.48	0	0.1	0.18	-0.13	-0.19			-0.47	-0.65	-0.49	-0.29	-0.34	-0.58	-0.59	-0.21	-0.49	-0.4	-0.68	-0.87			0.65	0.62	0.38	0.47	1.57	0.57	0.63	0.97	0.54	0.5	0.36
SHD	0.17	0.38	0.15	0	0	0.09	0	0.05	-0.02	0	-0.04	-0.14	0.04	-0.25			0.02	-0.57	-0.37	-0.36	-0.27	-0.75	-0.52	-0.33	-0.46	-0.18	-0.13	-0.04			0.19	0.4	0.29	0.27	0.88	0.5	0.39	0.7	0.38	0.5	0.31
HSPG2	-0.26	0.04	-0.39	-0.14	0.1	-0.03	0.45	0.2	-0.4	0.09	0.61	0.24	-0.33	-0.18			-0.44	-0.62	-0.38	-0.38	-0.81	-0.39	-0.77	0.08	-0.64	-0.39	-0.58	-0.84			0.98	0.79	0.67	0.83	0.76	1.27	0	0.65	0.93	0.75	0.84
OR52M1	-0.17	-0.19	-0.18	0.21	0.27	0.06	0.05	0.15	-0.05	-0.05	0.35	0	-0.37	-0.51			-0.19	-0.39	-0.21	0.12	-0.4	-0.47	-0.29	-0.45	-0.59	-0.16	-0.32	-0.87			0.67	0.37	0.28	0.78	0.63	0.86	0.21	0.69	0.54	0.78	0.43
TMEM249	0.02	0.11	-0.07	-0.22	-0.03	-0.01	0.16	0.1	-0.22	0.12	0.28	0.11	-0.25	-0.23			-0.2	-0.19	0.09	-0.07	-0.36	-0.14	-0.24	0	-0.43	-0.21	-0.1	-0.42			0.48	0.34	0.14	0.25	0.34	0.54	0.12	0.56	0.35	0.38	-0.06
LOC101928034; S100A3	0	0.26	-0.26	-0.15	0.39	0.05	0.07	-0.26	0	-0.05	0.08	-0.07	-0.45	-0.07			-0.35	-0.28	-0.28	0.09	-0.06	-0.17	-0.22	-0.24	-0.18	-0.33	-0.29	-0.11			0.72	0.76	0.79	0.73	1.02	0.82	0.46	0.61	0.82	0.7	0.7
NOS3	-0.12	0.36	0	-0.17	0.29	-0.18	-0.19	0.04	0.37	-0.23	0.06	-0.2	-0.11	-0.3			-0.25	-0.39	-0.36	-0.36	0.24	-0.04	-0.46	-0.39	0.18	-0.2	-0.07	-0.47			1.13	1.07	0.77	0.67	1.5	0.78	0.7	0.92	0.86	0.69	1.17
AFM	0.29	-0.27	-0.06	-0.26	-0.31	0.29	-0.05	-0.4	0.51	0.03	0.57	-0.12	-0.78	-0.8			-0.19	-0.5	-0.52	-0.56	0.36	0.18	0	-0.65	-0.47	-0.31	-0.53	-0.44			0.85	1.43	0.78	1.06	1.65	1.19	1.38	1.16	1.73	0.86	0.96
RTL1	-0.34	0.11	0	-0.12	-0.09	-0.15	0.02	-0.27	0.95	0.01	0.71	-0.32	-0.76	-0.39			-0.62	-0.61	-0.5	-0.06	-0.13	-0.31	-0.42	-0.58	0.24	-0.39	-0.62	0.04			1.01	1.44	1	1.03	1.79	1.16	1.35	0.78	1.89	1.18	1.42
BARX2	-0.35	0.12	0	-0.17	-0.07	0.11	-0.02	0	0.55	0.06	0.16	-0.12	-0.59	-0.16			-0.22	-0.2	-0.49	-0.44	0.2	-0.14	-0.22	-0.68	0.28	-0.26	-0.22	-0.6			0.53	1.09	0.71	0.61	0.96	0.66	1.01	0.54	0.99	0.69	0.74
C1orf186	0.12	0.15	0.27	-0.04	0.2	0.05	0	-0.01	0.48	-0.23	0.28	-0.06	-0.43	-1.28			-0.5	-0.51	-0.58	-0.05	-0.13	-0.36	-0.45	-0.59	-0.09	-0.5	-0.47	-0.14			0.91	0.89	0.54	0.8	1.01	1.18	1.05	0.94	1.48	0.79	1.08
CHRDL2	-0.1	0.08	-0.28	0.12	0	-0.09	0.26	-0.06	0.04	-0.11	0.35	0.2	-0.41	-0.67			-0.28	-0.69	-0.43	-0.05	0.17	-0.11	-0.33	-0.21	-0.57	-0.27	-0.49	-0.24			0.53	0.63	0.43	0.43	0.61	0.62	0.67	0.27	1.22	0.58	0.78
C9orf153	-0.08	0.19	-0.05	0.01	-0.1	-0.03	0.13	0.18	-0.25	-0.18	0.44	0	-0.69	-0.17			-0.42	-0.14	-0.38	0.09	-0.16	0.46	-0.22	-0.11	-0.18	-0.22	-0.41	-0.38			0.56	0.87	0.34	0.53	1.23	0.92	0.8	0.92	1.3	0.63	0.57
NODAL	0	0.19	-0.07	-0.02	-0.01	-0.09	-0.17	0.13	0.01	-0.14	0.25	0.03	-0.9	-0.66			-0.51	-0.39	-0.52	0.09	-0.29	0.13	-0.11	-0.76	-0.26	-0.8	-0.05	-0.21			0.87	0.87	0.43	0.35	1.08	0.51	1	1.42	1.15	0.54	0.89
GALP	0.02	-0.13	-0.35	-0.18	0.44	-0.13	0.09	0.77	0.03	0.09	-0.11	-0.41	-0.73	-0.67			-0.3	0.05	-0.08	-0.18	-0.2	-0.57	-0.7	-0.77	0	-0.32	-0.32	-0.71			1.27	1.27	0.99	0.8	1.11	0.95	1.52	0.94	1.09	1.07	0.64
AC009133.12; PAGR1	0.32	0	-0.04	0.39	0.34	-0.45	-0.22	0.65	-0.36	1.82	0.36	0.13	-1.32	-1.52			-1.15	-0.67	-1.06	-0.13	-0.66	-0.95	-1.33	-1.22	-0.86	-1.26	-1.06	-1.28			1.46	2.05	1.61	1.83	1.86	1.07	1.41	1.94	1.61	2.07	1.77
LY6G6F	-0.08	-0.03	0	0.06	0.13	-0.02	-0.14	-0.23	0.43	0.27	0.15	0.2	-0.56	-0.33			-0.25	-0.17	-0.26	0	-0.24	-0.25	-0.2	-0.13	-0.42	-0.21	-0.19	-0.17			0.86	0.44	0.32	0.41	0.69	0.64	0.87	0.63	0.79	0.69	0.46
MESP1	-0.33	-0.24	-0.12	0.51	0.23	-0.24	0	0.66	0.19	0.15	0.42	-0.02	-0.85	-1.18			-0.16	-0.42	-0.21	0.14	-0.66	-0.34	-0.13	-0.71	-0.81	-0.56	-0.61	-0.6			1.04	0.42	0.74	0.76	1.26	1.18	1.73	1.14	1.41	1.62	0.61
NEUROD4	0	-0.05	0.02	-0.47	0.29	0	0.28	-0.2	0.12	-0.33	0.02	-0.26	-0.68	-0.53			-0.5	-0.62	-0.29	-0.4	0.26	-0.1	-0.33	-0.51	-0.65	-0.3	-0.51	0			0.59	0.84	0.29	0.3	1.29	0.8	0.5	0.71	0.67	0.92	0.68
FAM228A	-0.03	-0.23	-0.62	-0.09	0.01	0.07	0.11	-0.04	0.47	0.37	0.76	0	-0.27	-0.47			-0.53	0	-0.01	-0.63	-0.58	-0.59	-0.64	-0.72	0.16	-0.17	-0.21	-0.36			0.98	0.77	0.84	0.7	0.75	0.96	0.84	0.73	1.25	0.95	1.19
ENDOU	0.16	-0.15	-0.18	-0.16	-0.01	0.02	0.14	-0.15	0.6	0.4	0.72	-0.06	-0.2	-0.49			-0.24	-0.46	0.18	-0.47	-0.41	-0.01	-0.46	-0.4	-0.12	0	-0.09	-0.26			0.58	0.68	0.43	0.62	0.59	0.88	0.26	0.68	0.75	0.46	0.36
CD84	0	0.05	-0.23	0.03	-0.18	-0.19	0.08	0.04	0.6	-0.09	0.51	-0.13	-0.22	-0.44			-0.32	-0.1	0	-0.2	-0.36	-0.1	-0.14	-0.26	-0.05	-0.21	-0.18	-0.28			0.21	0.42	0.32	0.52	0.69	0.32	0.46	0.45	0.5	0.66	0.66
IQCF2	-0.19	-0.48	-0.06	-0.29	-0.29	0.28	-0.16	0.2	0.52	-0.02	0.89	0.5	-0.52	-1.1			-0.4	-0.63	0.28	-0.55	-0.09	-0.17	-0.35	-0.63	-0.68	0	0.2	-0.74			0.76	1.01	0.91	0.63	1.44	0.55	1.19	0.96	1.59	0.9	0.57
RAB40A	-0.14	-0.15	0.47	-0.18	0.36	0	-0.21	0.48	0.19	-0.14	0.01	0.1	-0.74	-0.24			-0.3	-0.13	-0.27	-0.09	0.01	-0.34	-0.68	-0.7	-0.31	-0.44	-0.27	-0.24			0.98	0.76	0.53	0.12	0.83	1	0.39	1.15	0.65	0.61	0.94
PGLYRP2	-0.03	0.02	-0.29	-0.14	0.04	-0.2	-0.02	0.1	-0.18	-0.11	0.38	0.04	-0.37	-0.39			-0.35	-0.33	-0.16	0	-0.13	-0.23	-0.36	-0.18	-0.37	0.05	0.02	-0.05			0.56	0.61	0.45	0.37	1.16	0.52	0.51	0.69	0.49	0.26	0.78
HAL	-0.32	0.01	-0.3	0	0.03	0.04	0.1	0.32	-0.23	-0.12	0.23	0.25	-0.63	-0.2			-0.54	-0.54	-0.16	-0.22	-0.28	-0.16	-0.71	-0.25	-0.42	-0.37	-0.06	-0.02			0.84	0.4	0.38	0.22	1.09	0.46	0.59	0.96	0.34	0.42	0.79
PGA4	-0.1	0.04	-0.35	-0.16	0.12	-0.01	0.37	0.07	0.27	0.16	0.47	-0.11	-1.06	-0.1			-0.73	-0.29	-0.42	-0.09	-0.29	0	-0.67	-0.57	-0.84	-0.57	-0.55	-0.68			0.6	0.5	0.4	0.36	1.18	0.78	0.98	1.25	0.99	0.28	0.81
TTLL2	0.04	-0.2	-0.04	0	0.11	-0.06	0.59	0.31	0.3	0.07	0.58	-0.13	-1.27	-0.7			-0.3	-0.75	-0.23	-0.15	-0.4	-0.18	-0.95	-0.56	-0.64	-0.21	-0.41	-0.47			0.54	0.69	0.73	0.58	1.02	0.84	0.82	0.86	1.14	0.42	0.94
ACTL7B	-0.32	-0.12	-0.67	-0.42	0.13	0.01	0	0.04	-0.06	0.26	0.66	0.18	-1.44	-0.77			-0.38	-0.33	-0.67	-0.62	-0.28	-0.15	-0.57	-0.27	-0.73	0.03	-0.43	-0.38			0.98	0.86	0.9	0.93	1.53	1.56	0.97	1.78	0.89	0.69	0.81
OR10S1	0	-0.27	-0.49	-0.14	0.02	0.04	0.23	0.41	0.64	-0.13	0.51	-0.2	-0.78	-0.73			-0.68	-0.25	-0.67	-0.39	0.22	-0.25	-0.4	-0.55	-0.79	-0.42	-0.17	-0.46			0.52	0.62	0.45	0.41	1.15	1.27	0.59	1.54	0.7	0.56	0.52
OR4K13	-0.15	-0.14	-0.27	-0.07	0.14	0	0.01	0.26	0.37	0.35	0.39	-0.03	-0.54	-0.07			-0.25	-0.23	-0.15	-0.49	-0.08	-0.46	-0.85	-0.37	0.1	-0.09	-0.38	-0.32			0.63	0.53	0.62	0.37	0.91	0.72	0.59	1.39	0.44	0.48	0.22
CLEC6A	-0.58	-0.27	-0.42	-0.37	0	-0.17	0.18	0.36	0.35	0.24	0.18	-0.14	-0.44	-0.74			-0.12	-0.18	-0.18	-0.17	0.03	-0.58	-0.66	-0.42	-0.01	0	-0.05	-0.37			0.89	0.74	0.37	0.16	2.09	0.97	0.57	1.5	0.81	0.74	0.41
GHRH	-0.14	0.03	-0.31	-0.32	-0.01	-0.21	0.08	0.34	0.04	-0.02	0.3	-0.17	-0.42	-0.1			-0.32	-0.01	0.1	-0.23	-0.36	-0.08	-0.33	-0.3	0	-0.08	0.3	-0.11			0.51	0.2	0.35	0.43	1.09	0.86	0.45	1.36	0.41	0.43	0.42
ZNF705B	-0.16	0.27	-0.42	0	-0.2	0.37	-0.26	0.64	0.36	0.01	1.02	-0.39	-0.93	-0.26			-0.04	-0.74	-0.26	-0.47	-0.61	-0.23	-0.62	-0.4	-0.17	-0.2	0.04	-0.35			0.39	0.47	0.17	0.19	1.27	1.32	1.15	1.35	0.64	0.6	0.39
GRID1	-0.26	0.13	-0.25	0.1	0.12	0.02	-0.35	0.75	0	0.2	0.38	-0.17	-0.45	-0.46			-0.62	-0.31	-0.61	-0.69	-0.66	-0.21	-0.54	-0.51	-0.03	-0.11	-0.44	-0.52			0.43	0.54	0.74	0.39	1.19	0.63	0.57	0.96	0.89	0.79	0.48
PGA3; PGA4	-0.18	-0.13	-0.22	0.17	0.38	0.05	-0.09	0	0.3	0.08	-0.11	-0.04	-0.41	-0.19			-0.46	-0.18	-0.35	-0.49	-0.37	-0.1	-0.08	-0.35	0.01	0.02	-0.4	-0.56			0.35	0.3	0.36	0.17	0.8	0.28	0.37	0.79	0.56	0.29	0.06
BPI	-0.06	-0.29	0	0.03	0.05	-0.13	-0.25	0.09	0.56	0.29	0.27	0.54	-0.37	-0.53			-0.72	-0.33	-0.28	-0.14	-0.5	-0.53	-0.34	-0.64	-0.23	-0.36	-0.32	-0.77			1.26	0.56	0.2	0.32	1.04	0.52	0.52	0.49	0.47	0.43	0.6
JAKMIP2-AS1	-0.28	-0.2	-0.12	0.11	-0.19	0.1	-0.4	-0.15	0	0.01	0.08	0.19	-0.59	-0.63			-0.8	-0.92	-0.66	-0.31	-0.43	0.26	0.01	-0.74	-0.19	-0.34	-0.5	-0.9			0.45	0.62	0.08	0.35	1.13	0.69	0.36	0.62	0.76	0.27	0.44
ANGPTL4	-0.01	0.21	-0.12	0.35	0	-0.06	0.13	-0.09	0.14	0.09	0.04	0.1	-0.18	-0.17			-0.25	-0.29	-0.04	-0.35	-0.09	-0.2	-0.08	-0.28	-0.18	-0.38	-0.25	-0.4			0.43	0.78	0.71	0.44	0.34	0.49	0.37	0.84	0.56	0.44	0.49
ARHGAP25	0.13	0	-0.01	0.61	0.12	-0.36	0.17	-0.13	-0.02	0.18	0	-0.46	0.31	-0.17			-0.44	-0.45	-0.27	-0.59	-0.18	-0.5	-0.79	-0.64	-0.11	-0.42	-0.61	-0.92			0.46	0.89	0.66	0.79	0.86	0.55	0.65	1.82	0.77	0.8	1.36
LOC100631378; AC016582.2; LOC728853	-0.28	-0.11	-0.5	0.36	-0.37	0.08	0.26	-0.1	0	0.45	0.08	0.09	0.13	-0.24			-0.4	-0.52	-0.13	-0.32	-0.51	-0.38	-0.44	-0.39	-0.56	-0.28	-0.11	-0.59			0.54	0.67	0.79	0.76	0.24	0.86	0.63	0.72	0.8	0.89	0.59
DAND5	-0.02	-0.07	-0.47	0.06	-0.1	0	0.36	0.15	0.16	0.29	0.13	-0.16	-0.37	-0.38			-0.22	-0.47	-0.33	-0.26	-0.27	0.07	-0.34	-0.29	-0.44	-0.27	-0.08	-0.39			0.8	0.43	0.48	0.65	0.47	0.6	0.7	0.78	0.76	0.52	0.67
B3GNT6	-0.14	-0.14	-0.34	0.32	-0.22	-0.09	0.33	-0.03	0.23	0.21	0.15	-0.12	-0.37	-0.44			-0.09	-0.25	-0.28	-0.07	-0.31	-0.22	-0.36	0.05	-0.17	-0.06	0.07	0			0.44	0.31	0.56	0.44	0.25	0.57	0.3	0.62	0.55	0.8	0.53
MCEMP1	-0.41	-0.24	-0.57	0.17	0.03	-0.28	-0.15	0	0.32	0.31	0.04	-0.4	-0.84	-0.65			-0.3	-0.48	-0.02	-0.17	-0.25	-0.07	-0.61	-0.04	-0.48	0.18	0.13	-0.47			0.2	0.7	0.65	0.61	0.99	0.51	0.99	0.84	0.81	0.7	0.75
ODF4	0.11	-0.23	-0.34	0.3	-0.11	-0.59	0.36	-0.1	0.14	0.32	0.37	-0.34	-1.04	-0.93			0	-0.5	-0.24	-0.23	0.16	-0.33	-0.27	-0.53	-0.97	-0.08	-0.41	-0.51			0.51	0.69	0.56	1.06	1.06	0.73	0.59	0.82	0.97	1.08	0.8
KDF1	-0.09	-0.23	-0.21	0.22	-0.02	0	0.65	0.46	0.6	0.36	0.39	-0.55	-0.64	-0.33			-0.29	-0.16	-0.18	-0.25	0.05	-0.07	-0.4	-0.12	-0.86	-0.44	-0.2	-0.7			0.3	0.69	1.12	0.73	0.49	0.41	0.51	0.93	0.66	1.1	1.06
NIPAL4	-0.06	-0.05	-0.07	0.54	-0.2	0.1	-0.21	0.16	0	0.14	-0.35	-0.12	-0.69	-0.79			-0.21	-0.37	-0.33	0.01	0.09	0.28	-0.38	-0.46	-0.4	-0.31	-0.15	-0.21			0.22	0.76	0.84	0.68	0.65	0.42	0.97	0.58	1.04	0.91	0.97
KRTAP19-5	0.06	0.36	-0.08	0.08	0	-0.14	-0.63	0.16	0.08	-0.08	0.24	-0.49	-0.86	-0.62			-0.48	-0.67	-0.19	-0.63	-0.59	0.75	-0.35	-0.18	-0.06	-0.15	-0.53	-0.63			0.02	0.7	1.7	0.96	1.07	0.9	1.49	0.97	0.89	1.13	0.99
PAX2	-0.04	0.1	0.09	-0.04	0.42	-0.15	0.27	0	0.26	-0.05	-0.16	-0.13	-0.86	-0.54			-0.29	-0.53	-0.39	0	0.13	-0.3	-0.03	-0.06	-0.21	-0.06	0.2	-0.38			0.28	0.77	0.76	0.74	0.46	0.51	0.56	0.74	0.56	0.69	1.09
STARD5	-0.47	0.18	0.04	0.16	0.24	-0.71	0.66	-0.22	-0.43	-0.16	-0.05	-0.51	-0.81	-0.56			-0.57	-0.59	-0.91	0.21	-0.84	-0.69	0	-0.59	-0.01	0.28	-0.79	-0.64			0.08	0.57	1.32	1.4	0.86	1.5	1.18	1.59	0.8	0.64	1.16
ZNF503-AS2	-0.26	0	-0.17	0.49	0.33	-0.71	0.04	0.34	0.28	0.58	0.3	-0.49	-0.51	-0.53			-0.45	-0.8	-0.4	-0.05	-0.49	-0.19	-0.17	-0.18	-0.29	0	-0.44	-0.33			0.37	0.33	1.51	0.64	0.7	0.87	0.81	0.92	0.64	0.41	0.91
CDH5	0.44	0.11	0.07	-0.1	0	-0.01	0.07	0.36	0.16	-0.22	-0.14	-0.08	-0.15	-0.23			-0.19	-0.4	-0.39	0.01	-0.21	-0.34	-0.4	-0.11	-0.1	-0.05	-0.23	-0.13			0.36	0.23	0.51	0.4	0.47	0.42	0.71	0.47	0.54	0.33	0.46
EMID1	0.79	0.04	-0.19	-0.04	0.35	0.15	-0.34	0.37	0.07	-0.32	0	-0.18	-0.83	-0.36			-0.11	-0.49	-0.44	-0.41	-0.37	-0.25	-0.62	-0.43	0.3	-0.19	-0.43	-0.64			0.13	0.44	0.49	0.33	1.05	0.56	1.2	0.58	0.23	0.49	0.78
OR5L2	0.23	0.29	0	-0.26	-0.31	0.16	-0.09	0.02	0.18	-0.09	-0.01	0.34	-0.45	-0.09			-0.34	-0.4	-0.42	-0.11	-0.16	-0.34	-0.41	0.04	-0.02	-0.21	-0.06	-0.23			0.48	0.64	0.53	0.47	0.52	0.27	0.35	0.68	0.52	0.08	0.67
MNT	0.1	0.66	-0.01	-0.31	0.1	0.63	0.13	0.07	1.83	0.44	-0.55	-0.35	-1.15	-0.98			-0.73	-1.07	-1.25	-0.77	-0.3	-0.15	-0.48	-0.76	-0.22	0	-0.3	-0.78			0	1.87	1.65	1	1.45	0.65	1.45	1.41	0.86	0.68	1.7
GABRR1	-0.54	0	-0.32	0.6	0.62	0.31	0.28	-0.24	-0.14	0.21	0.05	0.03	-0.76	-0.18			-1.04	-0.26	-0.37	-0.42	-0.42	-0.3	-0.33	-0.53	-0.08	-0.42	-0.12	-0.29			0.91	1.45	0.71	0.59	0.87	0.83	0.89	0.58	1.25	0.51	1.18
LCK	-0.02	-0.13	0.06	0.18	0.23	-0.02	0	0.21	-0.09	-0.19	0.05	-0.16	-0.3	-0.19			-0.37	-0.41	-0.19	0	-0.21	0.07	-0.26	-0.25	-0.07	-0.35	-0.17	-0.18			0.34	0.54	0.37	0.21	0.57	0.26	0.19	0.36	0.43	0.16	0.67
BANF2	-0.05	-0.05	-0.23	0.26	0.07	-0.22	0.01	0.11	0.09	-0.02	0.21	0.07	-0.45	-0.15			-0.61	0	-0.3	-0.14	-0.44	-0.26	-0.22	-0.11	-0.2	-0.31	-0.32	-0.19			0.28	0.28	0.32	0.31	0.31	0.24	0.4	0.12	0.38	0.4	0.55
NLRC4	-0.54	0.1	-0.59	0.32	0.06	0	0.18	0.41	-0.34	-0.03	0.47	0.59	-0.64	-0.73			-0.47	-0.1	-0.45	-0.48	-0.73	-0.34	-0.62	-0.39	-0.45	-0.48	-0.21	-0.54			0.35	1.09	0.46	0.92	1.24	1.27	0.05	0.47	0.32	0.88	1.39
ZNF517	-0.73	-0.15	-0.3	0.43	0.48	-0.04	0.06	0.29	-0.07	0.09	0.44	0.01	-0.31	-0.35			-0.48	-0.24	-0.38	-0.76	-0.43	0	-0.37	-0.42	-0.4	-0.24	-0.18	-0.4			0.24	1	0.59	0.46	0.8	0.49	0.46	0.47	0.07	0.56	1.07
APOBEC2	-0.32	-0.17	-0.86	0.02	0.48	0.18	0.31	0	0.07	-0.2	0.35	-0.03	-1.29	-0.99			-0.48	-0.11	-0.52	-0.77	-0.13	-0.44	0.04	-1.02	-0.78	-0.38	-0.32	-0.79			0.68	1.34	0.52	1.02	0.26	1.22	0.34	0.22	0.69	1.32	0.98
PRR15L	-0.18	-0.05	0.14	-0.18	-0.07	0.3	-0.01	0	0.18	0.04	0.04	0.06	-0.08	-0.2			-0.26	-0.26	-0.27	-0.39	-0.21	-0.24	0.18	-0.34	-0.1	-0.29	-0.32	-0.24			0.35	0.25	0.28	0.39	0.47	0.5	0.28	0.66	0.46	0.61	0.78
WAS	-0.24	-0.29	0	-0.5	0.2	0.09	-0.26	0.01	-0.16	-0.3	0.04	0.56	0.08	-0.41			-0.78	-0.34	-0.31	-0.49	-0.59	-0.56	0.02	-0.38	-0.32	-0.69	-0.23	-0.37			0.61	0.7	0.52	0.71	0.56	0.82	0.49	0.44	0.32	0.77	0.47
RSPH4A	-0.5	0.12	0	-0.56	-0.19	-0.06	-0.42	0.34	0.13	0.1	0.36	-0.13	0	-0.52			-0.53	-0.29	-0.15	-0.6	-0.52	-0.62	0.01	-0.38	-0.6	-0.36	-0.19	-0.49			0.51	0.23	0.49	0.76	0.56	0.64	0.39	0.34	0.42	0.46	0.95
RAD21-AS1	-0.09	0.26	0.28	-0.2	0.06	0.02	-0.18	0.12	0	0.07	-0.03	-0.13	0.09	-0.49			-0.3	-0.46	-0.18	-0.35	-0.33	-0.48	0	-0.22	-0.07	-0.28	-0.2	-0.24			0.52	0.42	0.3	0.26	0.98	0.85	0.56	0.23	0.36	0.71	0.8
CLEC4D	-0.16	0.3	0.1	-0.47	0.04	0.03	-0.28	0.08	0	-0.65	-0.26	-0.32	0.36	-0.48			-0.39	-0.61	-0.13	-0.46	-0.15	-0.5	-0.09	-0.13	-0.07	0.06	-0.22	-0.31			0.71	0.62	0.35	0.22	0.72	0.54	0.84	0.69	0.37	0.7	0.51
CLDN25	-0.59	-0.26	0	-0.19	0.6	0.42	0.48	-0.06	0.12	-0.08	0.78	0.06	0.2	-0.57			-0.68	-0.71	-0.1	-0.78	-0.62	-0.59	-0.45	-0.38	-0.13	-0.11	-0.17	-0.26			0.61	0.83	0.24	0.52	0.65	0.81	1.08	1.17	0.38	0.72	0.82
FBXO39	-0.26	0.16	0.21	-0.53	0	0.18	0.07	-0.17	0.23	-0.02	0.32	-0.06	-0.23	-0.43			-0.2	-0.5	0.02	-0.45	-0.17	-0.14	-0.04	-0.25	-0.28	-0.08	-0.07	-0.17			0.62	0.47	0.1	0.27	0.35	0.63	0.81	0.59	0.17	0.53	0.27
TBC1D22A-AS1	-0.04	0.14	-0.21	-0.02	0	0.31	0.3	-0.05	0.18	-0.35	0.14	-0.08	0.06	-0.66			-0.46	-1.11	-0.24	-1.14	-0.45	-0.77	0.21	-0.42	-0.49	-0.23	-0.05	-0.21			0.37	0.58	0.54	0.37	0.8	0.45	0.69	0.82	0.42	0.5	0.81
ABLIM2	0.2	0	0.04	-0.36	0.38	-0.03	0.14	0.2	0.21	-0.28	0.28	-0.04	-0.54	-0.96			-0.22	-0.64	-0.25	-0.82	-0.42	-0.61	-0.16	-0.27	-0.21	-0.25	-0.15	-0.03			0.4	0.33	0.34	0.51	0.41	0.66	0.24	0.25	0.26	0.24	0.75
TSHB	-0.07	-0.64	0.1	-0.49	-0.05	-0.54	0.03	0.21	-0.37	0.27	0.1	-0.33	-0.02	-0.26			-0.55	0.17	0.29	-0.51	-0.1	-0.75	0	-0.38	-0.71	-0.46	-0.33	-0.25			0.6	0.33	0.7	0.73	0.48	0.9	0.94	0.83	0.61	0.84	0.7
VWA5B2	-0.32	-0.29	0.06	-0.13	0	-0.11	-0.09	-0.1	-0.27	0.19	0.31	-0.16	0.31	-0.06			-0.23	0.14	-0.16	-0.15	-0.03	-0.12	0	-0.12	-0.85	-0.03	0.07	-0.04			0.52	0.37	0.24	0.22	0.45	0.35	0.57	0.36	0.54	0.24	0.47
GPR61	-0.09	-0.29	0.31	-0.17	0.15	-0.17	0.14	-0.05	0.02	0	-0.05	-0.51	0.19	0.5			-0.4	-0.29	0	-0.15	-0.12	-0.26	-0.1	-0.19	-0.71	-0.1	0	-0.14			0.73	0.47	0.94	0.82	1.36	0.32	0.94	0.64	0.56	0.8	0.08
C9orf170	-0.22	-0.43	-0.14	-0.24	0.14	0	-0.08	0.66	-0.19	-0.24	-0.44	-0.63	0.07	0.19			-0.14	-0.12	0.07	-0.57	0.05	-0.39	-0.03	-0.01	-1.07	-0.15	0.03	-0.06			0.92	0.68	0.63	0.65	1.22	0.9	0.91	0.84	0.69	0.76	0.57
PCP4	-0.32	-0.19	-0.04	-0.18	0.51	-0.14	0.03	-0.12	-0.19	-0.31	-0.58	-1.05	0.06	-0.08			-0.21	-0.35	0.07	-0.98	0.26	-0.66	-0.13	0	-0.97	0	0	-0.18			0.87	0.66	0.25	0.54	1.86	1.21	1.11	0.73	1.25	0.63	1
CLRN2	0.04	-0.16	-0.29	0.22	-0.02	-0.13	-0.13	0.49	-0.14	-0.04	0.13	-0.31	0.1	0.03			-0.27	-0.31	-0.2	-0.54	-0.46	-0.5	-0.21	-0.05	-0.76	0.09	-0.1	0			0.58	0.32	0.55	0.48	1.18	0.66	0.5	0.67	0.45	0.41	0.38
OR10H2	-0.07	-0.23	0.06	-0.05	-0.22	-0.13	-0.34	0.04	-0.01	0.31	0.17	-0.32	0.6	0.17			-0.31	-0.33	-0.13	-0.41	-0.2	-0.63	-0.12	-0.21	-0.88	0.16	0	-0.23			0.36	0.39	0.34	0.21	1.07	0.54	0.82	0.55	0.44	0.59	0.66
PKHD1	-0.07	-0.44	-0.15	-0.25	-0.08	0.08	0.49	0	-0.21	-0.05	-0.02	-0.42	0.81	-0.25			-0.47	-0.45	-0.46	-0.46	0.19	-0.19	-0.37	0.08	-0.54	0.07	-0.37	0.3			0.37	0.64	0.17	0.38	1.41	0.73	0.82	1.02	0.74	0.66	0.24
LOC285692; CTD-2143L24.1; TAS2R1	-0.06	-0.18	-0.28	-0.18	0.34	0.26	-0.07	0.03	-0.25	-0.28	0.03	-0.58	0.97	0.23			-0.24	-0.2	0	-0.35	-0.04	-0.74	-0.56	0.16	-0.26	-0.15	-0.29	-0.27			0.36	0.54	0.27	0.4	1.1	0.43	0.62	0.53	0.8	0.53	0.28
VWA2	-0.24	-0.4	-0.27	-0.11	-0.11	0.49	0	0.03	0.13	-0.24	0.27	-0.42	0.22	0.04			-0.34	-0.56	0	-0.57	0.08	-0.83	-0.3	-0.19	-0.28	-0.29	-0.28	-0.35			0.58	0.51	0.45	0.35	0.62	0.59	0.89	0.39	0.25	0.44	0.78
HRH3	-0.28	0	-0.56	-0.05	-0.01	0.21	-0.05	-0.08	0.08	0.11	0.05	-0.51	-0.03	0.19			-0.15	-0.59	0.12	-0.35	-0.34	-0.45	-0.42	0	-0.33	0.25	-0.22	-0.26			0.47	0.44	0.51	0.67	0.5	0.33	0.73	0.26	0.36	0.33	0.52
ADIG	-0.05	-0.05	-0.72	0.25	-0.39	0.04	-0.15	0.1	0.09	-0.07	0.02	0.13	0	-0.07			-0.06	-0.14	0.02	-0.53	-0.06	-0.57	-0.11	-0.09	-0.66	-0.15	-0.13	-0.31			0.34	0.43	0.38	0.81	0.77	0.57	0.97	0.62	0.55	0.58	0.59
AMN	-0.53	-0.55	-0.63	-0.11	-0.45	-0.39	-0.54	-0.07	0.21	0.2	0	-0.26	0.14	0.26			0.28	-0.2	0.01	-0.79	0.24	-0.63	-0.08	-0.37	-0.51	-0.32	-0.14	-0.54			0.38	0.52	0.58	0.47	0.42	0.73	1.08	1.03	0.31	0.63	0.64
MC3R	-0.44	-0.38	-0.3	-0.09	-0.06	0.22	0.32	-0.15	0.49	0	-0.23	-0.54	-0.69	-0.22			-0.19	0.03	0.13	-0.01	-0.06	-0.22	-0.5	-0.07	-0.65	0.07	0.16	-0.27			0.78	0.6	1.01	0.98	0.89	0.35	0.67	0.62	0.95	0.76	0.38
GPHB5	-0.22	-0.52	-0.73	-0.08	-0.23	-0.26	0.11	-0.36	0.29	0	0.13	-0.53	0.02	0.02			-0.28	-0.34	-0.16	0.15	-0.12	-0.46	-0.78	-0.29	-0.68	-0.04	0.06	-0.04			0.9	0.57	0.69	0.74	0.77	0.47	0.64	1.17	0.76	0.48	0.38
GDF2	-0.24	-0.56	-0.82	-0.13	-0.33	-0.2	-0.19	-0.2	0.29	-0.11	0.16	-0.4	0.16	-0.03			-0.23	-0.02	-0.06	0	0.27	-0.36	-0.34	0.17	-0.58	0.39	0.09	-0.05			0.32	0.46	0.43	0.7	0.72	0.22	0.58	0.57	0.22	0.54	0.48
KRT6B	-0.12	-0.08	-0.58	-0.03	-0.3	0.19	-0.06	-0.28	0.33	0.12	0.12	-0.48	-0.01	-0.02			-0.03	0	0.4	-0.25	-0.49	-0.57	-0.51	-0.37	-0.4	0.21	0.21	0			0.9	0.47	0.24	0.7	0.72	0.51	0.32	0.74	0.04	0.49	0.28
LINC01565	-0.33	-0.38	-0.11	-0.12	-0.04	-0.08	0.01	-0.04	0.22	0.3	-0.16	-0.08	-0.16	-0.2			0.08	-0.41	-0.06	-0.13	0.05	-0.02	0.06	0	-0.78	-0.05	-0.15	0.02			0.41	0.23	0.4	0.39	0.5	0.56	0.64	0.53	0.17	0.55	0.39
KCNK7	-0.41	-0.85	-0.72	-0.01	0.12	-0.27	-0.03	0.12	-0.01	0.38	-0.02	-0.54	-0.22	-0.45			0	-0.01	0.17	-0.68	0.01	-0.5	0.06	-0.03	-0.94	-0.1	0.11	-0.15			0.67	0.41	0.88	0.63	0.55	0.64	0.42	0.6	0.38	1.09	0.42
ADHFE1; C8orf46	-0.32	0.71	-0.01	-0.08	-0.34	-0.13	1.07	0.51	-0.64	-0.29	0.13	1.24	0.35	-0.48			0	-0.05	-0.46	-0.16	-0.45	-0.35	-0.28	-0.12	-1.01	-0.67	-0.25	0			1.77	1.39	1.36	1.05	1.21	2.61	2.16	1.63	0.2	2.33	1.57
ZNF7	-0.22	0.07	-0.27	0	-0.05	-0.07	0.02	-0.01	0.07	-0.01	-0.13	0.57	0.18	0.16			-0.05	-0.18	-0.05	-0.12	0	-0.22	-0.22	-0.15	-0.17	-0.21	-0.06	-0.36			0.19	0.33	0.27	0.25	0.21	0.8	0.32	0.48	0.24	0.45	0.5
DKK4	-0.1	-0.09	-0.4	-0.11	-0.37	-0.12	-0.1	0.07	-0.22	-0.04	0.09	0.04	0	-0.08			-0.19	0.04	-0.2	-0.39	0.18	-0.4	-0.17	0	-0.71	-0.36	0.03	-0.34			0.59	0.77	0.13	0.74	0.55	1.32	0.19	0.79	0.15	0.72	0.47
SSX6	-0.02	0.31	-0.18	0.07	0.05	-0.07	-0.04	-0.18	-0.01	0	0.1	-0.07	0.07	-0.23			-0.24	0.31	-0.24	-0.48	-0.08	-0.27	-0.44	-0.46	-0.32	-0.29	-0.29	0.12			0.58	0.54	0.43	0.25	0.43	1.05	0.04	0.46	0.09	0.8	0.59
MYF6	-0.31	-0.36	0.03	-0.14	-0.14	-0.2	0.08	0.4	0.23	-0.09	-0.15	0.05	0	-0.08			-0.44	0.13	-0.01	0.01	-0.04	0.15	-0.48	-0.17	-0.32	-0.04	-0.28	-0.23			0.31	0.13	0.21	0.52	0.45	1.18	0.36	0.58	-0.05	0.31	0.48
ANXA13	0	-0.25	-0.04	-0.17	-0.94	0.12	0.11	-0.34	0.47	-0.91	0.31	-0.58	0.06	-0.52			-0.54	-0.55	-0.54	-0.62	0.24	-0.25	-0.68	-0.09	-0.23	-0.13	0.09	-0.55			0.25	0.72	0.98	1.09	1.08	0.56	0.52	1.34	0.57	0.87	0.91
TRIM43B	-0.28	-0.27	-0.09	-0.15	-0.24	-0.1	-0.26	-0.29	0.42	-0.46	-0.5	-0.38	0.23	-0.47			-0.39	0.06	-0.46	-0.45	0.46	-0.1	-0.06	-0.28	0.02	0.06	0	0.29			0.75	0.41	0.71	0.64	0.67	0.39	0.16	0.63	0.57	0.78	0.62
NHLRC1	-0.23	-0.2	-0.84	-0.09	0.02	0.01	-0.17	0	-0.01	-0.23	-0.16	-0.04	0.32	-0.29			0.26	-0.42	-0.6	-0.21	0.02	-0.23	0.15	-0.31	-0.35	-0.24	0.75	-0.06			0.53	0.63	1.06	0.88	0.77	0.8	0.58	0.38	0.59	1.05	0.77
FA2H	-0.13	-0.16	-0.54	0.3	-0.1	-0.12	-0.34	-0.4	-0.12	-0.41	0.09	-0.05	0.15	-0.19			0.27	-0.26	-0.39	0.12	0.17	0.22	-0.15	-0.02	-0.29	0	-0.05	-0.33			0.43	0.56	0.57	0.37	0.35	0.31	0.71	0.31	0.5	0.56	0.69
KHK	0.12	-0.31	-0.95	0.61	-0.51	-0.27	-0.26	0	0.08	0.08	-0.45	-0.46	0.12	-0.11			-0.16	-0.38	-0.51	-0.42	0.18	-0.2	-0.27	-0.4	-0.19	0.19	-0.42	-0.63			0.45	1.01	0.81	0.47	0.88	0.47	0.25	0.97	0.72	0.6	0.46
CNBD1	-0.19	-0.04	0.02	-0.33	0.12	-0.43	-0.14	-0.01	-0.39	0.15	0.08	0.15	0.01	-0.2			-0.2	-0.23	-0.33	-0.32	-0.22	0	-0.49	0.07	-0.32	-0.28	-0.29	-0.03			0.25	0.62	0.14	0.32	0.43	0.42	0.77	0.48	0.21	0.19	0.3
SYNGR3	0.04	0.04	0.04	-0.04	-0.18	-0.29	-0.13	-0.18	-0.31	-0.22	-0.18	0.41	0.3	-0.25			-0.47	-0.21	0.03	0	-0.27	-0.19	-0.23	0.04	-0.92	0.09	-0.21	-0.51			0.28	0.36	0.38	0.95	0.8	0.56	0.64	0.61	0.09	0.5	-0.09
PRAMEF14	0	-0.01	0.19	-0.18	0.15	0.01	-0.12	-0.05	0.44	0.06	0.01	-0.3	-0.09	-0.02			-0.32	-0.11	-0.23	-0.44	-0.22	-0.43	0.23	-0.08	-0.08	-0.08	-0.05	0.06			0.47	0.71	0.55	0.46	0.43	0.66	0.85	0.52	0.55	0.59	0
PYHIN1	0.15	-0.07	0.13	-0.28	-0.14	-0.19	-0.24	0.28	0	-0.29	-1	-0.73	0.17	-0.19			-0.67	-0.61	-0.32	-0.37	-0.5	-0.47	0.66	0.1	-0.46	0.26	-0.42	-0.39			0.6	1.02	0.94	0.98	0.68	0.98	2.12	0.86	0.58	1.11	0.35
EYS	-0.07	0.02	0.25	-0.51	-0.44	0	-0.09	-0.13	0.16	0.22	-0.27	-0.5	-0.19	-0.55			-0.34	-0.47	-0.48	0.07	0.42	0.02	0.08	-0.14	-0.57	-0.02	-0.59	-0.36			0.21	0.51	0.99	0.57	0.62	0.82	1.02	0.71	0.19	0.72	-0.44
HES6	0.06	-0.29	-0.13	-0.32	0	-0.19	-0.15	-0.23	-0.06	0.23	0.68	-0.23	0.53	0.4			-0.49	-0.64	-0.27	-0.7	-0.62	-0.73	-0.61	1.42	-0.23	-0.26	0.01	-0.48			0.43	0.77	0.86	1.25	1.01	1.46	1.93	2.2	1.96	1.82	0.4
CINP	-0.28	-0.38	0.25	-0.17	0.16	-0.08	-0.2	-0.07	0.27	0.26	0.22	-0.22	-0.21	0.15			-0.31	-0.25	0	-0.11	0.22	-0.17	-0.38	-0.13	-0.11	-0.09	-0.51	-0.26			0.36	0.9	0.84	0.38	0.17	1.5	2.21	1.96	1.56	2.28	0.12
OR7E24	0.07	-0.07	-0.16	-0.25	-0.11	0.31	-0.04	-0.08	0.1	0.29	-0.14	-0.23	-0.53	-0.14			-0.44	0	0.41	-0.23	0.13	-0.16	-0.49	0.08	-0.47	-0.05	-0.02	-0.28			0.16	0.59	0.48	0.05	0.5	0.27	1.09	0.95	0.42	0.79	0.11
HSFY2	-0.01	0.22	-0.4	0.77	-0.12	-0.04	-0.21	0.07	-0.01	-0.01	0.32	0	0.7	0.67			-0.49	-0.4	-0.45	-0.17	0.52	-0.19	-0.37	-0.42	-0.05	-0.25	-0.72	-0.75			0.45	0.71	0.63	0.36	0.52	0.87	0.82	1.04	0.85	0.67	0.67
TRAT1	-0.22	-0.13	0.02	0.62	-0.01	0.23	-0.01	-0.07	-0.16	-0.17	-0.15	-0.15	-0.1	0.42			-0.29	-0.27	-0.3	0.26	0.45	-0.1	0	-0.59	0.38	-0.35	-0.43	-0.54			0.32	1.03	0.48	0.5	0.95	0.68	0.9	1.09	0.82	0.48	0.52
TAS2R3	-0.13	-0.1	-0.04	0.19	-0.1	-0.43	-0.1	-0.07	-0.31	-0.07	0.88	0.63	0	0.71			-0.2	-0.24	-0.46	0.29	-0.12	-0.36	-0.32	-0.04	0.11	-0.2	-0.36	0.09			0.86	1.29	0.77	0.95	1.29	1.62	1.15	1.17	0.4	0.95	0.47
SERPINC1	-0.17	-0.21	-0.59	0.49	-0.41	-0.14	0	-0.12	-0.64	-0.2	0.8	-0.03	-0.15	0.68			-0.34	0	-0.17	0.15	0.48	-0.37	-0.16	-0.34	-0.18	-0.37	-0.2	0.15			0.59	0.79	0.53	0.85	1	1.01	0.84	1.22	1.06	1.3	0.85
MIF4GD	-0.53	-0.67	-0.4	1.67	-0.61	-0.04	-0.43	0	-0.94	-0.33	0	0.31	-0.33	0.24			-0.29	0.13	-0.97	-0.15	2.03	-0.56	0.36	-0.5	-0.4	-0.34	-0.67	-0.34			1.02	1.59	1.07	1.17	1.01	2.45	1.13	2.13	0.75	1.65	0.6
ZSCAN32	-0.16	-0.15	-0.19	0.29	-0.34	-0.02	-0.31	0.15	-0.41	-0.03	0.24	-0.28	0.6	0.53			-0.68	-0.27	-0.01	0.37	0.35	-0.46	-0.2	-0.09	-0.16	-0.05	-0.22	0			0.61	0.23	0.23	0.76	0.54	0.87	0.3	0.52	0.55	0.52	0.01
LYPD3	1.56	0.64	-0.08	-0.08	0	-0.07	0.32	0.42	-0.31	-0.16	-0.09	-0.46	0.44	0.67			-0.45	-0.04	-0.11	-0.13	0.34	-0.43	-0.27	-0.23	-0.59	-0.07	-0.02	-0.51			0.85	0.42	0.9	1.83	0.87	0.99	0.99	0.85	0.99	0.72	1.04
SFI1	0.65	-0.15	-0.25	-0.19	-0.19	-0.17	0.22	0	-0.73	0	-0.3	-0.89	0.13	0.67			-0.36	-0.75	-0.29	-0.16	0.98	-0.64	0.12	-0.47	-0.13	-0.11	-0.32	-1.19			0.66	1.1	0.69	1.28	1.2	1.44	0.38	1.11	0.58	0.84	0.67
LST1	-0.39	-0.15	-0.17	0.28	0.25	0.19	0.38	-0.01	-0.29	-0.47	0	-0.54	0.98	0.43			-0.65	0.13	-0.44	-0.93	-0.29	-0.5	-0.82	-0.93	-0.36	0.2	-0.75	-0.57			1.25	1.1	1.01	0.93	1.66	0.8	0.6	0.81	-0.15	1.13	0.52
TMEM262	-0.37	-0.28	-0.39	-0.2	0.02	0	0.06	-0.3	-0.25	0.37	-0.18	0.54	-0.19	0.28			0.01	0.14	-0.07	-0.48	-0.2	-0.45	-0.23	-0.15	-0.18	-0.18	-0.3	0.03			0.71	0.85	0.83	0.44	1.11	1.05	0.68	0.55	-0.15	0.78	0.59
KLHDC7B	-0.1	0.04	-0.02	-0.02	-0.09	0.34	0.01	-0.38	-0.14	0.2	-0.17	-0.08	0.09	0.07			-0.19	0.1	0	-0.56	-0.2	-0.12	-0.44	-0.21	-0.17	-0.01	-0.24	-0.06			0.56	0.2	0.41	0.4	0.89	0.46	0.17	0.34	0.17	0.74	0.69
HFE2	-0.11	-0.08	-0.02	-0.07	0.27	0.17	-0.03	-0.02	0.06	-0.05	0	0.18	0.14	-0.06			-0.27	-0.05	-0.29	-0.1	-0.4	-0.4	-0.35	-0.19	0	-0.3	-0.41	0.36			0.4	0.62	0.55	0.52	0.36	0.42	0.13	0.39	0.28	0.89	0.53
ERMN	-0.22	0	0.1	0.48	-0.46	-0.18	0.2	0	0.45	0.31	-0.25	-0.22	-0.28	-0.2			-0.96	-0.32	-0.14	-0.41	-0.56	-0.27	-0.5	-0.36	-0.27	-0.16	-0.21	0.25			0.91	0.54	0.58	0.49	0.66	0.63	0.18	0.85	0.9	0.32	0.91
ARHGAP30	-0.11	-0.16	-0.32	0.61	0.06	-0.1	0.45	0.45	-0.13	-0.01	-0.33	-0.06	-0.03	-0.03			-0.29	0.06	0.1	-0.45	-0.1	-0.73	-0.31	0	-0.27	-0.11	0	-0.03			0.77	0.71	0.48	0.84	1.12	0.76	0.34	0.59	0.53	0.64	0.68
C1QB	-0.15	0.04	-0.14	0.26	-0.22	-0.12	0.25	0.19	-0.12	0.17	-0.17	-0.04	-0.21	0			-0.19	0.11	-0.07	-0.28	-0.38	-0.62	-0.09	-0.13	-0.19	0	-0.01	-0.13			0.21	0.19	0.41	0.2	0.81	0.45	0.12	0.42	0.46	0.6	0.49
CARD9	0.25	-0.13	-0.41	0.03	-0.42	-0.14	0.47	-0.16	0.09	0.39	0	-0.23	0.18	0			-0.31	-0.05	-0.42	-0.57	-0.54	-1.32	-0.64	0.03	-0.18	-0.19	-0.36	-0.36			0.59	0.78	0.86	0.85	0.47	0.85	0.32	0.46	0.37	0.6	0.7
TTC21A; MIR6822	0.06	0.17	-0.1	-0.02	-0.01	-0.12	0.22	-0.18	-0.04	0.06	-0.48	-0.54	0.11	0.09			-0.15	0.32	-0.19	-0.44	-0.87	-0.62	-0.34	-0.48	-0.1	-0.05	-0.52	0			0.78	0.95	0.31	1.24	0.29	0.85	0.4	0.88	0.37	0.87	0.28
ZNF729	-0.12	-0.1	-0.15	0.1	-0.03	-0.15	0.27	0.1	0.11	0.27	-0.25	-0.47	-0.03	0.31			0	-0.07	-0.82	-0.53	-0.29	-0.78	-0.4	-0.61	-0.32	-0.23	0.01	0.09			0.5	0.34	0.67	0.46	0.5	0.6	0.22	0.81	0.28	0.47	-0.1
ISLR2	1.04	0.16	0	0.05	-0.07	-0.31	0.49	0.15	0.07	-0.13	-0.32	-0.11	0.06	-0.03			-0.11	-0.18	-0.11	-0.19	-0.23	-0.1	-0.01	-0.3	-0.29	-0.09	-0.09	-0.24			0.61	0.48	0.76	0.57	0.43	0.58	1.01	0.64	2.42	0.7	0.53
HIC2	0.31	-0.03	-0.21	-0.21	-0.18	-0.05	0.34	-0.34	0.13	0.21	-0.42	-0.05	-0.1	-0.01			0.39	-0.33	-0.44	0.02	-0.17	-0.43	-0.16	-0.38	0.15	-0.05	-0.1	0.28			0.19	0.92	0.95	0.95	0.86	0	0.76	0.81	0.89	0.52	0.37
SPRN	-0.07	-0.04	-0.1	0.11	0.12	-0.06	-0.24	-0.15	0.15	-0.09	-0.15	0.03	-0.02	-0.42			0.26	-0.14	-0.24	-0.31	0.14	-0.41	-0.05	-0.02	-0.26	0	-0.19	0.04			0.47	0.44	0.3	0.29	0.32	0.11	0.61	0.25	0.56	0.61	0.36
ULK4	0.43	0.05	-0.14	-0.8	-0.17	-1.03	-0.14	0	1.13	-0.25	-0.29	0.03	0.16	-0.04			0.39	0.05	-0.45	-0.56	-0.2	-0.78	-0.2	-0.7	-0.25	-0.1	-0.63	-0.29			0.58	0.63	0.97	2.16	0.82	0.68	2.99	0.77	1.94	1.89	0.91
NAT8	-0.07	-0.07	-0.5	0.38	0.03	-0.07	0.17	-0.27	0.23	-0.09	-0.11	0.27	-0.01	-0.23			-0.41	-0.1	0	-0.87	-0.19	-0.13	-0.12	-0.24	-1.07	0.05	0.07	-0.37			0.49	0.1	0.36	1.2	0.55	0.34	2.48	1.53	1.52	1.08	0.18
TMPRSS11A	-0.1	-0.33	0.15	-0.13	0.68	-0.29	-0.28	-0.01	-0.29	-0.24	-0.01	0.24	0.05	-0.18			-0.5	0.25	-0.42	-0.23	-0.38	-0.06	0.2	0.25	0	-0.17	-0.43	-0.39			0.37	1.01	0.64	0.64	0.98	0.61	0.31	0.58	0.43	0.53	0.45
SMN1	0.75	-0.46	0.06	1.08	0.61	0.27	-0.01	-0.46	-0.09	-0.23	-0.37	-0.42	0.17	-0.19			-0.72	-0.25	0	-0.64	-0.94	-0.03	-0.23	-0.27	-0.42	-0.57	-0.31	0.7			0.58	2	0.17	0.96	1.41	1.01	1.08	0.27	0.67	0.97	1.44
NLRP14	0.05	-0.17	0	0.69	0.54	-0.48	-0.14	0.07	-0.04	-0.01	0.39	-0.14	0.14	-0.39			-0.4	-0.43	0	-0.48	-0.26	0.03	-0.24	-0.09	-0.28	-0.01	-0.23	-0.26			0.57	0.42	0.33	0.58	0.79	0.5	0.42	0.84	0.1	1.18	0.72
SLC22A8	-0.27	-0.15	-0.32	0.4	0.37	-0.05	-0.24	-0.12	-0.07	0.17	0.22	0.14	-0.05	-0.4			-0.48	-0.3	-0.26	0	0.26	-0.17	0.02	-0.16	-0.38	-0.1	-0.29	-0.01			0.26	0.84	0.14	0.35	0.76	0.81	0.18	0.86	0.57	0.97	0.35
TFAP2B	-0.24	-0.08	-0.54	-0.24	0.38	-0.06	-0.43	-0.04	-0.14	0.1	0.01	0.38	-0.2	-0.61			-0.05	-0.28	-0.15	-0.22	0.15	0.83	0.1	-0.11	-0.32	0	-0.03	-0.12			0.92	0.25	0.67	0.69	1.24	0.76	0.44	0.72	0.4	0.94	0.43
TREM2	-0.11	0.07	-0.37	-0.05	0.55	-0.18	-0.38	-0.02	-0.19	0	-0.06	0.33	0.15	-0.45			-0.17	-0.33	-0.2	-0.68	-0.13	0.15	0	-0.06	0.03	0.42	-0.07	-0.01			0.48	0.55	0.4	0.33	0.89	0.68	0.12	0.76	0.02	0.82	0.34
SLC39A6	-0.64	-0.89	-1.59	-0.68	-0.33	-0.47	-0.4	0.51	0.19	-0.45	-0.02	-0.67	-0.14	0			-1.23	-1.34	-0.16	-1.51	-0.29	0.59	0.59	1.04	0.92	0.96	-0.1	-0.22			1.61	2.14	2.09	2.34	0.2	3.29	1.09	2.44	2.52	2.16	1.33
TFF2	0.26	-0.38	-0.29	-0.6	-0.16	-0.37	-0.44	-0.24	-0.26	-0.2	0.35	-0.45	-0.4	-0.09			-0.08	-0.38	-0.09	-0.35	-0.51	0.13	0.23	-0.1	0.69	0.09	0.04	0			0.65	0.6	1.15	0.77	0.28	0.69	0.09	0.9	0.66	0.67	0.59
PLEK	-0.39	-0.48	-0.29	-0.19	-0.23	0	-0.36	-0.09	-0.36	-0.2	0.52	-0.26	-0.24	0.38			0.05	-0.37	-0.19	0.14	0.18	0.14	-0.3	-0.24	0.43	-0.29	-0.5	-0.39			0.65	0.64	0.72	0.58	0.2	1.41	0.54	0.59	0.9	0.56	0.75
RBMXL2	-0.19	-0.32	-0.34	-0.45	-0.43	-0.17	-0.09	0	-0.13	-0.45	0.27	-0.02	0.31	0.66			-0.05	-0.3	-0.2	-0.32	0.48	-0.21	0.03	0.54	0.37	-0.01	-0.07	-0.23			0.61	0.64	0.45	0.37	0.58	1.07	0.58	0.92	0.42	0.96	0.42
FAM205C	-0.02	0.49	-0.43	-0.2	-0.15	0.05	-0.08	-0.52	-0.08	-0.17	-0.34	-0.81	-0.03	-0.01			-0.24	-0.59	0	0.34	-0.28	0.23	-0.16	-0.12	0.32	0.2	0.13	-0.3			0.78	0.59	0.54	0.59	1.58	0.48	0.63	0.86	0.53	0.59	0.71
MIA2	-0.04	0.16	-0.26	-0.17	0.22	-0.15	-0.36	-0.17	-0.1	-0.17	0	-0.67	0.19	0.19			-0.15	-0.31	0.63	0.02	-0.2	-0.06	-0.16	-0.03	0.42	-0.32	-0.45	-0.45			0.29	1.05	0.2	0.76	1.26	0.4	0.75	1.5	0.87	0.75	0.65
OR51V1	-0.25	0	0.01	-0.28	-0.22	-0.17	0.33	-0.27	-0.39	-0.19	0.15	-0.28	0.08	-0.1			-0.09	-0.17	-0.08	-0.13	0.25	-0.32	-0.5	-0.2	0.18	0.23	-0.21	-0.16			0.59	0.4	0.34	0.5	1.25	0.36	1.3	0.97	0.42	0.38	0.42
CXCL9	-0.21	-0.08	0.19	-0.23	0.23	0.21	0.46	-0.18	-0.35	-0.23	0	-0.35	-0.12	0.19			-0.66	-0.51	-0.36	-0.19	-0.04	-0.57	0.24	-0.11	-0.6	0.07	-0.21	-0.01			0.14	1.02	0.29	0.61	1.6	0.46	1.65	1.98	0.68	0.8	0.36
BTK	-0.62	0.38	-0.04	0	0.2	-0.53	-0.25	-0.37	-0.01	-0.02	0.45	-0.22	-0.08	-0.19			-0.17	-0.33	-0.23	0.18	0.2	-0.24	0.48	-0.83	0.04	0.04	-0.15	-0.47			-0.03	0.92	0.17	0.37	1.65	0.33	1.29	1.13	0.69	0.35	0.22
CLEC2A	-0.28	0.11	-0.21	-0.35	0.31	-0.32	-0.12	-0.39	-0.18	0.06	-0.12	-0.27	0.27	0.34			-0.27	-0.3	-0.18	-0.22	-0.02	-0.03	0.06	0	0.16	-0.27	-0.08	-0.25			0.48	0.49	0.61	0.36	0.79	0.67	1.04	0.95	1.26	0.43	0.33
C4orf17	-0.35	0.11	-0.45	-0.34	0.07	-0.31	-0.48	-0.31	-0.46	-0.2	-0.06	-0.02	0.25	0.36			-0.39	-0.2	-0.16	0	-0.22	-0.28	0.12	0.02	-0.2	-0.24	0.15	-0.26			0.26	0.21	0.48	0.19	0.67	0.49	0.76	0.18	0.84	0.17	0.33
TMEM105	-0.05	0	-0.08	-0.15	-0.1	-0.03	-0.05	0.06	-0.01	-0.28	-0.17	-0.47	0.5	0.15			-0.42	-0.36	-0.39	0.03	0.25	0.06	-0.12	-0.44	0.03	-0.18	-0.05	-0.17			0.27	0.2	0.44	0.17	1.25	0.77	0.52	0.57	0.81	0.14	0.33
CA1	-0.07	-0.2	0.1	-0.32	-0.46	0	-0.08	-0.41	0.28	-0.4	-0.06	-0.28	-0.1	0.07			0.17	-0.55	0.07	0.08	-0.43	-0.13	-0.29	-0.46	-0.4	-0.25	-0.41	0.12			0.17	0.19	0.48	0.24	0.49	0.57	0.73	0.88	0.51	0.35	0.92
OR5W2	-0.2	-0.12	0.04	-0.26	-0.04	-0.21	-0.05	-0.35	-0.21	0.02	0.12	-0.4	0.15	0.03			-0.04	0.08	-0.25	-0.28	-0.35	-0.29	-0.28	-0.47	0.02	-0.27	-0.29	0			0.6	0.29	0.55	0.27	0.32	0.52	1.01	0.62	0.01	0.48	0.07
SPATA8	-0.02	0.08	-0.03	-0.01	-0.1	-0.02	0	-0.16	-0.01	-0.09	0.1	-0.2	0.3	0.11			0.06	-0.17	-0.02	0.05	-0.02	-0.23	-0.23	-0.13	-0.05	-0.02	-0.31	0.24			0.27	0.32	0.41	0.17	0.34	0.33	0.46	0.58	0.17	0.31	0.24
ATP13A4	0.13	-0.15	-0.1	-0.01	-0.13	-0.2	0.05	-0.29	0.17	0.03	0	-0.27	-0.17	0.2			0.07	-0.28	0	-0.16	-0.17	-0.05	-0.49	-0.24	0.07	-0.07	-0.07	-0.06			0.36	0.5	0.4	0.23	0.64	0.24	0.53	0.24	0	0.31	0.07
CALHM3	0.04	-0.19	0.17	-0.13	-0.09	-0.26	0.16	-0.39	-0.25	-0.15	0.26	-0.19	-0.4	-0.22			-0.29	-0.34	0.02	-0.42	0.08	-0.35	0.03	-0.54	-0.07	0	-0.25	-0.36			0.31	0.38	0.31	0.47	0.41	0.56	0.45	0.58	0.4	0.72	0.29
ACSS3	0.08	-0.09	0.04	-0.16	-0.02	-0.16	0.18	0	-0.1	0.05	0.23	-0.06	-0.16	-0.1			-0.41	-0.34	-0.12	-0.09	-0.06	-0.33	-0.08	-0.51	0.21	-0.36	0.01	-0.04			0.38	0.5	0.4	0.23	0.21	0.25	0.53	0.52	0.25	0.66	0.14
DUX5	-0.11	0.12	-0.04	-0.27	0.02	-0.16	-0.12	0.27	-0.24	0.39	0.13	-0.05	-0.5	-0.41			-0.16	-0.3	-0.53	0.04	-0.64	-0.29	-0.22	-0.39	0.28	0	-0.16	-0.19			0.7	0.44	0.63	0.48	0.36	0.34	0.65	0.39	0.44	0.98	0.65
NPVF	0.34	-0.13	-0.07	-0.26	-0.25	-0.22	0.07	0.21	-0.58	0.16	0.21	0.25	-0.59	-0.4			-0.57	-0.37	-0.46	-0.65	-0.42	-0.64	-0.85	-0.34	0.18	0	-0.12	-0.84			0.25	0.59	0.27	0.38	0.43	0.54	0.95	0.53	1.35	1.22	0.3
C17orf98	-0.13	-0.13	0.14	0.29	0.05	0.04	-0.33	-0.01	0.01	-0.4	0	-0.21	-0.26	-0.01			-0.43	0.08	-0.3	-0.28	-0.3	-0.26	-0.18	-0.28	-0.07	0	-0.23	-0.19			0.35	0.36	0.41	0.1	0.55	0.41	0.65	0.3	0.44	0.3	0.06
RXFP3	0.28	0.13	0.48	-0.05	0.21	0.14	-0.14	0	0.24	-0.02	0.16	-0.04	-0.38	-0.1			-0.52	-0.33	-0.14	-0.3	-0.41	-0.23	-0.13	-0.15	-0.03	-0.19	-0.14	-0.53			0.4	0.51	0.36	0.11	0.79	1.06	1.14	0.3	0.36	0.67	0.47
LILRB5	-0.02	0.06	0.63	-0.13	0.37	0.25	0.23	-0.15	-0.1	-0.15	0.3	-0.14	-0.24	-0.05			-0.25	-0.19	-0.33	-0.31	-0.38	-0.61	-0.28	-0.13	-0.32	-0.06	0.08	0			0.58	0.25	0.44	0.29	1.09	0.89	0.6	0.66	0.55	0.69	0.52
SLC7A13	-0.18	-0.01	0.32	-0.19	0.13	0.03	-0.02	0.14	-0.13	0	0.41	0	-0.49	-0.29			-0.29	-0.29	-0.16	-0.44	-0.34	-0.65	-0.28	-0.25	0.02	-0.12	0.18	-0.01			0.49	-0.02	0.27	0.42	0.65	0.61	1.06	0.56	0.8	0.33	0.23
NEUROG1	-0.02	0.02	0.26	0.14	-0.13	-0.08	0.04	-0.17	0.03	-0.02	0.31	0.08	-0.12	0.06			-0.25	-0.3	-0.17	-0.26	-0.33	0	-0.15	-0.18	-0.06	-0.14	-0.18	-0.05			0.1	0.1	0.36	0.08	0.27	0.17	0.46	0.3	0.47	0.3	0
SSX4B; SSX4	0.27	-0.02	-0.16	0.09	0.3	0.77	0	0.34	-0.02	-0.28	0.19	-0.21	-0.56	-0.41			-0.61	-0.2	-0.28	-0.01	-0.47	-0.39	-0.31	-0.09	-0.14	0.05	-0.13	-0.3			0.48	0.49	0.83	0.32	0.45	0.26	0.57	0.47	1.11	0.96	0.71
C7orf65	-0.07	-0.1	-0.03	0.05	0.21	0.62	-0.19	-0.03	-0.42	0.38	0.31	-0.56	-0.51	0.21			-0.58	-0.2	-0.1	-0.29	-0.4	-0.49	0	-0.1	-0.25	-0.16	-0.36	0.02			0.44	0.5	0.56	0.31	0.19	0.93	0.29	0.64	0.62	0.82	0.85
ACSBG1	-0.06	-0.37	-0.23	-0.03	-0.23	-0.26	0	0.03	-0.06	0.05	0.14	-0.35	-0.35	0.28			-0.1	-0.09	-0.05	-0.57	0.2	-0.25	-0.28	0.52	-0.38	0.6	-0.11	-0.26			0.11	1.32	0.56	0.87	0.91	0.87	0.69	1.65	0.68	0.51	0.58
ZNF32-AS3	-0.27	-0.27	-0.11	-0.17	-0.02	0.25	0.07	-0.25	0.55	0.02	-0.1	-0.24	-0.4	0.13			-0.11	-0.38	0	-0.28	-0.16	-0.14	-0.3	-0.03	-0.47	0.4	0.41	-0.24			0.35	0.8	0.25	0.38	0.64	0.9	0.49	1.2	0.17	0.76	0.76
SLC22A16	-0.05	0	-0.39	-0.09	-0.16	-0.31	-0.21	-0.23	0.36	0.42	0.02	-0.24	-0.79	-0.74			-0.59	-0.31	0.03	-0.94	-0.18	0.09	-0.34	0.1	-0.19	0.38	-0.05	-0.04			0.29	0.6	0.69	0.64	1.34	1.26	0.7	1.43	0.34	0.62	0.6
KRTAP21-2	-0.24	-0.07	-0.08	0.07	-0.27	-0.17	-0.21	0.06	0.2	0.13	0	-0.2	-0.51	-0.28			-0.1	-0.17	0.09	-0.3	-0.07	0	-0.16	-0.01	0.04	0.11	0.11	-0.29			0.42	0.15	0.15	0.33	0.48	0.91	0.09	0.85	0.35	-0.03	0.44
AVPR1A	0.1	-0.1	-0.2	-0.47	-0.08	-0.01	-0.15	-0.34	0.33	-0.15	-0.14	0.03	-0.49	0.1			0.23	-0.19	0.19	-0.29	-0.01	-0.47	-0.05	0.15	-0.06	0.08	0	-0.53			0.25	0.58	0.1	0.36	0.9	0.7	0.4	0.78	-0.03	0.09	0.22
FOXD3	-0.86	-0.49	-0.13	-0.67	-0.47	-0.36	-0.46	-1.06	-0.59	-0.67	-0.28	-0.48	-0.72	-0.74			-0.13	0	-0.22	0.13	-0.28	0.45	0.46	0.61	0	0.4	1.43	-0.37			1.6	1.55	1.57	1.46	1.87	2.03	1.91	2.06	1.56	1.28	1.67
KAAG1	-0.35	-0.45	-0.36	-0.45	-0.32	-0.27	-0.77	-0.28	-0.51	-0.82	0.08	-0.64	-0.32	-1.52			-0.17	0.13	-0.1	0	-0.16	0.5	0.52	0.37	0.21	0.13	-0.03	-0.35			1.45	1.56	1.28	1.1	1.36	1.25	1.44	1.48	1.55	1.02	0.98
BSND	-0.22	-0.44	-0.34	-0.26	-0.27	-0.09	-0.29	0.06	-0.29	-0.18	0	-0.18	-0.27	-0.39			-0.01	0.46	-0.07	-0.28	-0.35	-0.18	0.17	0.18	0.12	0.08	0.4	-0.15			0.65	0.88	0.72	0.73	0.98	0.71	1	0.72	0.65	0.43	0.69
HELT	-0.36	0	-0.41	-0.22	-0.28	-0.15	-0.29	-0.51	-0.38	-0.46	-0.45	-0.22	-0.18	-0.45			0.03	0.22	0	-0.26	-0.21	0.11	-0.51	0.26	0.36	0.15	0.3	-0.05			0.62	0.88	1.04	0.74	0.64	1.05	0.58	0.87	0.91	0.84	1
GPR158-AS1	-0.31	-0.3	-0.18	-0.29	-0.15	0.11	-0.27	-0.43	-0.22	-0.21	-0.24	-0.19	0.14	-0.28			0.33	0.06	-0.18	0	0.12	-0.11	-0.35	0.35	-0.1	-0.02	0.36	-0.18			0.83	0.74	0.83	1.3	1.06	1.01	0.76	1.13	0.83	0.77	0.64
NUDT10	-0.71	-0.28	-0.12	-0.64	-0.03	-0.1	-0.11	-0.42	-0.45	-0.53	-0.59	-0.7	-0.24	-0.22			0.28	0	0.05	-0.18	-0.2	-0.13	0.11	0.38	0.13	0.17	0.37	-0.09			1.07	0.91	1.22	1.19	0.91	1.49	0.87	1.02	0.46	1.1	0.6
C7orf57	-0.18	-0.42	0.12	-0.49	-0.25	-0.44	-0.38	-0.53	-0.35	-0.53	-0.37	-0.42	0.11	-0.68			0.05	0.24	0	-0.02	-0.3	-0.05	0.18	-0.08	-0.18	-0.35	0.05	0.18			1.34	0.95	0.51	1.12	0.84	0.67	0.73	0.84	0.59	0.92	0.66
CCR4	-0.56	-0.43	-0.78	-0.57	-0.54	-0.67	-0.85	-0.45	-0.7	-0.75	-0.41	-1.31	-0.69	-0.72			0	0.15	-0.13	0.1	0.06	0.25	0.43	0.22	0.2	0	-0.23	-0.19			0.62	0.71	0.82	0.78	1.53	1.31	0.69	1.09	0.84	0.85	0.91
PRDM9	-0.15	-0.47	-0.32	-0.68	-0.78	-0.54	-0.77	-0.43	-0.44	-0.62	-0.65	-0.95	-0.87	-0.85			-0.21	0	0.02	-0.01	0.57	0.38	0.14	0.26	-0.03	0.07	-0.26	0.04			0.54	0.8	0.86	0.78	1.19	1.31	1.27	0.91	0.85	0.93	0.73
DPPA4	-0.79	-0.44	-0.56	-0.58	-0.55	-0.62	-0.69	-0.67	-0.37	-0.53	-0.31	-0.72	-0.42	-0.52			0.08	-0.32	0.05	0.19	0.34	0.4	0.49	0.03	-0.24	-0.1	0	-0.03			0.82	1.03	0.69	0.65	1.17	0.84	0.56	0.58	0.56	0.58	0.74
SCGN	-0.91	-1.16	-1.11	-0.77	-0.66	-1.23	-0.68	-0.96	-0.91	-1.03	-0.52	-0.83	-1.09	-1.86			0.09	-0.38	0.26	-0.27	0.56	-0.4	0.06	0	0.01	-0.18	0.05	0			1.04	1.19	1.26	1.43	1.39	1.63	1.31	1.28	1.7	1.34	0.68
MRGPRG-AS1	-0.42	-0.5	-0.29	-0.39	-0.51	-0.59	-0.36	-0.38	-0.43	-0.43	-0.31	-0.85	-0.83	-1.14			0.23	0.38	0.12	0.11	0.61	-0.08	-0.23	0.06	-0.19	0.08	0	-0.07			0.54	0.69	0.57	0.78	1.04	0.87	0.71	0.81	0.71	0.75	1.09
ZPLD1	-0.75	-0.53	-0.81	-0.75	-0.19	-0.43	-0.7	-0.12	-0.46	-0.81	-0.2	-0.49	-1.38	-0.92			-0.39	-0.14	-0.19	0	0.27	0.14	-0.21	0.22	0.3	0	0.22	0.04			0.64	0.91	0.74	0.81	0.88	0.99	1.1	1.65	0.82	0.81	0.67
IL5RA	-0.42	-0.48	-0.66	-0.59	-0.32	-0.66	-0.36	-0.38	-0.18	-0.53	0	-0.48	-0.98	-1.12			-0.13	0.07	-0.19	-0.69	0.19	0.02	0	0.4	-0.47	0.19	0.37	0.18			1.22	0.98	0.77	0.77	1.35	0.94	0.73	0.87	0.97	1.1	0.92
KRT12	-0.52	-0.45	-0.5	-0.44	0.07	-0.57	-0.49	-0.33	-0.16	-0.22	-0.1	-0.4	-0.65	-0.75			-0.27	-0.06	-0.09	-0.29	0.45	-0.18	0	0.45	0.09	0.26	0.17	0.2			0.58	0.99	0.31	0.8	1.02	0.87	0.92	0.92	0.85	0.79	0.73
CCDC140	-0.39	-0.93	-0.36	-0.73	-0.81	-0.73	-0.75	-0.16	-0.55	-0.42	-0.47	0.06	-0.55	-0.82			-0.2	0	0.2	0	0.75	0.1	-0.06	0.09	-0.25	0.66	-0.23	0.23			1	1.01	0.91	0.95	0.84	0.78	1.14	1.34	0.7	0.74	1.03
KLF15	-0.74	-0.9	-0.88	-0.87	-0.91	-0.75	-0.95	-0.82	-0.7	-0.93	-0.41	-0.29	-0.51	-1.29			-0.1	-0.21	-0.27	0.17	0.03	0.03	0.14	0.15	0.08	-0.03	0.02	0			1.34	1.44	1.85	1.65	1.32	1.78	1.55	1.39	1.16	1.94	1.45
LINC00473	-1.96	-1.54	-1.75	-1.29	-0.81	-1.52	-1.48	-2.09	-1.48	-1.46	-0.9	-1.53	-0.35	-2.88			-0.54	-0.27	-0.37	0.6	1.89	1.28	0.49	0.92	0.47	0	1.05	-0.1			2.4	2.34	2.9	2.67	2.91	2.86	3.05	2.8	2.49	3.03	2.73
PDE10A	-1.16	-1.16	-1	-0.8	0	-1.07	-1.06	-1.06	-1.13	-1.31	-0.8	-0.56	-0.43	-1.01			-0.62	-0.28	0.06	0.71	0.69	0.87	0	0.44	0.5	-0.03	0.58	-0.23			1.79	1.56	1.94	2.02	2.19	2.22	1.72	2.56	1.64	3.28	2.2
C2orf61	-0.96	-0.54	-0.29	-0.63	-0.33	-0.91	-0.58	-0.55	-0.56	-0.55	-1.15	-0.96	-1.05	-0.94			0	0.18	0.69	0.63	0.43	-0.05	-0.06	0.03	-0.14	-0.08	0.06	0.16			1.78	1.56	1.03	1.43	1.82	1.73	1.63	2.26	1.4	1.73	1.66
HOXD3	-0.68	-1.15	-1.29	-1.13	-0.87	-0.74	-0.93	-1.26	-1.28	-1.23	-1.37	-1.7	-1.52	-1.44			-0.31	0.03	1.46	0.86	0.77	0.29	-0.64	0.21	-0.04	0.08	-0.01	0			2.49	2.47	2.73	2.73	3.05	2.78	2.84	2.98	2.3	2.67	2.95
ZFR2	-0.47	-0.42	-0.39	-0.49	-0.14	-0.3	-0.24	-0.36	-0.31	-0.43	-0.54	-0.25	-0.78	-0.53			-0.04	0.04	-0.01	-0.11	0.11	-0.05	0.02	0.02	0.06	0.21	0.23	0			0.7	1.04	0.82	1.03	0.98	0.86	0.82	0.91	0.93	0.85	0.99
XKR4	-0.24	-0.54	-0.29	-0.3	-0.14	-0.21	-0.34	-0.39	-0.56	-0.27	-0.11	-0.13	-0.46	-0.43			-0.03	-0.08	0.17	0.29	-0.2	-0.24	0	0.11	0.4	0.22	0.33	0.46			0.92	1.06	0.96	0.98	1.32	1.25	1	1.32	0.55	1.26	1.02
C2CD4D	-0.25	0.02	-0.51	0.08	-0.35	-0.46	-0.37	-0.36	-0.22	-0.14	-0.34	-0.46	-0.52	-0.87			-0.21	-0.17	-0.5	0.63	0.36	-0.17	0.16	0.03	-0.02	0	-0.68	0.18			0.81	0.86	1.05	0.99	0.86	0.95	1.18	1.1	1.08	1.51	1.29
ST6GALNAC3	-1.26	-0.86	-1.18	-0.96	-0.78	-0.99	-1.17	-1.06	-0.81	-0.62	-0.59	-1.11	-1.42	-1.55			-0.95	0.24	-0.74	0	1.59	1.18	2.5	0.98	-0.27	-0.25	1.12	0.72			1.93	2.93	3.02	4.47	3.12	4.16	3.29	3.68	3.37	4.03	4.2
OR56A1	-0.14	-0.14	-0.46	-0.6	-0.01	-0.08	0	-0.07	-0.56	-0.05	-0.28	-0.4	-0.54	-0.5			-0.09	0.13	-0.01	-0.46	0.46	-0.22	0.62	0.23	0.11	0.03	0.52	-0.21			1	1.01	0.91	0.89	1.1	1.34	0.84	1.18	1.27	0.82	1.39
GLRA1	-0.39	-0.36	-0.14	0.08	0.07	-0.08	-0.34	-0.66	-0.43	-0.48	-0.32	-0.47	-0.32	-0.2			-0.08	-0.16	-0.13	-0.03	0.32	0.14	0	0.35	-0.18	0.07	-0.08	0.04			0.67	1.05	0.67	0.9	0.95	0.71	0.71	0.62	1	0.79	1.01
CLEC12A	-0.21	0.08	-0.48	-0.37	-0.4	-0.54	-0.45	-0.29	-0.18	-0.18	0.03	-0.42	-0.28	-0.42			-0.39	0.05	-0.33	-0.11	0.27	0	-0.49	0.08	-0.03	-0.15	0.58	0.61			0.92	1.06	0.91	0.71	1.09	1.19	1.1	1.02	0.98	1.21	0.82
SOX7	-0.67	0.16	-0.97	-0.4	-0.67	-0.37	-0.57	-0.14	-0.3	-0.34	0.11	-0.68	-0.9	-0.67			-0.24	-0.09	-0.04	0.37	0.2	-0.3	-0.2	-0.13	0.16	0.2	0.5	0			0.76	0.96	1.5	1.15	0.94	1.02	0.96	1.18	0.89	0.96	1.11
OR52E4	-0.35	-0.51	-0.49	-0.72	-0.93	-0.18	-0.72	-0.31	-0.63	-0.45	0.02	-1.09	-1.19	-1.28			0	0.12	-0.07	-0.1	1.08	-0.32	-0.01	0.25	0.84	0.31	0.51	-0.17			1.44	1.39	1.4	1.35	2.07	1.76	1.77	1.69	2.25	1.19	1.56
C1orf115	-0.33	-0.31	-0.34	-0.64	-0.69	-0.09	-0.38	-0.21	-0.61	-0.22	-0.27	-0.5	-0.77	-0.51			-0.08	0.04	-0.03	-0.25	0.61	0.24	-0.08	0.26	0.88	0	0.31	0.19			1.06	0.56	0.65	0.88	0.95	1.1	1.15	1.03	1.37	1.32	0.95
OR4F17	0	-0.04	-0.86	-0.65	0.17	-0.19	-0.37	-0.41	-0.04	-0.11	0.32	-0.14	-0.85	-1.03			-0.12	-0.16	-0.2	-0.25	1.16	-0.08	0.24	-0.01	0.45	-0.01	0.44	0.84			0.84	1.14	0.63	1.4	1.29	1.5	1.6	1.12	1.7	2.07	1.15
TSPO2	-0.36	-0.31	-0.09	-0.46	-0.18	-0.07	0.13	-0.05	-0.3	-0.4	-0.35	-0.34	-0.14	-0.54			0	-0.25	0.07	-0.01	-0.12	0.05	0.15	0.06	-0.05	0.11	0	0.09			0.81	0.61	0.48	0.61	1.16	0.86	0.77	0.88	1.03	0.78	0.9
SLC30A3	-0.49	-0.37	-0.39	-0.03	-0.04	-0.29	0.07	-0.31	-0.25	-0.37	-0.12	-0.51	-0.6	-0.58			-0.18	-0.02	0.05	-0.03	-0.18	0	0.43	0.16	-0.1	0.4	0.15	0.05			0.77	0.66	0.44	0.77	1.5	0.97	0.52	1.04	0.89	0.65	1.05
OR5L1	-0.56	0.05	-0.5	-0.21	-0.05	-0.28	-0.11	-0.26	-0.36	-0.59	-0.54	-0.38	-0.87	-0.54			-0.17	0	-0.17	0.06	0.1	-0.05	0.02	0.05	-0.19	0.35	0.04	-0.31			0.79	0.58	0.34	0.32	1.11	0.66	0.89	0.73	0.96	0.54	0.96
HMG20A	-0.32	-0.17	0.39	-0.41	-0.33	-0.44	-0.6	-0.28	-0.65	-0.84	-0.5	-0.39	-1.72	-1.38			-0.36	-0.11	-0.36	0.04	-0.04	-0.27	0.07	0.21	0	0.15	0.43	0.48			1.1	1.66	0.62	1.73	1.7	1.43	2.19	2.72	1.75	1.63	2.18
OR2G2	-0.8	-0.46	-0.13	-0.48	-0.3	-0.06	-0.16	-0.51	-0.67	-0.24	0.1	-0.77	-1.13	-1.2			0	-0.11	-0.13	-0.07	0.07	-0.24	0.18	0.2	0.17	0.08	-0.06	0.22			0.93	0.78	0.95	0.84	1.21	1.19	0.98	1.55	0.85	0.86	1.01
WNT4	-0.29	-0.42	-0.41	-0.27	-0.13	-0.35	-0.07	-0.37	-0.18	-0.35	0.14	-0.39	-1.21	-0.99			0.3	0.14	-0.22	-0.02	0.18	-0.12	0.14	0	-0.11	0	0.14	-0.06			0.54	0.6	0.8	0.81	1.17	0.86	0.81	0.92	0.52	0.97	1.16
ADAD1	-0.16	0	-0.15	-0.51	0.11	-0.2	-0.25	-0.2	-0.48	-0.37	0.07	-0.51	-1.4	-0.8			-0.15	-0.12	-0.05	0.1	0.49	-0.26	-0.33	-0.36	0.07	0.24	-0.2	0.11			0.6	0.85	0.9	0.79	1.23	1.06	1.08	1.05	1.21	0.72	1.21
ACR	-0.09	-0.31	-0.09	-0.27	-0.07	-0.1	-0.11	-0.34	-0.14	-0.26	-0.08	-0.27	-0.52	-0.47			-0.04	-0.15	0	0.45	0.49	0	0.3	-0.02	-0.17	0.25	0.12	0.11			0.85	0.64	0.6	0.48	0.93	0.92	0.63	0.79	0.77	1.07	0.57
GZMH	-0.42	-0.2	-0.11	-0.56	-0.13	-0.4	-0.29	-0.44	-0.39	-0.41	0.08	-0.28	-0.24	-0.37			-0.31	-0.23	-0.14	0.58	0.65	0.22	-0.02	0.1	-0.18	0.18	0.07	0			0.67	0.42	0.67	0.3	0.93	0.74	0.73	1.07	1.03	0.72	0.67
PKHD1L1	-0.13	-0.06	0.12	-0.47	-0.21	-0.26	-0.24	-0.37	-0.19	-0.21	0.33	-0.49	-0.41	-0.6			-0.01	-0.03	-0.05	0.4	0.69	0.38	-0.2	-0.01	0.12	0.03	0	-0.11			0.67	0.45	0.66	0.4	0.71	0.69	0.78	0.83	0.76	0.83	1.07
SERPINB3	-0.03	-0.08	-0.57	-0.36	-0.93	-0.46	-0.24	-0.16	-0.73	-0.61	-0.02	0.12	-0.36	-0.82			-0.13	0	0	-0.14	0.2	0.29	0.12	-0.01	-0.03	0.23	-0.24	0.03			0.87	0.97	0.91	0.9	1.66	1.3	0.92	0.97	1.02	0.96	1.16
C1orf141	0.32	-0.1	-0.34	-0.7	-0.35	-0.27	-0.44	-0.46	-0.42	-0.28	-0.32	-0.22	-0.63	-0.35			-0.02	0.19	0	-0.18	0.25	0.17	0.1	0.15	-0.21	0.03	-0.21	-0.44			0.58	0.74	0.1	0.82	1.39	0.74	0.82	0.82	0.64	0.69	0.7
PNOC	0.2	-0.47	-0.88	-0.18	-0.32	-0.02	-0.12	-0.37	-0.65	-0.06	-0.42	-0.63	-0.64	-0.49			-0.18	0.15	-0.03	-0.07	0.05	0.03	0.08	-0.24	-0.11	0	0.01	0.09			0.73	0.3	0.34	1.02	1.1	0.67	0.72	0.89	0.58	0.73	0.89
ARGFX	-0.44	-0.5	-0.44	-0.57	-0.2	-0.29	-0.57	-0.42	-0.64	-0.62	-0.06	-0.36	-0.49	-0.51			0.09	-0.1	0.26	-0.47	-0.21	0.04	0	0.16	0.51	0.15	0.09	-0.11			0.39	0.84	0.51	0.62	0.78	0.46	1.1	0.77	0.88	0.66	1.12
OR6F1; OR14A2	-0.66	-0.3	-0.82	-0.37	-0.18	-0.27	-0.52	-0.38	-0.03	-0.16	-0.17	-0.64	-0.44	-0.68			0	0.08	0.34	0.13	-0.41	0.07	-0.38	0	-0.11	0.02	0.17	-0.16			0.52	0.79	0.6	0.81	1.3	0.57	1.38	1.16	1.1	0.97	1.21
TP53TG5	-0.13	-0.52	-0.93	-0.17	-0.27	-0.4	-0.37	-0.43	-0.33	-0.29	0.12	-0.51	-0.36	-0.34			0	0.01	0.72	-0.2	-0.38	-0.25	-0.18	0.31	0.13	0.38	-0.29	0.12			0.34	0.78	0.7	0.83	0.95	0.75	0.96	0.97	0.63	0.84	1.12
FLJ33360; CTD-2324F15.2	-0.52	-0.88	-0.7	-0.86	-0.43	-0.39	-0.16	-0.59	-0.26	-1.08	-0.05	-1.18	-0.33	-0.27			0.06	0.06	0.52	-0.59	-0.49	0	0.11	0.24	-0.5	0.41	0.31	-0.01			0.51	1.26	1.06	1.16	1.89	1.21	1.27	1.02	1.05	0.96	1.05
ASCL1	-0.3	-0.34	-0.24	-0.28	-0.24	-0.2	-0.36	-0.04	-0.03	-0.3	0.22	-0.67	-0.5	-0.74			0	0.42	-0.05	-0.25	-0.31	0.01	-0.01	-0.07	0.11	0.09	0.15	0.43			0.71	1.78	0.83	0.58	1.17	0.93	0.87	1.03	1.11	1.35	1.2
LOC643802	-0.44	-0.48	-0.51	-0.65	-0.11	-0.13	-0.87	0.11	-0.8	-0.79	-0.04	-1.23	-0.51	-0.8			0.1	0	-0.18	-0.43	-0.36	0.07	0.17	-0.12	0.14	0.17	-0.14	0.73			0.88	1.13	0.44	0.93	1.11	1.22	0.72	1.23	0.71	0.84	1.41
TMEM82	-0.32	0.12	-0.36	-0.24	-0.18	-0.04	-0.21	-0.15	0	-0.2	-0.21	-0.16	-0.39	-0.2			-0.27	-0.01	-0.03	-0.13	-0.29	-0.21	0.3	0.16	0.04	0.01	0.03	0.12			0.42	0.55	0.68	0.27	0.5	0.53	0.67	0.41	0.71	0.45	0.49
AMHR2	-0.44	-0.01	-0.57	-0.54	-0.55	-0.35	-0.29	-0.5	-0.25	-0.79	-0.17	-0.58	-0.73	-0.7			0.09	-0.18	0.01	-0.52	0.25	-0.16	0	-0.37	0.08	0.14	0.22	0.39			0.64	1.09	1.12	0.93	1.68	1.14	2.65	1.13	0.97	1.08	1.11
ACTL8	-0.28	-0.02	-0.41	-0.78	0.01	0.2	-0.46	-0.23	-0.37	-0.31	0.09	-0.24	-0.56	-0.46			-0.32	-0.15	0.11	-0.46	-0.07	-0.11	0.09	-0.31	-0.13	0	0.07	0.37			0.73	0.58	0.55	0.51	0.8	0.77	1.19	0.74	0.22	0.56	0.79
C1QTNF8	-0.24	0.14	-0.32	-0.31	-0.14	-0.08	-0.16	-0.1	-0.04	-0.03	0.13	-0.13	-0.17	-0.19			-0.01	-0.17	0.09	-0.14	0	-0.08	0	0.04	0	0.07	0.16	0.08			0.32	0.54	0.23	0.31	0.73	0.21	0.57	0.53	0.37	0.41	0.4
SH2D7	-0.43	-0.34	-0.56	0	-0.46	-0.13	-0.33	-0.49	-0.66	-0.06	-0.6	-0.38	-0.17	-0.97			0.17	0	0.12	-0.16	-0.13	0.06	0.26	0.2	0.23	0.23	-0.11	-0.19			0.82	0.7	0.8	0.85	0.97	0.85	0.64	0.48	0.86	0.93	0.73
C6orf118	-0.31	-0.68	-0.83	-0.42	-0.84	-0.02	-0.7	-0.5	-0.69	0.4	-0.23	-0.99	-0.37	-0.9			-0.03	-0.09	-0.28	-0.14	0	-0.02	0.2	0.43	0.17	0.39	0.34	0.01			0.6	1.24	0.53	0.54	1.06	1.11	0.82	0.59	1.05	0.67	0.93
FHIT	-1.31	-0.76	-1.56	-0.89	-0.78	-1.14	-0.19	-1.74	-1.9	-0.77	-1.41	-0.86	-2	-1.71			-0.07	-0.04	-1.67	0	-0.62	0.13	0.09	0.75	1.23	0.24	0.17	0.14			0.67	2.77	1.61	1.9	1.43	2.44	0.75	1.92	1.9	3.37	2.78
C3orf79	-0.52	0.13	-0.7	-0.57	-0.13	-0.06	-0.15	-0.43	-0.4	0.13	-0.34	-0.9	-0.8	-0.67			-0.18	-0.12	-0.25	-0.18	0.06	0	-0.07	0.19	0.55	-0.12	0.01	0.02			0.32	0.37	1.18	0.59	0.51	0.82	0.71	0.87	0.91	0.95	0.93
TPTE2	-1.15	-1.37	-1.8	-1.31	-1.24	-1.64	-1.37	-1.55	-1.94	-1.38	-1.59	-1.51	-0.88	-0.9			-0.24	0.8	0.09	0.49	0.88	0.2	0.8	-0.06	-0.1	-0.1	0	1.45			0.58	2.37	2.18	1.28	1.91	1.22	1.89	0.78	1.56	1.08	1.95
MAGEA12; CSAG4	-1.29	-1.53	-1.5	-0.49	-1.03	-1.35	-0.67	-1.22	-1.36	-0.91	-1.08	-1.3	-1.54	-0.66			-0.34	1.02	-0.19	0.33	0.97	0.03	0.02	-0.31	0	0.73	-0.28	1.12			0.55	1.86	2.48	2.45	1.02	1.81	1.37	0.73	0.82	1.82	1.61
FAHD2B	-1.2	-0.89	-1.38	-0.3	-1.39	-0.96	-1.07	-0.74	-1.12	-1.31	-1.12	-1.13	-2.01	-0.6			0.9	0.28	-0.46	-0.36	-0.21	0.51	0.16	0	0.07	-0.22	0.07	0.37			1	2.09	2.19	2.21	1.76	1.39	1.39	2.39	1.98	3.11	1.78
HOXD1; MIR7704	-0.41	-0.77	-0.74	-0.59	-0.72	-0.74	-0.72	0.16	-0.31	0	-0.46	-0.58	-1.14	-0.39			-0.41	0.14	-0.01	-0.14	0.1	0.01	-0.01	0.14	-0.19	-0.13	0.18	0.09			0.71	0.89	1.27	1.21	0.84	0.78	0.85	1.01	0.97	1.83	0.78
IDI2	-1.56	-0.78	-1.36	-1.03	-0.34	-1.16	-0.61	-0.84	-1.28	-1.1	-1	-0.62	-1.8	-1.22			0.29	0	-0.56	0.35	0.54	0.56	1.09	-0.19	-0.35	0.09	-0.16	0.25			0.9	1.32	2.32	1.41	1.63	1.26	1.59	0.79	0.5	2.36	1.12
MCIDAS	-0.51	-0.21	-0.42	-0.49	-0.56	-0.44	-0.47	-0.22	-0.32	-0.45	-0.37	-0.7	-0.88	-0.57			-0.02	-0.58	-0.09	0.37	0.24	0.4	0.33	-0.02	0.18	0.28	0.02	0			0.2	0.79	0.73	0.64	0.97	0.69	0.68	0.19	0.78	0.9	0.7
C5orf58	-0.29	-0.15	-0.65	-0.98	-0.54	-0.04	-0.6	-0.33	-0.31	-0.6	-0.58	-0.48	-0.18	-0.56			0.53	-0.03	0	0.56	-0.12	0.22	-0.26	0.09	0.01	0.25	0.06	-0.19			0.57	0.55	0.84	0.92	1.15	1.06	1.28	0.93	0.94	1.44	0.66
SLC16A8	-0.34	0.03	-0.35	-0.41	-0.41	-0.04	-0.34	-0.56	-0.37	-0.2	-0.22	-0.23	-0.59	-0.22			0.17	-0.09	-0.03	0.13	0.21	0.33	-0.14	0.22	0.03	-0.05	0	-0.06			0.36	0.42	0.4	0.44	0.69	0.41	0.52	0.51	0.4	0.49	0.36
SYT4	-0.4	-0.21	-0.3	-0.38	-0.31	-0.34	-0.34	-0.36	-0.37	-0.41	-0.33	-0.09	-0.21	0.07			-0.05	-0.01	-0.02	-0.07	0.37	0.33	0.07	-0.03	0.11	0.02	0.28	0			0.58	0.5	0.36	0.42	0.82	0.42	0.7	0.72	0.73	0.59	0.67
HRK	-1.02	-0.9	-1.12	-1.33	-1.27	-1.03	-1.19	-0.87	-1.03	-1.12	-0.83	-1.14	-0.19	-0.58			0	-0.98	-0.41	0.03	0.25	0.42	0.39	-0.02	0.59	0.12	0.01	-0.18			1.14	1.84	1.28	1.97	1.96	1.87	1.63	1.83	0.66	2.29	2.9
RDH12	-0.6	-0.57	-0.71	-0.51	-0.67	-0.35	-0.6	-0.48	-0.45	-0.58	-0.17	-0.27	-0.29	-0.32			-0.03	-0.17	-0.23	0.04	0.05	0.65	0.8	0.17	0.07	-0.05	0.25	0			0.42	0.47	0.87	0.57	0.6	0.79	1.07	0.66	0.86	1.2	1.04
RNF113B	-0.33	-0.41	-0.27	-0.49	-0.14	-0.27	-0.31	-0.3	-0.16	-0.41	-0.22	-0.07	0.22	-0.18			-0.27	-0.32	-0.01	-0.02	0.31	0.39	-0.03	0	0.34	0.03	0.37	0.03			0.14	0.77	0.5	0.77	0.38	0.35	0.4	0.61	0.55	0.94	0.78
AWAT1	-0.25	-0.85	-0.28	-0.72	-0.4	-0.43	-0.1	-0.17	-0.18	-0.52	-0.43	-0.28	-0.67	-0.85			-0.34	0.23	0.17	0.14	-0.14	-0.25	0	0.16	-0.03	0.13	0.35	0.13			0.88	0.82	0.6	0.8	1.18	0.62	0.74	1.63	0.21	0.63	0.81
PAGE4	-0.54	-0.45	-0.12	-0.52	-0.44	-0.1	-0.19	-0.08	0.26	-0.52	-0.03	-0.36	-0.28	-0.96			0.18	0.21	0.24	-0.61	-0.15	-0.14	0.08	-0.14	0	-0.05	0.12	0.39			0.87	0.57	0.65	1.04	0.78	0.63	0.75	1.26	0.48	0.56	1.03
CLUL1	-1.34	-0.01	-0.96	-0.77	-0.65	-0.36	-0.59	1.21	-0.57	-0.52	-0.19	-1.09	-1.36	-1.21			-0.51	2.79	0.79	-0.65	0.25	-0.55	0.05	0.47	-0.23	-0.05	0	0.8			2.93	2.4	1.56	2.54	1.78	1.42	2.2	2.69	1.65	3.16	3.08
IZUMO2	-0.82	-0.62	-0.24	-0.7	-0.33	0.24	0.18	-0.55	-0.33	-0.58	-0.17	-0.56	-0.66	0			-0.56	0.09	0.07	-0.16	0.02	-0.25	-0.35	-0.1	-0.01	0.46	0.5	-0.22			1.29	0.55	1.04	0.85	1.22	1.12	1.19	1.02	0.51	0.98	0.65
PRF1	-0.22	-0.19	-0.34	-0.22	-0.07	-0.17	0.06	-0.51	-0.23	-0.48	0.01	-0.89	-0.3	-0.17			-0.17	0.13	-0.09	0.06	-0.24	-0.22	-0.44	0.2	0.09	0	-0.03	0.16			1.18	0.72	0.7	0.61	0.8	0.8	0.7	0.49	0.23	0.75	0.54
KRTAP11-1	-0.64	-0.27	-0.74	-0.39	0	-0.34	-0.1	-0.48	-0.39	-0.31	0.27	-0.9	-0.54	-0.41			-0.32	0.1	0.37	0.51	-0.18	-0.21	0.06	0.02	-0.32	-0.1	0.21	-0.12			0.64	0.59	0.65	0.64	0.77	0.96	0.86	1.16	0.47	0.85	0.5
C1orf64	-0.43	0.02	-0.62	-0.17	-0.02	-0.24	-0.01	-0.12	-0.47	-0.48	0.15	-0.46	-0.05	-0.41			-0.24	-0.1	0.18	0.04	0.14	-0.23	0	0.45	-0.17	0.21	0	-0.25			0.55	0.48	0.63	0.52	0.61	0.65	0.73	0.63	0.46	0.36	0.46
MUC4	-0.81	-0.26	-0.53	-0.15	-0.15	-0.52	-0.13	-0.11	-0.32	-0.34	-0.55	-0.36	-0.48	-0.28			-0.02	-0.08	0	0.3	0.47	0.14	-0.09	-0.07	0.2	0.07	0.23	0.25			0.84	0.37	0.45	0.55	0.66	0.95	0.58	0.65	0.82	0.72	0.6
CYP2C9	-0.47	-0.19	-0.78	0	0	-0.32	-0.24	-0.27	-0.17	-0.42	0.12	-0.06	-0.19	-0.19			-0.23	-0.33	0.04	0.22	0.2	0.14	-0.25	0	-0.15	0.01	-0.12	0.19			0.59	0.33	0.5	0.53	0.89	1.22	0.51	0.48	0.63	0.77	0.32
TMEM95	-0.33	-0.12	-0.4	-0.16	0.07	-0.2	-0.32	-0.26	0.02	-0.31	-0.1	-0.24	-0.47	-0.35			-0.26	-0.31	0.08	0.09	0.27	0.1	-0.01	-0.28	0	-0.37	-0.32	0.19			0.58	0.75	0.16	0.58	0.43	0.56	0.42	0.71	0.56	0.52	0.37
SEC14L3	-0.13	-0.27	-0.48	-0.25	-0.1	-0.06	-0.36	-0.43	0.23	-0.2	-0.09	-0.49	-0.23	-0.3			-0.11	-0.06	0.29	0.09	0.4	0	-0.05	-0.12	0.15	-0.26	0.17	0.13			0.57	0.28	0.5	0.36	0.54	0.89	0.04	0.62	0.42	0.72	0.45
IL17REL	-0.47	-0.6	-0.45	-0.58	-0.23	-0.38	-0.25	-0.44	-0.27	-0.67	-0.45	-0.2	-0.67	-0.12			-0.02	0.13	0.66	-0.06	-0.14	0.02	0.22	0.23	0.13	-0.03	0	0.29			0.75	0.84	0.77	0.76	0.76	0.77	0.5	0.77	0.09	0.83	0.74
LRRC71	-0.48	-0.51	-0.44	-0.23	-0.13	-0.61	-0.43	-0.33	-0.42	-0.23	-0.2	-0.17	-0.37	0			-0.13	0	-0.21	-0.07	-0.17	0.5	0.58	0.11	0.11	0.22	0.03	0.35			1.02	1.1	0.78	0.87	0.45	1.59	0.87	0.94	0.28	1.14	0.98
OR51F1	-0.29	-0.25	-0.39	-0.43	0.07	-0.13	-0.2	-0.24	-0.28	-0.25	-0.19	-0.15	-0.41	0			-0.02	-0.01	0	0.11	-0.06	0.17	0.31	0.14	0.5	-0.16	0.27	-0.16			0.81	0.42	0.26	0.4	0.36	0.6	0.07	0.56	0.46	0.58	0.61
GPR144; ADGRD2	-0.37	-0.72	-0.68	-0.33	-0.42	-0.72	-0.17	-0.11	-0.09	-0.57	-0.29	-0.33	-0.32	0.11			0.07	0	-0.01	-0.03	-0.04	0.1	-0.13	0.04	-0.13	0.23	0.51	0.1			0.74	0.58	0.56	0.6	0.48	0.7	0.53	0.88	0.4	0.6	0.65
NUTM2G	-0.38	-0.45	-0.12	-0.32	0	-0.46	-0.33	-0.07	-0.11	-0.31	-0.13	-0.22	-0.41	0.15			-0.2	-0.02	0.07	0.03	-0.16	0.44	-0.34	-0.21	0.1	0.16	0.29	-0.19			0.52	0.6	0.37	0.38	0.45	0.81	0.34	0.73	0.64	0.59	0.6
TRIM49D2; TRIM49D1	-0.64	-0.43	-0.56	-0.74	-0.02	-0.53	-0.14	-0.47	-0.22	-0.33	-0.61	-0.68	-0.44	-0.49			0	-0.13	-0.4	0.03	-0.24	0.35	0.02	-0.26	0.3	0.32	0.48	0.67			0.39	1.16	0.78	0.5	1.06	1.31	0.81	1.15	0.68	0.69	1.02
TRIM49D1; TRIM49D2	-0.94	-0.33	-0.58	-0.71	-0.09	-0.53	-0.53	-0.45	-0.08	-0.32	-0.48	-0.8	0.2	-0.13			0.05	0.07	0	-0.04	-0.22	0.33	-0.09	-0.47	0.2	0.08	-0.04	0.6			0.46	1.02	0.82	0.41	0.86	1.3	0.82	1.16	0.56	0.72	0.99
TRIM48	-0.51	-0.64	-0.76	-0.59	0.02	-0.51	-0.52	-0.33	-0.4	-0.42	-0.55	-0.1	-0.47	-0.26			-0.36	-0.29	-0.43	0.04	-0.38	0.38	-0.35	0	0.12	0.05	0.29	0.59			0.3	0.72	0.95	0.68	0.94	0.94	0.95	0.73	0.49	0.52	0.61
PRLHR	-0.31	-0.26	-0.26	-0.17	-0.03	-0.1	-0.18	-0.09	0.01	-0.32	0	-0.2	-0.18	-0.05			-0.05	0	-0.16	0.34	-0.14	0.06	-0.07	0.02	-0.01	0.03	0.18	0.15			0.25	0.27	0.21	0.2	0.38	0.54	0.38	0.51	0.14	0.21	0.27
PSMB11	-0.34	-0.42	-0.18	-0.31	-0.09	0.01	-0.18	-0.28	-0.08	-0.26	0.05	-0.15	-0.28	-0.34			-0.01	0.16	0.07	0.18	0.27	0	-0.21	-0.09	-0.04	0.03	-0.05	-0.04			0.29	0.38	0.32	0.29	0.37	0.55	0.52	0.55	0.41	0.4	0.19
SLC26A7	-0.33	-0.58	-0.35	-0.34	-0.22	-0.07	-0.33	-0.32	0	-0.42	0.15	-0.51	-0.06	-0.17			0.05	-0.08	0.06	0.1	0.12	0.14	-0.27	0	-0.05	0.42	-0.13	-0.32			0.16	0.53	0.5	0.46	0.67	1.09	0.56	0.78	0.69	0.47	0.35
KLHL10	-0.32	-0.41	-0.08	-0.28	-0.2	-0.08	-0.23	-0.09	-0.28	-0.12	0.48	-0.42	-0.19	-0.43			0.1	0.49	0.31	0.44	0.27	-0.19	-0.13	-0.2	0	0.1	-0.07	-0.18			0.48	0.54	0.64	0.85	0.69	0.77	0.51	0.95	0.82	0.7	0.76
TYMP; SCO2	-0.42	-0.6	-0.22	-0.25	0	0.84	-0.2	-0.2	-0.21	-0.23	0.26	-0.18	-0.1	-0.28			0.01	0.68	-0.06	0.03	0.23	-0.07	-0.27	-0.08	-0.1	-0.18	0.24	-0.24			0.77	0.8	0.79	1.09	1.01	1.29	0.61	0.81	1.17	1.01	0.84
SMR3A	-0.41	-0.07	0	-0.1	-0.13	0.01	-0.29	-0.11	-0.66	-0.23	0.51	-0.37	-0.43	-0.47			0.13	-0.02	-0.2	0.45	-0.18	-0.25	0.2	-0.31	-0.08	0.15	0.43	-0.05			0.82	0.65	0.47	0.81	1.35	1.21	0.58	0.86	0.65	0.68	1.12
GADL1	-0.38	-0.12	-0.45	-0.01	-0.25	-0.06	-0.41	-0.24	-0.22	0.04	0.64	-0.37	-0.3	-0.83			0	-0.07	-0.04	0.39	0.1	-0.36	0.02	-0.29	0.27	0.33	-0.11	-0.17			0.83	0.57	0.51	1.83	1.09	1.93	1.03	1.38	0.88	0.81	0.81
SPEM1	-0.05	-0.47	-0.41	-0.28	-0.13	-0.3	-0.25	-0.3	0.2	-0.25	0.39	-0.33	0	-0.34			-0.18	0.06	-0.21	0.36	-0.28	0.34	-0.02	-0.16	0.08	0	0.04	-0.15			0.46	0.5	0.4	0.46	0.67	0.54	0.48	0.89	0.49	0.61	0.34
TMEM211	-0.68	-0.73	-0.58	-0.42	0.49	-0.38	-0.27	-0.23	-0.07	-0.17	0.86	-0.11	-0.21	-0.73			-0.32	-0.29	0	0.3	-0.05	0.05	-0.12	-0.09	-0.23	0.01	0.13	0.31			0.53	0.64	0.76	0.77	1.45	0.91	0.57	0.99	0.54	0.51	0.86
CHRNB4	-0.47	-0.59	-0.26	-0.49	0.02	-1.07	0.1	-0.78	-0.48	-0.47	-0.49	-0.04	-0.65	-0.41			-0.05	0	0.29	0.08	0.01	0.06	-0.17	-0.09	-0.49	0.07	-0.22	-0.54			1.2	0.68	0.74	0.97	1.17	1.09	0.87	1.55	1.24	0.68	0.93
OR10G8	-0.64	-0.5	-0.19	-0.43	0.24	-0.41	-0.24	0	0	-0.33	-0.66	-0.31	-0.2	-0.25			-0.26	-0.09	-0.1	0.28	0.44	0.03	0.1	-0.19	-0.06	-0.24	-0.05	0.01			0.66	0.51	0.58	0.93	1.12	0.79	0.86	1.47	0.56	0.43	0.95
SFTPD	-0.97	-0.31	-0.08	-0.47	0.06	-0.3	-0.22	0.14	-0.05	0.07	0.08	-0.09	-0.39	-0.23			-0.11	-0.45	-0.08	-0.22	0.22	-0.01	-0.09	0.27	-0.33	0.17	-0.23	0			0.83	0.47	0.46	0.82	1.2	1.2	0.7	1.34	0.29	0.6	0.87
SIGLEC6	-0.72	-0.28	0.11	0	-0.24	-0.5	0.25	-0.17	-0.41	-0.24	0.07	-0.4	-0.55	-0.36			-0.17	-0.01	0.22	-0.31	0.5	-0.28	-0.16	-0.44	0.21	0.22	-0.3	-0.25			0.57	0.52	0.37	0.53	0.69	0.77	0.8	1.47	0.54	0.25	0.93
OR8J2	-0.62	-0.04	-0.42	-0.41	-0.11	-0.18	-0.21	-0.46	-0.23	-0.55	0.13	-0.21	-0.36	-0.91			-0.26	0.07	0	0.23	0.39	0.1	-0.51	0	0.04	-0.05	-0.03	0.06			0.69	0.42	0.39	0.45	0.66	0.7	0.38	1.03	0.36	0.58	0.91
PRAMEF12	-0.42	-0.26	-0.38	-0.72	-0.1	-0.39	-0.1	-0.68	0.06	-0.29	-0.02	-0.67	0.05	-0.94			0.06	-0.19	-0.16	0.13	0.22	-0.2	-0.02	-0.22	0.15	-0.2	0	0.13			0.64	0.32	0.27	0.32	1.01	1.13	0.49	1.18	0.52	0.39	0.98
RASAL1	-0.61	-0.32	-0.57	-0.28	-0.22	-0.29	-0.24	-0.39	0.17	-0.07	0.09	-0.26	-0.52	-0.65			-0.35	0.05	-0.2	0.14	0.16	-0.3	-0.14	0.26	-0.06	-0.1	0.27	0			1.3	0	0.12	0.77	0.56	0.75	0.73	1.82	0.09	0.37	1.25
SLFN14	-0.37	-0.49	-0.09	-0.27	-0.68	0.08	-0.46	-0.49	-0.42	-0.44	0.07	-0.25	-0.54	-0.66			0.16	0.16	0	-0.22	-0.04	-0.42	-0.24	0.13	0.51	-0.19	0.02	-0.08			0.6	0.46	0.58	0.63	0.6	0.58	1.04	0.99	0.57	0.69	0.47
P2RY8	-0.22	-0.06	-0.17	-0.3	-0.31	-0.09	-0.29	-0.37	-0.01	-0.15	-0.16	-0.38	-0.52	-0.26			-0.08	0	0.06	0.02	0	0.11	-0.54	0.06	0.33	-0.17	0.13	-0.03			0.21	0.17	0.54	0.48	0.44	0.52	0.66	0.63	0.38	0.3	0.45
LOXHD1	-0.13	-0.51	0.13	-0.35	-0.61	-0.31	-0.43	-0.07	-0.33	0.01	-0.23	-0.27	-0.39	-0.62			-0.04	0	0.13	0.35	0.26	0.13	-0.47	-0.07	0.69	-0.05	-0.14	-0.38			0.37	0.33	0.68	0.41	0.54	1.03	0.88	1.21	0.15	0.22	0.48
MAS1	-0.97	-0.6	-0.51	0	-1.07	-0.86	-0.36	-0.56	-1.04	-0.35	0.17	-1.16	-0.79	-1.28			0.03	-0.35	-0.05	-0.06	0.69	-0.02	-0.14	0.08	0.2	0.06	0.56	-0.29			0.38	0.57	0.28	0.38	1.29	1.25	1.62	1.09	1.03	0.68	1.07
SYT10	-0.23	-0.29	-0.33	-0.22	0.13	-0.19	-0.26	-0.4	-0.3	-0.12	-0.14	-0.4	-0.23	-0.33			0.02	-0.14	0.13	0.03	0.31	-0.3	-0.01	0	-0.22	0.15	0.05	-0.24			0.39	0.29	0.27	0.38	0.86	0.59	0.32	0.34	0.47	0.4	0.42
GRHL2	-0.19	-0.06	0.11	-0.15	-0.17	-0.32	-0.22	-0.59	-0.66	0	0.18	-0.7	-0.45	-0.66			-0.43	-0.13	0.19	-0.12	0.4	-0.23	0.05	0.22	0	0.29	-0.04	-0.25			0.57	0.49	0.32	0.43	1.05	1.01	0.9	0.36	0.96	0.45	0.59
OR6S1	-0.28	-0.46	-0.28	-0.16	-0.06	-0.16	-0.25	-0.33	-0.55	-0.08	0.19	-0.81	-0.16	-0.54			-0.25	0.1	0	-0.13	0.7	0.1	-0.04	0.12	-0.28	0.13	0.35	-0.12			0.56	0.48	0.61	0.55	0.37	0.59	0.69	0.46	0.32	0.3	0.86
SPINK8	-0.19	-0.04	-0.3	0.26	0	-0.42	-0.13	-0.16	-0.62	-0.25	0.01	-0.36	-0.35	-0.45			-0.18	0.14	-0.31	-0.12	0.41	0.04	0.22	-0.05	-0.01	0.01	-0.01	-0.24			0.49	0.47	0.36	0.75	0.44	0.82	0.49	0.39	0.76	0.4	0.6
SPINK5	-0.05	-0.05	0	0.07	-0.02	-0.85	-0.12	-0.74	-0.33	-0.39	0.23	-0.33	-0.38	-1.14			-0.71	-0.08	-0.3	-0.15	0.07	0.06	0.02	-0.14	-0.05	-0.15	0.16	0.06			0.15	1.23	0.58	0.61	0.75	1.33	0.68	0.42	0.82	0.72	0.74
OR1N2	-0.13	-0.39	-0.39	-0.09	0	-0.13	-0.44	-0.2	-0.79	-0.13	-0.07	-0.43	-0.26	-0.41			-0.16	-0.28	-0.22	0.06	0.78	0.07	0.2	0.01	0.77	-0.03	0.46	-0.26			0.56	0.58	0.83	0.1	0.47	0.92	0.95	0.61	0.68	0.51	0.72
OR51A2	-0.36	-0.23	-0.23	-0.04	-0.01	-0.2	0	0.02	-0.53	-0.19	-0.03	-0.05	-0.46	-0.42			-0.05	0	0.12	0.28	-0.08	-0.18	0.12	0.5	0.13	0.03	-0.07	-0.18			0.18	0.44	0.49	0.45	0.83	0.32	0.5	0.75	0.66	0.51	0.48
VTCN1	-0.49	-0.32	-0.38	-0.26	-0.23	0.06	-0.14	-0.36	-0.28	-0.64	0.14	-0.3	-0.63	-1.01			-0.27	-0.03	0.22	0.29	0	-0.28	0.15	-0.17	0.18	-0.01	0	-0.53			0.13	0.38	0.49	0.73	0.81	0.34	0.75	0.45	0.65	0.9	0.97
C1QTNF9B-AS1	0.43	-0.44	-0.94	-0.38	-0.42	-0.29	-0.26	0.37	-0.99	-0.26	0	-0.27	-1.08	-1.53			-0.04	-0.68	-0.63	0.38	-0.17	-0.6	0	0.94	-0.01	0.01	0.19	-0.04			0.52	0.73	2.24	2.03	1.87	1.11	3.11	0.85	3.12	2.51	0.81
C8orf87	-0.38	-0.18	-0.36	-0.12	-0.33	0.04	0.01	-0.38	0.03	-0.37	0.11	-0.08	-0.48	-0.32			-0.47	0.02	-0.15	-0.29	-0.05	-0.33	-0.39	0.11	-0.11	0.12	-0.24	0			0.56	0.27	0.55	0.66	0.51	0.52	0.8	0.71	0.75	0.43	1.05
INSM2	-0.28	-0.28	-0.66	-0.41	0.08	-0.25	-0.12	-0.28	-0.16	-0.36	0.73	-0.45	-0.46	-0.18			-0.45	0	0	-0.22	0.03	-0.26	-0.07	0.14	-0.71	-0.09	0.33	0.13			0.37	0.14	0.71	0.59	0.72	0.67	0.91	0.62	1.03	0.74	0.63
OAZ3	-0.5	-0.41	-0.54	-0.32	0.06	-0.52	-0.45	-0.34	-0.41	-0.27	0.07	-0.39	-1.35	-1.02			-0.58	0.27	-0.38	-0.46	0.48	-0.44	0.05	-0.08	0.41	0	-0.05	0.18			0.9	0.92	0.12	0.82	1.21	0.95	1.92	0.77	2.24	1.18	1.38
SLC5A11	0.05	-0.42	-0.4	-0.49	0.08	-0.32	-0.49	-0.4	-0.32	-0.12	0.29	-0.32	-1.04	-0.74			-0.35	-0.12	-0.16	-0.26	0.37	-0.11	-0.24	0.17	0.21	0	-0.28	0.03			0.73	0.55	0.5	0.79	0.85	0.48	1.27	0.92	1.13	0.42	0.2
GPR83	-0.53	-0.33	-0.57	-0.01	-0.05	-0.18	-0.38	-0.45	-0.15	-0.21	-0.04	-0.11	-0.67	-0.61			0	0.21	0.35	-0.04	0.16	-0.23	-0.19	0.06	0.29	0.31	-0.03	0.51			0.49	0.2	0.61	0.76	0.46	0.63	1.78	0.35	0.73	0.98	0.6
KRTAP7-1	-0.4	-0.21	-0.9	-0.48	0.05	-0.5	-0.4	-0.36	0	-0.11	-0.01	-0.35	-0.37	-0.15			-0.57	-0.05	-0.34	-0.08	0.43	-0.16	0.08	0.27	0.22	0.43	0.06	0.49			0.51	-0.04	0.23	0.78	0.62	0.65	0.66	0.82	0.91	0.79	0.46
MRGPRX1	-0.11	-0.26	-0.39	-0.08	-0.28	-0.19	-0.24	-0.09	-0.2	-0.16	-0.09	-0.01	-0.03	-0.21			-0.27	-0.04	0	-0.08	-0.03	0.02	0.59	0.15	0.77	0.12	0.17	0.1			0.76	0.59	0.66	0.63	0.68	0.56	0.76	0.51	0.25	0.94	0.37
PRSS56	-0.38	-0.51	-0.47	-0.12	-0.33	0.03	-0.15	-0.44	-0.35	-0.06	-0.49	-0.2	0.08	-0.37			0.12	-0.25	-0.14	-0.37	0.06	-0.13	0.35	-0.11	0.49	0	0.13	-0.41			0.29	0.77	0.67	0.8	0.36	0.64	0.69	0.72	0.31	0.62	0.42
TLR7	-0.36	-0.24	-0.22	-0.44	-0.17	-0.37	-0.57	0.16	-0.61	-0.23	-0.52	-0.35	-0.52	-0.6			-0.41	-0.12	-0.25	-0.07	-0.01	0	0.84	0.19	0.15	0.02	0.02	0.53			0.63	1.13	0.51	0.91	1.15	0.9	1.77	1.03	0.76	0.97	0.7
TMEM191C	-0.23	-0.89	-0.93	-0.25	-0.68	-0.87	-0.72	-0.58	-0.63	-0.48	-0.29	-0.34	-0.53	-0.85			0.29	0.03	0	0.01	-0.3	-0.42	0.12	0.56	0.21	0.02	-0.23	-0.22			0.99	0.93	1.26	1.22	0.51	0.83	1.14	0.81	1.3	0.96	0.18
TMEM191B	0.09	-0.62	-0.62	0.24	-0.4	-0.53	-0.42	-0.46	-0.19	0.16	-0.11	-0.12	-0.43	-0.55			0.21	-0.1	0.07	0	-0.23	-0.61	-0.05	0.2	0.32	0.3	-0.44	-0.17			1.24	0.69	1.2	1.24	0.36	0.63	1.35	0.55	1.17	1.07	-0.02
FUT1	-0.31	-0.3	-0.52	-0.43	-0.23	-0.33	-0.43	-0.27	-0.46	0	-0.32	-0.66	-0.33	-0.77			-0.5	0.12	-0.11	0.17	0.06	0	0.15	0.01	-0.6	0.03	0.22	-0.17			0.54	0.43	0.39	0.58	0.53	0.8	0.53	1.03	0.64	0.36	0.27
IGFLR1	-0.05	-0.23	-0.5	-0.31	-0.33	-0.43	-0.2	-0.29	-0.36	-0.28	-0.31	-0.29	-0.45	-0.64			-0.09	0.16	0.21	0.42	0.4	-0.49	0.11	0.15	-0.52	0.1	-0.15	0			0.46	0.27	0.28	0.21	0.33	0.62	0.42	0.92	0.5	0.47	0.42
WFDC5	-0.52	-0.88	-0.97	-0.4	-0.22	-0.6	-0.41	-0.21	-0.26	-0.35	0	-0.74	0.31	-1.27			-0.05	0.3	0.37	-0.06	-0.44	-0.43	0.29	-0.17	-0.34	0.26	0.29	0.26			0.8	0.68	0.33	0.89	0.84	1.05	0.46	1.34	0.56	1.01	0.61
TP53AIP1	-0.33	-0.45	-0.48	-0.5	0.36	-0.13	-0.02	-0.4	0.2	-0.25	-0.04	-0.66	-0.09	-0.35			-0.18	0.08	0.21	-0.01	0	-0.29	-0.33	0.03	-0.52	0.15	0.16	-0.03			0.62	0.56	0.32	0.76	1.11	0.64	0.58	0.87	0.37	0.73	0.69
CLEC4E	0.11	0.06	-0.59	-0.61	0.38	-0.39	-0.19	-0.49	0.41	-0.17	-0.21	-0.75	-0.24	-0.38			-0.02	-0.27	-0.13	-0.21	-0.23	-0.56	-0.11	0.17	-0.37	0.37	0.1	0			0.46	0.62	0.27	1.17	1.16	1.4	0.7	1.05	0.83	1	0.75
LOC286238; RP13-60M5.2	-0.2	-0.46	-0.37	-0.48	-0.08	-0.23	-0.01	-0.57	0.08	-0.14	-0.04	-0.86	-0.42	-0.67			-0.1	-0.42	0.01	-0.21	0.41	0	0.05	-0.22	-0.26	0.22	0.15	0.09			0.59	0.39	0.1	0.68	0.79	0.68	0.79	0.5	0.18	0.22	0.46
C1QL3	-0.65	-0.62	-1.15	-0.77	-0.81	-0.36	-0.64	-0.96	-0.61	-0.02	0.31	-0.99	-0.26	-0.86			-0.07	0	0.95	0.48	0.21	0.35	-0.02	-0.31	-0.69	0.28	0.55	-0.54			2.12	0.86	1.01	0.63	0.97	1.5	0.84	0.95	1.09	1.13	1.78
SLC46A2	-0.48	-0.62	-0.46	-0.01	0	-0.5	-0.24	-0.82	-0.04	-0.29	0.01	0	-0.9	-1.28			-0.2	-0.07	-0.29	0.58	0.49	-0.03	-0.01	0.44	-0.46	0.02	0.25	-0.03			1.11	0.66	0.95	0.77	0.77	0.79	0.6	0.46	0.97	0.52	1.39
OR8H1	-0.6	-0.5	-0.72	0.1	-0.65	0.25	-0.54	-0.62	-0.21	-0.12	-0.33	-0.39	-0.45	-0.34			0	-0.02	-0.09	-0.11	0.86	0.05	0.01	-0.19	-0.25	-0.06	0.82	0.17			0.88	0.47	0.34	0.59	0.43	0.83	0.36	0.35	1.05	0.88	0.86
OR5H6	-0.19	-0.11	-0.22	-0.53	-0.46	-0.57	-0.05	-0.55	-0.08	-0.43	0.11	-0.41	-0.61	-0.09			-0.26	-0.47	0.19	-0.06	0.37	-0.02	0.09	0	0.09	0.02	0.53	-0.07			0.68	0.61	0.52	0.12	0.55	0.71	0.63	0.82	0.71	0.21	0.32
CLRN1	-0.54	-1.42	-0.93	-0.51	-0.74	-0.21	-0.69	0.08	-0.67	-0.57	0	-0.92	-0.21	-0.48			-0.15	-0.42	0.18	-0.37	-0.2	-0.35	0.25	0.09	0.15	0.56	1.81	-0.01			0.91	1.3	0.84	1.28	1.22	1.4	1.48	1.05	1.35	0.99	1.18
PVALB	-0.22	-0.73	-0.96	-0.45	-0.83	-0.26	-0.58	-0.18	-0.23	-0.45	0.19	-0.1	-0.26	-0.26			-0.14	-0.09	0.18	-0.23	-0.06	0	0.07	0.48	0.25	-0.03	0.57	0.03			0.45	0.91	0.48	0.47	0.81	1.23	0.85	1.2	0.61	0.53	0.53
C20orf173	-0.54	-0.73	-0.44	-0.35	-0.55	-0.2	-0.36	-0.15	0	0.13	0.47	-0.76	-0.2	-0.77			-0.38	-0.28	0.29	-0.29	-0.1	-0.33	0.18	-0.06	0.22	0	0.37	0			0.45	0.39	0.17	0.09	0.92	0.8	0.77	0.65	0.68	0.34	0.24
C6orf222	-0.07	-0.84	-0.59	0	-0.27	0.11	-0.06	-0.14	-0.02	-0.13	0.02	-0.11	-0.12	-0.25			0.13	0	0.43	-0.12	0.49	-0.34	-0.15	-0.41	-0.09	0.15	0.5	-0.09			0.42	0.56	0.83	0.62	0.66	0.67	0.7	1.01	0.51	0.61	0.33
TCL1B; TCL6	-0.13	-0.22	0.36	-0.3	0	-0.12	-0.34	-0.35	0.1	-0.17	-0.22	-0.62	-0.41	-0.37			0.25	-0.1	-0.42	0.15	-0.14	-0.2	-0.2	-0.17	0.79	-0.19	0.1	0.29			0.63	0.77	0.81	1	0.64	0.7	1.18	0.92	0.95	0.62	0.72
SYNGR4	-0.28	-0.2	-0.07	-0.38	-0.41	-0.28	-0.44	0	-0.03	-0.24	-0.09	-0.41	-0.47	-0.15			0.27	-0.3	-0.17	0.26	0.02	0.14	-0.29	-0.01	0.42	0.35	0.36	-0.2			0.52	0.53	0.18	0.34	0.39	0.48	0.86	0.7	0.73	0.37	1.05
ZNF750	-0.28	0.15	0.13	-0.26	0.01	0.14	-0.26	-0.19	0.04	-0.16	-0.04	-0.07	-0.13	0.06			0	-0.12	-0.13	-0.07	-0.16	-0.09	-0.17	-0.18	0.58	-0.04	-0.1	-0.28			0.72	0.61	0.19	0.37	0.52	0.44	0.62	0.63	0.45	0.44	0.94
C1orf61; RP11-98G7.1	-0.42	0.35	-0.44	-0.15	-0.19	-0.53	-0.48	-0.2	0	-0.28	0.38	-0.5	-0.1	-0.35			0.46	-0.58	-0.73	-0.54	-0.02	0.22	-0.36	0.29	0.61	0	-0.78	0.25			0.97	1.04	0.62	1.78	0.46	1.09	0.99	1.11	1.21	1.04	0.84
CKMT1B; CKMT1A	-0.22	-0.06	-0.18	-0.12	-0.15	0.05	-0.1	-0.3	-0.04	-0.14	0.05	-0.03	-0.13	-0.18			-0.39	-0.06	-0.35	0.11	0.27	0.09	-0.09	0.13	0.86	0	-0.03	-0.42			0.72	0.52	0.63	1.34	1.01	0.67	0.78	0.65	0.85	0.51	0.42
NCBP2L	-0.26	-0.15	-0.17	-0.24	-0.22	-0.21	-0.19	-0.1	0.11	0	0.01	-0.13	0.04	-0.13			-0.09	-0.32	-0.19	0.43	-0.07	0.29	-0.18	-0.05	0.76	-0.16	0.19	-0.06			0.29	0.48	0.52	0.86	0.53	0.72	0.49	0.17	0.64	0.67	0.43
VSTM5	-0.56	-0.41	-0.66	0.16	-0.12	-0.42	-0.46	-0.66	0.25	0.22	-0.3	-0.51	-0.55	-0.23			-0.14	0	0.13	-0.01	-0.02	-0.08	0.14	-0.05	0.28	0.16	0	-0.1			0.58	0.5	1.05	0.72	0.81	0.88	1.18	0.78	0.6	0.9	0.68
DBH	-0.34	-0.28	-0.22	-0.06	-0.09	-0.06	-0.25	-0.16	0.24	0.07	0.07	-0.38	-0.44	0.3			-0.1	0.25	0	-0.17	0.06	-0.08	-0.23	-0.34	0.51	0	-0.21	-0.42			0.55	0.78	0.76	0.4	0.72	0.75	0.99	0.73	0.77	0.61	0.71
GJB3	-0.22	-0.14	-0.34	0.09	-0.42	-0.21	-0.31	-0.19	0.16	-0.03	0.64	-0.15	-0.49	-0.05			-0.05	0	0.24	-0.14	0	-0.27	-0.29	-0.36	0.29	0.19	0.11	-0.23			0.4	0.71	0.73	0.62	1.14	0.85	1.19	1.26	0.41	0.56	0.72
MYL10	-0.35	0.14	-0.04	0.01	-0.13	-0.04	-0.34	-0.28	-0.17	0.42	0.1	-0.2	-0.08	0.21			-0.12	-0.32	-0.05	-0.28	-0.19	-0.4	-0.1	-0.02	0.6	0.46	0	-0.33			0.34	0.42	0.82	0.45	0.73	0.51	1.03	0.82	0.42	0.87	0.22
TMEM151A	-0.73	-0.24	-0.22	-0.48	0.09	-0.28	-0.4	-0.22	-0.2	-0.13	-0.1	-0.1	-0.3	-0.78			-0.35	-0.34	-0.02	0.18	0.11	-0.16	0.09	0.26	0.65	0.47	0	-0.15			0.77	0.64	0.6	0.81	0.81	1.02	0.44	0.9	0.89	0.7	0.64
BCAS1	-0.69	-0.14	-0.29	-0.75	-0.25	-0.67	-0.34	-0.47	0.29	-0.36	0.01	-0.62	-0.45	-0.52			-0.26	-0.32	-0.35	0.5	0.3	0	0.37	-0.11	1	0.62	-0.17	-0.73			0.77	0.62	0.78	0.49	1.15	0.68	0.89	0.94	0.51	1.18	0.48
GPR149	-0.25	-0.27	-0.08	0.01	-0.15	0.12	-0.2	-0.01	-0.15	-0.31	0	-0.01	-0.23	-0.08			-0.04	-0.2	-0.29	0.06	0.11	-0.06	-0.13	-0.01	0.29	0.33	0.01	-0.33			0.17	0.4	0.35	0.29	0.79	0.73	0.45	0.71	0.35	0.38	0.54
LRRC74A	-0.64	-0.44	0.1	-0.36	0.11	0.17	-0.4	-0.63	0.41	-0.64	0.02	-0.08	-0.87	-0.36			-0.13	-0.32	-0.37	-0.08	0.04	-0.16	-0.1	-0.24	0.6	0	-0.3	-0.63			0.67	0.87	0.88	0.77	1.44	0.71	0.37	0.72	0.43	0.89	0.53
FOXH1	0.08	-0.13	-0.04	-0.38	-0.15	-0.22	-0.08	-0.27	-0.01	-0.34	-0.28	-0.04	-0.31	-0.74			0.27	-0.02	0.09	0.05	0.34	-0.27	-0.21	0.14	-0.02	0.21	0	-0.27			0.97	0.86	0.7	0.84	0.69	0.81	1.28	0.54	1.28	0.6	0.5
BATF	-0.23	0.14	-0.06	-0.77	-0.02	-0.02	0.27	-0.39	-0.41	0.04	-0.3	-0.2	-0.05	-1.02			-0.1	-0.34	0	0.21	0.25	-0.94	-0.86	-0.2	-0.56	0.01	0.57	-0.14			0.92	0.71	0.99	2.2	1.33	2.08	2.08	1.65	2.7	0.47	2.02
CEACAM6	-0.64	-0.23	-0.16	-0.37	-0.43	-0.33	-0.08	-0.22	-0.25	-0.96	-0.46	-0.73	-1.1	-1.15			-0.07	-0.22	-0.41	0.87	0.83	0	0.01	0.58	-0.05	0.22	0.77	0.32			1.5	0.97	1.63	2.96	1.45	1.22	2.7	1.67	3.01	1.31	0.63
SLC5A4	-1.68	-1.49	-1.89	-1.7	-1.28	-1.16	-1.55	-1.56	-1.24	-1.24	-1.43	-2.15	-1.66	-2.39			-0.1	-0.46	-0.05	2.27	4.1	-0.39	0.26	0.42	2.55	2.28	3.83	0			1.1	1.82	4.13	6.31	1.94	4.46	5.66	4.74	6.66	2.08	1.18
OR52K1	-0.48	-0.16	0.01	-0.47	-0.18	-0.25	0.29	-0.33	-0.01	-0.44	-0.02	-0.29	-0.31	-0.56			-0.39	-0.43	-0.11	0.2	-0.06	0	-0.1	0.14	0.17	0.01	0.01	-0.22			0.62	0.21	0.33	0.6	0.67	0.56	1.16	0.56	1.12	0.88	0.54
KRTAP13-2	-0.26	0	-0.05	-0.17	-0.19	-0.35	0	-0.23	0.31	0.05	-0.29	-0.15	-0.15	-0.26			-0.03	-0.01	-0.09	0.4	0.13	0.21	-0.01	0.26	-0.05	-0.1	-0.01	-0.1			0.51	0	0.72	0.73	0.51	0.51	0.94	0.59	0.8	0.62	0.43
FAM81A	-0.47	-0.25	-0.43	-0.36	-0.63	-0.31	-0.43	-0.68	0.06	-0.45	-0.61	-0.55	-0.8	-0.42			-0.2	-0.29	-0.44	1.11	0	-0.61	-0.12	0.56	0.14	0.07	0.16	0.03			0.69	0.45	1.45	1.95	0.12	1.78	1.04	1.9	1.78	0.41	0.94
FRAT2	-0.66	-0.12	-0.08	-0.03	0.11	-0.24	-0.26	-0.51	0.27	-0.86	-0.23	-0.46	-0.73	-0.63			0.16	-0.16	-0.31	1.38	1.1	-0.18	-0.05	0.57	0	-0.22	-0.26	0.27			1.17	0.15	1.44	0.86	0.07	1.51	1.17	1.23	1.75	0.56	1.45
GAS2	-0.29	-0.35	0	-0.39	-0.15	-0.24	-0.1	-0.21	-0.08	-0.39	-0.01	-0.04	-0.85	-0.41			-0.42	0.07	0.11	-0.17	-0.08	1.03	-0.23	-0.27	0.43	0.06	0.47	1.11			0.43	0.26	0.71	2.21	0.75	1.1	1.71	1.7	1.66	0.83	0.63
MAPK4	-0.44	-0.26	-1	-0.55	-0.66	-0.68	-0.12	0.06	-0.68	0.27	0.26	-0.93	-1	-0.56			-0.47	-0.18	-0.05	-0.46	0.02	0	-0.11	-0.07	-0.2	0.22	0.24	0.9			0.2	0.41	1.86	2.5	1.16	1.12	3.11	3.2	5.37	0.74	0.66
PRR20B; PRR20E; PRR20A; PRR20D	-0.12	-0.23	-0.18	-0.05	-0.23	-0.25	-0.31	-0.16	-0.19	-0.18	-0.36	-0.28	-0.79	-0.38			0	-0.07	-0.14	0.17	0.06	0.1	-0.01	0.44	0.09	0.18	0.2	-0.08			0.07	0.35	0.37	0.37	0.37	0.45	0.57	0.73	0.37	0.17	0.53
PRR20C; PRR20D	-0.12	-0.23	-0.18	-0.05	-0.23	-0.25	-0.31	-0.16	-0.19	-0.18	-0.36	-0.28	-0.79	-0.38			0	-0.07	-0.14	0.17	0.06	0.1	-0.01	0.44	0.09	0.18	0.2	-0.08			0.07	0.35	0.37	0.37	0.37	0.45	0.57	0.73	0.37	0.17	0.53
PRR20C; PRR20E	-0.12	-0.23	-0.18	-0.05	-0.23	-0.25	-0.31	-0.16	-0.19	-0.18	-0.36	-0.28	-0.79	-0.38			0	-0.07	-0.14	0.17	0.06	0.1	-0.01	0.44	0.09	0.18	0.2	-0.08			0.07	0.35	0.37	0.37	0.37	0.45	0.57	0.73	0.37	0.17	0.53
PRR20D; PRR20B	-0.12	-0.23	-0.18	-0.05	-0.23	-0.25	-0.31	-0.16	-0.19	-0.18	-0.36	-0.28	-0.79	-0.38			0	-0.07	-0.14	0.17	0.06	0.1	-0.01	0.44	0.09	0.18	0.2	-0.08			0.07	0.35	0.37	0.37	0.37	0.45	0.57	0.73	0.37	0.17	0.53
CNTN4	0.02	-0.22	-0.39	-0.37	-0.26	-0.21	-0.33	-0.36	0	-0.67	-0.3	-0.21	-0.56	-0.5			0.21	-0.21	-0.21	-0.52	-0.14	0.17	-0.07	1.15	0.34	0.4	0.1	-0.03			0.64	1.13	0.75	0.58	0.51	0.91	1.64	0.89	0.52	1	1.61
SEC11C	-1.01	-0.98	-0.58	-0.7	-0.69	-0.92	-1.42	-0.21	-1.41	-0.99	-0.64	-0.34	-1.61	-2.92			-1.06	-1.01	-0.06	-0.02	0	1.32	1.56	2.11	0.64	0.76	0.78	0.81			0.16	1.65	0.82	1.47	1.21	1.54	1.24	1.62	2.08	3.44	2.37
MEIOC	-0.27	-1.23	-0.48	-0.01	0.21	-0.43	-1.13	0	-0.75	-0.25	-0.28	-0.78	-3.17	-2.59			-0.56	-0.1	-0.08	-0.16	0.56	0.08	0.7	1.5	0.11	0.07	-0.43	-0.41			1.12	1.77	1.21	0.99	1.47	1.75	1.1	0.82	2.03	2.03	1.38
SLC26A5	-0.64	-0.08	-0.42	-0.3	-0.33	-0.55	-0.66	-0.37	-0.43	-0.28	0.02	-0.48	-0.63	-0.3			-0.16	-0.17	0.06	0	-0.05	0.62	-0.03	0.08	0.03	0	0.23	-0.33			0.34	0.25	0.4	0.36	0.38	0.75	0.72	0.87	0.44	0.49	0.26
SPRR1B	-0.38	-0.15	-0.24	-0.45	-0.08	-0.42	-0.47	-0.07	-0.12	-0.06	0.15	-0.48	-0.8	-0.7			-0.08	-0.05	0	0.22	0.05	0.46	0.21	-0.03	0.38	0.11	-0.09	-0.05			0.36	0.34	0.12	0.57	0.58	0.45	0.57	0.62	0.69	0.29	0.33
KRTAP22-2	-0.57	-0.27	-0.59	-0.08	-0.13	0	-0.34	-0.28	-0.01	-0.43	0	-0.39	-0.69	-0.47			0.01	-0.25	0.2	0.5	-0.21	1.02	-0.22	-0.02	0.35	0.46	-0.12	0.01			0.35	0.21	0.64	0.77	0.46	0.81	1.1	0.54	0.88	0.48	0.47
RAMP2	-0.47	-0.76	-0.68	-0.32	0.1	-0.37	0.21	-0.25	-0.3	0	-0.62	-0.86	-1.9	-2.07			-0.05	-0.6	-0.29	-0.27	-0.26	1.71	-0.42	0.85	0.19	0.18	0.25	-0.25			0.73	0.59	2.06	1.94	1.05	0.6	2.95	1.75	2.4	0.57	1.28
OR10AD1	-0.42	-0.02	-0.19	-0.22	-0.14	-0.13	-0.02	-0.14	-0.16	-0.1	-0.08	-0.52	-0.71	-0.77			-0.1	0.12	0	0.54	-0.02	0.58	0.15	0.2	0.33	-0.01	0	0			0.34	0.11	0.51	0	0.26	0.22	0.61	0.72	0.49	0.4	0.7
FCGR3A	-0.11	-0.21	-0.04	-0.04	0.11	-0.27	-0.35	0.01	0.38	-0.3	-0.07	-0.42	-0.56	-0.18			0.05	-0.16	0	-0.06	-0.21	0.79	-0.21	0.54	0.28	-0.09	-0.23	-0.13			0.51	0.24	0.27	0.36	0.62	0.57	0.66	0.72	0.46	0.46	0.53
CYP26A1	-0.46	-0.93	-0.76	-0.61	-0.78	0.02	-0.68	-0.27	-0.29	-0.27	-0.51	-0.61	-1.17	-1.24			0	0.02	-0.29	0.42	-0.05	1.06	-0.16	1.48	0.15	0.43	-0.26	-0.43			0.53	1.27	0.14	0.39	1.77	0.35	1.05	0.87	0.43	0.59	0.79
SLC4A1	-0.09	-0.38	-0.11	-0.42	-0.37	-0.22	0	0.14	-0.63	-0.21	0	-0.45	-0.45	-0.41			0.04	-0.22	-0.14	0.12	-0.27	0.53	-0.36	0.36	0.13	0.08	-0.2	-0.19			0.4	0.3	0.13	0.15	0.47	0.22	0.82	0.47	0.22	0.63	0.28
SERPINB11	-0.54	-0.29	-0.38	-0.34	-0.46	0.19	-0.35	-0.31	-0.1	-0.48	-0.21	-0.26	-0.72	-0.84			-0.18	0.02	-0.2	-0.07	-0.19	0.47	-0.15	0.4	0	0.22	0.37	0.36			0.68	0.57	0.53	0.46	0.82	0.47	0.67	1.12	0.4	0.44	0.53
REG3G	-1.04	-0.14	-0.76	-0.33	-0.06	-0.07	-0.3	-0.12	0	-0.16	0.12	-0.46	-1.37	-1.25			-0.16	0.06	-0.05	-0.08	-0.36	0	-0.24	-0.04	0.26	0.35	1.37	0.89			1.16	0.52	0.9	0.6	1.32	1	0.96	1.43	1.56	1.01	0.97
TNN	-0.27	-0.14	-0.39	-0.18	-0.12	0	-0.24	-0.06	-0.23	-0.34	-0.08	-0.33	-0.47	-0.38			-0.29	-0.02	0.03	0.42	-0.21	-0.32	-0.11	0.53	0.23	0.37	0.8	0.21			0.51	0.34	0.2	0.13	1.01	0.69	0.56	0.88	0.38	0.32	0.34
SLC17A6	-0.25	-0.48	-0.18	-0.4	-0.33	-0.08	-0.59	-0.59	-0.35	-0.01	-0.25	-0.33	-0.49	-0.82			-0.48	-0.47	0.03	0.8	-0.4	0.51	-0.5	0.22	0.12	0	0.81	0.45			0.52	0.15	0.41	0.58	0.56	0.43	0.46	1.06	0.31	0.63	0.58
OTOG	-0.4	-0.36	-0.13	-0.07	-0.12	-0.29	-0.15	-0.56	-0.4	-0.34	-0.18	-0.36	-0.18	-0.78			-0.26	-0.14	0	0.1	-0.18	-0.01	0.34	0.47	0.69	0.02	0.15	0.38			0.52	0.21	0.24	0.49	0.49	0.72	0.58	0.95	0.11	0.3	0.44
PRIMA1	-0.39	-0.23	-0.14	-0.15	-0.29	-0.31	-0.44	-0.3	-0.27	-0.18	-0.21	-0.47	-0.27	-0.65			-0.31	-0.2	0	0.07	-0.05	0.01	-0.12	0.32	0.49	0	0.19	0.8			0.29	0.09	0.4	0.31	0.49	0.53	0.58	0.57	0.33	0.34	0.16
IL12B	-0.26	-0.15	-0.24	-0.11	0	-0.09	-0.19	-0.11	0.03	0.19	-0.01	-0.17	-0.27	-0.2			-0.29	-0.02	-0.1	0.05	-0.03	0.06	-0.11	0.25	0.19	-0.09	-0.1	0.36			0.17	0.19	0.28	0.38	0.19	0.34	0.43	0.36	0.24	0.03	0.26
GPIHBP1	-0.13	0.06	-0.33	-0.01	-0.27	-0.04	-0.1	-0.27	0.1	-0.16	-0.11	-0.39	-0.18	-0.03			-0.11	0.4	-0.13	0	0.4	-0.07	0.09	0.19	-0.01	-0.09	0.27	-0.04			0.55	0.84	0.93	0.62	0.76	0.83	0.91	0.57	0.26	0.41	0.67
MYT1	-0.36	0.03	-0.21	-0.05	-0.24	-0.39	-0.01	-0.26	0	-0.38	-0.32	-0.21	-0.41	-0.52			0	0.13	-0.17	-0.3	0.56	-0.12	0.03	-0.02	-0.58	0.23	0.63	0.28			0.79	0.58	0.78	0.78	0.77	0.89	0.5	0.97	0.19	0.54	0.75
C11orf21	-0.45	0.13	-0.39	-0.25	-0.17	-0.34	-0.17	0.26	-0.05	-0.1	-0.19	0.02	-0.13	-0.04			-0.31	0	-0.05	-0.53	0.55	-0.13	-0.01	0.14	-0.17	0.21	-0.02	0.42			0.58	0.4	0.5	0.55	1.3	0.92	0.64	0.83	0.86	0.66	0.65
WNT9A	-0.2	0.36	-0.37	-0.25	-0.2	-0.13	-0.04	0.12	-0.11	-0.02	-0.06	-0.06	0.29	-0.23			-0.28	-0.05	-0.05	-0.34	0	0.09	0	-0.07	-0.22	0.22	0.26	0.07			0.66	0.59	0.43	0.93	0.63	1.19	0.37	0.59	0.57	0.36	0.45
HBQ1	-0.06	-0.04	-0.66	-0.3	-0.23	-0.02	0.03	0	-0.29	-0.12	0.07	-0.2	-0.22	-0.23			-0.16	-0.14	0.04	-0.4	1.08	-0.16	0.12	-0.03	-0.26	0.32	0.07	-0.15			0.77	0.74	0.88	0.8	1.27	0.42	1.52	0.86	0.64	0.48	0.81
SYT6	-0.56	-0.32	-0.61	-0.14	-0.3	-0.31	0.09	-0.31	0	0.02	-0.23	-0.43	-0.58	-0.53			-0.25	-0.43	-0.23	0.22	2.17	-0.25	-0.24	-0.05	-0.53	0.27	0.27	0.41			0.71	0.75	0.78	1.51	1.85	0.87	1.16	1.07	0.37	0.79	0.61
LDB3	-0.35	-0.17	-0.41	-0.07	-0.03	0.1	0.18	-0.24	-0.23	-0.25	0.26	-0.19	-0.24	-0.32			-0.58	0.19	-0.28	-0.29	1.3	-0.06	0.31	-0.18	-0.32	0	0.09	-0.28			0.41	0.43	0.48	0.44	0.93	0.84	0.79	0.78	0.7	1.34	0.6
TLX1NB	-0.56	-0.15	-0.36	-0.01	-0.66	-0.25	-0.34	-0.34	-0.31	-0.33	-0.01	-0.37	-0.07	0			0.07	-0.45	0.21	-0.06	0.98	-0.26	-0.62	0.01	-0.11	0.49	0.06	0.37			0.29	0.44	0.59	0.8	0.57	0.59	0.61	0.54	0.74	0.43	0.98
OR5M8	-0.4	-0.37	-0.48	-0.73	-0.55	-0.38	-0.63	-0.07	0.21	0.41	-1.05	-0.85	0.08	-0.49			-0.21	0.22	-0.39	-0.11	0.37	0	-0.21	-0.23	-0.15	0.13	0.22	-0.28			0.58	0.35	0.43	0.64	1.84	0.96	1.26	0.83	1.42	0.58	0.76
PREX2	-0.34	-0.2	-0.23	-0.25	-0.34	-0.42	-0.23	-0.25	0.06	0.29	-0.11	-0.43	0.15	-0.47			0	-0.22	-0.16	-0.11	0.59	0.32	-0.27	-0.28	-0.4	0.16	0.2	0			0.62	0.24	0.38	0.39	0.87	0.56	1.01	0.57	0.99	0.54	0.51
TNNI3	-0.38	-0.22	-0.78	-0.14	-0.4	0.01	0.1	-0.05	0.15	0.14	-0.07	-0.26	-0.38	-0.45			-0.11	0.23	-0.09	0.24	0.72	0	-0.46	-0.45	-0.16	0.29	-0.09	-0.06			0.43	-0.22	0.4	0.58	0.96	0.44	0.46	0.32	0.46	0.56	0.35
TCEB3B	-0.32	-0.14	0.01	-0.15	-0.29	-0.38	-0.03	-0.27	-0.38	-0.38	-0.17	0	-0.31	-0.47			-0.17	-0.11	-0.01	0.33	0.06	-0.35	-0.02	0.14	-0.19	0.18	0.08	0.06			0.35	0.34	0.31	0.24	0.24	0.51	0.29	0.35	0.66	0.37	0.04
IGSF5	-0.86	-0.2	-0.47	-0.33	-0.16	-0.17	-0.55	-0.29	-0.13	-0.28	0	-0.16	-0.57	-0.2			-0.25	0.03	-0.02	0.21	0.22	-0.2	-0.14	0.16	0.03	0.12	0.63	-0.05			0.44	0.46	0.17	0.29	0.77	0.56	0.4	0.4	1.34	0.38	0.09
PAPOLB	-0.22	-0.54	-0.15	-0.12	-0.19	-0.06	-0.33	-0.34	-0.14	-0.33	0.01	-0.18	0.09	-0.42			-0.01	0	-0.11	0.14	-0.09	0.18	0.05	0.19	-0.1	-0.34	-0.12	0.43			0.47	0.18	0.63	0.3	0.21	0.66	0.49	0.54	0.15	0.49	0.37
ECT2L	0.28	-0.48	0.05	0	-0.13	-0.39	-0.46	-0.52	0.14	-0.66	-0.17	-0.39	-0.54	-0.6			-0.11	-0.14	-0.31	0.52	0.15	-0.05	0.21	0.15	0.22	-0.55	-0.2	-0.09			0.6	0.68	0.55	0	0.5	0.69	0.88	0.4	0.43	0.71	0.7
OR4S2	-0.48	-0.59	-0.16	-0.41	-0.34	0.04	-0.26	-0.75	-0.59	-0.24	-0.24	-0.53	-0.25	-0.67			-0.2	-0.17	0.45	0.01	-0.13	0.38	0.82	-0.02	-0.28	0.24	0	0.03			0.49	0.39	0.52	0.8	0.56	0.78	0.8	0.84	0.92	0.31	0.89
TMPRSS11F	-0.4	-0.46	-0.31	-0.35	-0.19	-0.07	0	-0.7	-0.36	-0.47	0.03	-0.65	-0.06	-0.51			-0.04	-0.1	0.27	-0.17	0.25	0.07	0.27	0.23	-0.26	-0.04	0.09	-0.12			0.25	0.04	0.15	0.73	0.62	1	0.35	0.22	0.25	0.68	0.84
CARD14	-0.41	-0.42	-0.29	-0.35	0.08	-0.21	0.14	-0.5	-0.4	-0.49	0.12	-0.6	-0.41	-0.5			-0.18	-0.05	0.28	-0.37	0.48	-0.1	-0.09	-0.16	-0.1	0.46	0.19	0			0.1	0.48	0.4	0.65	0.35	0.43	0.42	0.2	0.41	0.81	0.43
ALOX12	-0.53	-0.18	-0.16	-0.45	-0.14	-0.4	0.23	-0.21	-0.28	-0.38	-0.24	-0.28	0	-0.46			-0.07	-0.17	0.17	-0.05	0.03	-0.14	0.49	0.05	0.01	-0.13	-0.19	0			0.44	0.37	0.7	0.4	0.39	0.67	0.38	0.57	0.08	0.23	0.41
CYP1A2	-0.26	-0.34	-0.23	-0.45	0	-0.15	0.04	-0.41	-0.04	-0.86	-0.2	-0.25	0.02	-0.51			-0.18	-0.55	0.2	-0.35	0.02	-0.09	0.22	0.25	0.22	-0.24	-0.44	-0.29			0.65	0.09	0.25	0.39	0.71	0.43	0.56	0.64	0.32	0.56	0.54
GPR152	-0.29	-0.2	-0.89	-0.18	-0.26	-0.08	-0.21	-0.21	-0.36	-0.23	-0.29	0.04	-0.42	-0.66			-0.05	0	0.36	0.22	-0.38	0.2	-0.12	0.41	-0.11	0.18	0.33	-0.45			0.43	0.49	0.75	0.65	0.78	1.01	0.68	1.23	0.07	0.79	0.26
LEFTY1	-0.28	-0.35	-0.19	-0.24	0	-0.48	-0.14	-0.4	-0.74	-0.59	-0.02	-0.25	-0.18	-0.32			0.1	-0.14	0.45	-0.05	0	-0.03	0.1	0.47	0.24	0.4	-0.09	0.16			0.37	0.1	0.38	0.42	0.4	0.49	0.24	0.64	0.11	0.31	0.26
NKX6-2	-0.21	-0.38	-0.36	-0.55	-0.22	-0.45	0.29	-0.31	-0.17	-0.56	0.29	-0.27	-0.2	-0.2			-0.06	-0.08	0.23	-0.31	0	0.04	-0.02	0.44	-0.01	0.35	0.13	-0.16			0.3	0.18	0.53	0.59	0.44	0.18	0.47	0.85	0.32	0.54	0.38
DNAAF3	-0.24	-0.32	-0.29	-0.41	-0.24	-0.14	0	-0.35	-0.42	-0.08	0.1	-0.03	-0.11	-0.49			-0.18	-0.1	0.51	-0.37	-0.14	0.09	-0.16	0.28	-0.13	0.19	0.18	0.29			0.45	0.42	0.74	0.63	0.41	0.23	0.32	1	0.01	0.5	0.14
SLC6A17	-1.11	-1.14	-1.3	-1.14	-1.02	-0.69	-0.82	-1.08	-0.92	-0.04	1.3	1.03	-0.9	-0.35			-0.64	0.73	0.13	-0.33	0	-0.23	0.09	1.61	-0.04	0.28	-0.32	-0.2			1.77	1.37	1.45	6.03	2.01	5.1	3.53	3.89	2.21	4.44	4.62
AVPI1	-1.94	-0.91	-1.78	-0.63	-0.74	-0.44	0	-0.93	-0.93	-1.08	1.58	2.53	-0.9	-1.44			-0.51	0	-1.33	1.72	1.09	0.56	0.36	1.52	-0.94	-0.82	0.51	-1.04			1.66	1.57	2.97	2.95	-0.19	6.31	5.53	5.15	4.33	4.77	3.55
MMP21	-0.41	-0.12	-0.01	0.18	-0.04	-0.07	-0.21	-0.15	-0.17	-0.05	0.23	-0.04	-0.18	-0.24			-0.11	0.47	-0.16	0.51	0.73	-0.11	-0.13	0.3	0	0.22	-0.12	-0.01			0.35	0.3	0.23	0.51	0.3	1.34	0.52	0.62	0.29	0.76	0.58
AOC2	0	-0.79	-0.06	-0.52	-0.05	-0.39	-0.14	-0.52	-0.55	-0.92	-0.38	-0.04	-0.96	-1.38			-0.13	0.36	0.12	0.7	-0.06	-0.08	-0.26	0.34	0.27	0.01	-0.43	1.45			1.29	1.22	1.08	2.09	1.17	3.32	0.63	0.73	0.7	2.13	1.26
FIGF	-0.51	-0.47	-0.15	-0.15	-0.32	-0.3	-0.11	-0.07	-0.75	-0.1	0.07	-0.78	-0.38	-1.36			-0.28	0	-0.08	0.92	0.04	-0.05	0.23	0.06	0.3	-0.19	-0.03	0.64			0.17	0.67	0.41	0.95	0.82	1.81	0.45	0.72	0.37	1.02	0.94
C1orf100	-0.42	-0.48	-0.14	0.04	0.05	-0.49	-0.09	-0.08	0	-0.3	0.02	0.49	-1.35	-1.56			-0.56	-0.03	-0.19	0.87	0.74	-0.73	-0.15	-0.06	-0.5	-0.09	-0.15	0.44			1.05	0.88	0.31	1.2	0.79	2.21	0.47	0.34	0.91	1.25	1.97
NR1I3	-0.09	-0.05	0.07	-0.22	0.18	-0.27	0.2	0	-0.47	0.11	-0.16	-0.31	-1.03	-1.12			-0.21	-0.04	-0.03	0.36	0.37	-0.38	-0.16	-0.06	0	-0.02	-0.03	0.11			0.32	0.42	0.43	0.75	0.18	1.24	0.61	0.53	0.26	0.74	0.74
LOC100129697; RP11-830F9.6	-0.51	-0.16	-0.44	-0.17	-0.11	-0.27	-0.16	-0.33	-0.54	0.05	-0.09	-0.64	0	-0.15			-0.19	-0.2	-0.31	0.17	0.23	0	-0.25	-0.05	0.07	-0.25	0.02	0.28			0.38	0.49	0.46	0.57	0.8	0.65	0.57	0.7	0.33	0.36	0.68
C7orf33	-0.68	-0.21	-0.21	-0.26	-0.19	0.13	0.04	-0.19	-0.47	-0.12	0.17	-0.67	0	-0.17			0.08	-0.23	-0.17	-0.12	0.3	-0.33	-0.08	-0.21	0.31	-0.06	-0.29	0.17			0.6	0.51	0.41	0.59	0.7	0.76	0.74	0.87	0.64	0.78	0.62
POTEB3	-0.38	-0.53	-0.47	-0.32	-0.27	-0.38	-0.52	-0.62	-0.34	-0.38	0.05	-0.91	0.34	-0.18			-0.16	-0.04	-0.4	-0.12	0.36	0.32	-0.28	0.19	-0.12	0.12	0	0.46			0.42	0.83	0.25	0.68	1.14	0.67	0.81	0.85	0.67	0.44	0.77
POTEB3; POTEB; AC136352.4	-0.28	-0.78	-0.18	-0.2	-0.27	-0.3	-0.39	-0.52	-0.38	-0.14	0.21	-0.64	0.4	-0.29			-0.09	0	-0.18	-0.06	0.42	-0.27	-0.12	0.08	-0.07	0.21	0.05	0.46			0.54	1.54	0.32	0.58	1.24	0.61	0.56	0.96	0.74	0.64	0.81
HSD17B13	-0.29	-0.55	-0.23	-0.27	-0.34	0.16	-0.3	0	-0.67	-0.26	-0.21	-0.36	0.16	-0.29			0.13	-0.2	-0.03	0.28	-0.05	-0.28	-0.02	0.01	-0.36	-0.48	0.4	0			0.76	0.39	0.2	0.49	1.24	1.19	0.6	0.44	0.64	0.74	0.59
SLC4A9	-0.17	-0.15	-0.14	-0.23	0.03	0	-0.19	0.08	-0.72	-0.08	0.15	-0.26	0.14	-0.5			-0.23	-0.34	-0.37	-0.12	0.16	-0.02	-0.16	-0.16	0.17	-0.29	0.31	-0.27			0.55	0.35	0.17	0.38	1.05	1.14	0.81	1.02	0.46	0.41	0.32
CXorf36	0	-0.32	-0.09	0.06	-0.33	-0.06	0.09	0.26	-0.49	0	-0.01	-0.28	0.2	-0.19			-0.03	-0.04	-0.22	-0.01	0.2	-0.22	-0.34	-0.19	0.11	-0.11	-0.11	0.3			0.18	0.18	0.24	0.51	0.85	0.9	0.64	0.74	0.77	0.33	0.91
CXCR2	-0.19	-0.65	-0.29	0.21	-0.03	0.04	-0.08	-0.1	-0.58	-0.4	0.04	-0.74	0.82	-0.42			-0.38	-0.32	-0.12	0.04	0.46	-0.19	0.06	-0.28	-0.57	-0.19	0	-0.34			0.7	0.61	0.75	0.42	0.65	0.79	0.79	1.05	0.32	0.66	0.81
OR4C5	-0.18	-0.32	-0.1	-0.07	-0.39	-0.02	-0.15	-0.45	-0.43	-0.69	-0.04	-0.21	0.29	-0.32			-0.16	-0.24	-0.13	0.01	0.26	0.15	0.34	0	-0.21	0	0.36	-0.33			0.5	0.51	0.2	0.4	0.55	1.03	0.12	0.99	0.17	0.54	0.8
CSRP3	-0.14	0.12	-0.25	-0.15	-0.4	-0.12	-0.14	-0.27	-0.27	-0.12	-0.38	-0.23	0.28	-0.05			0.05	0	-0.14	0.21	0.36	-0.15	0.15	-0.08	-0.28	-0.12	0.13	-0.05			0.28	0.59	0.11	0.56	0.74	1.16	1.03	0.89	0.51	0.48	0.51
GRXCR1	-0.43	-0.15	-0.47	-0.27	-0.35	-0.29	-0.17	-0.47	-0.37	-0.24	-0.32	-0.27	0.25	0.07			0	-0.06	-0.01	0.09	0.14	0.04	0.12	-0.31	-0.13	-0.49	-0.03	0			0.24	0.36	0.11	0.08	0.46	0.59	0.64	0.75	0.28	0.45	0.14
STMND1	-0.65	0.23	-0.19	-0.12	0.11	-0.35	-0.34	-0.14	-0.4	-0.2	0.19	-0.38	0.59	-0.32			-0.33	-0.06	0.34	-0.07	0.18	-0.06	-0.21	0.02	-0.44	-0.2	0	-0.2			0.33	0.56	0.49	0.33	0.86	1.03	0.67	0.58	0.83	0.67	0.24
FAM19A4	-0.82	-0.45	-0.51	-0.33	-0.44	-0.53	-0.5	-0.3	-0.03	-0.16	0.11	-0.63	0.46	-0.12			-0.06	0.15	0.31	-0.34	0.07	-0.09	-0.47	0.01	-0.66	0.11	0	-0.15			0.53	0.34	0.63	0.44	0.81	1.21	0.72	0.7	0.35	0.9	0.51
OR4P4	-0.46	-0.22	-0.2	-0.66	-0.44	-0.03	-0.28	-0.23	0	-0.63	0.02	-0.67	0.33	-0.13			0.11	0.14	0.1	-0.53	-0.07	-0.2	-0.1	0.1	-0.38	-0.42	0.11	-0.22			0.4	0.31	0.16	0.25	0.63	1	0.6	0.73	0.47	0.81	0.61
TAL1	-0.28	-0.26	-0.23	-0.22	-0.41	-0.25	0.12	-0.2	0.17	-0.23	-0.1	-0.68	0.29	-0.06			0	-0.14	0.06	-0.44	-0.1	0.08	-0.08	-0.13	-0.31	0.02	0.34	0.07			0.26	0.45	-0.13	0.26	0.65	0.87	0.45	0.79	0.64	0.27	0.29
NWD1	-0.22	0.01	0.01	-0.27	-0.24	-0.15	-0.29	-0.23	-0.29	-0.17	0	-0.3	0.11	-0.13			-0.18	0.01	0.07	-0.07	-0.15	-0.29	-0.16	-0.17	-0.13	0.01	0.35	-0.02			0.54	0.13	0.23	0.45	0.46	0.58	0.28	0.87	0.67	0.32	0.11
KRT6C	-0.46	-0.15	-0.29	-0.41	-0.28	-0.37	-0.19	-0.23	-0.02	-0.28	0.15	-0.43	0.23	-0.05			0.23	-0.1	0.11	-0.13	0	-0.14	0.14	-0.05	0.45	0.14	0.39	-0.07			0.58	-0.02	0.17	0.36	0.56	0.82	0.18	0.96	0.36	0.66	0.3
MYH7	-0.31	-0.32	0.22	-0.42	-0.27	-0.23	-0.11	-0.32	-0.61	-0.4	0	-0.37	0.05	-0.3			-0.12	0.15	-0.23	-0.37	-0.58	0.33	-0.18	0.1	-0.29	0.15	0.24	-0.41			0.34	0.87	0.79	0.18	0.95	0.8	0.73	1.32	0.67	0.74	0.93
RNASE9	-0.18	-0.18	-0.13	-0.14	0	-0.04	-0.3	-0.12	-0.12	-0.16	0.01	-0.24	0.23	-0.24			-0.17	0.01	-0.17	-0.12	-0.13	0.07	-0.21	0.15	0.07	-0.19	0.06	-0.14			0.19	0.48	0.28	0.1	0.46	0.61	0.3	0.47	0.1	0.33	0.48
MTMR7	-0.3	-0.58	-0.09	-0.66	0	0	-0.27	0.05	-0.37	-0.42	-0.05	-0.1	-0.18	-0.02			-0.09	0.01	-0.14	0.01	0.09	0.25	-0.5	0.1	-0.32	-0.02	-0.19	-0.05			0.2	0.5	0.37	0.05	0.34	0.71	0.6	0.86	0.49	0.32	0.76
SLC9A2	-0.25	-0.59	1.05	-0.44	-0.47	-0.3	-0.17	0.15	-0.6	-0.91	0.79	-0.49	0.06	-0.52			-0.23	-0.26	-0.17	-1.02	0.05	-0.37	-0.5	0.04	-0.61	0.3	0	-0.37			0.53	1.57	0.52	0.23	0.9	1.46	0.7	0.84	0.27	0.38	1.9
CCL13	0	-0.15	-0.63	0.01	0.01	0.3	-0.17	-0.43	-0.14	0.16	-0.84	0.09	-0.34	-0.98			-0.17	-0.6	-0.56	0.43	-0.16	-0.18	-0.53	0.35	-0.11	-0.33	-0.27	-0.74			0.66	0.7	1.14	1.35	0.96	0.9	0.5	1.17	0.57	0.54	1.34
PILRB	0.3	-0.51	0.29	-0.02	0.2	0.82	0.05	-0.39	-0.64	0	-0.49	-0.8	-0.54	-1.36			-0.24	-0.29	-0.69	-0.08	-0.17	-0.14	-0.2	-0.24	0.03	0.52	-0.94	-0.67			0.64	0.56	1.25	1.28	0.85	0.76	0.87	1.28	1.26	0.78	1.66
VRK3	-0.06	0.71	0.24	-0.11	0	0.28	-0.3	-0.57	0.44	-0.26	-0.29	-0.29	-0.59	-1.15			-0.51	-0.36	-0.12	-0.61	-1.13	0.03	-1.15	0.01	0.07	-0.07	-0.07	-0.93			0.67	0.71	0.82	1.5	1.16	0.75	0.86	0.6	0.89	0.85	0.8
GJC3	-0.05	-0.04	0.11	-0.62	0.12	0.17	-0.27	0.12	0	-0.95	-0.15	-0.38	-1.38	-1.45			-0.34	-0.58	-0.36	1.11	-0.82	0.32	-0.52	-0.06	-0.37	0.22	-0.23	-0.65			0.21	0.78	2.23	2.29	1.81	0.84	2.03	0.8	0.82	0.45	1.64
CHRNB2	-0.24	-0.3	-0.22	0.1	0.07	0	-0.06	-0.11	-0.21	-0.65	0.06	-0.19	-0.79	-1.02			-0.71	-0.37	-0.51	-0.32	-0.27	-0.29	-0.25	0.25	0.17	0.63	-0.66	0.23			0.21	1.21	0.75	1.27	0.87	0.87	0.47	0.8	0.93	0.48	0.48
SYT9	-0.41	-0.22	-0.02	-0.08	-0.09	0.2	-0.12	-0.49	0.19	-0.43	-0.28	0.49	-0.73	-0.87			-0.02	0.13	-0.08	-0.13	-0.14	0	-0.26	0.18	0.43	0.55	-0.06	-0.29			0.47	0.57	0.41	1.51	0.5	0.68	0.17	0.92	0.55	0.8	0.63
KCNE2	-0.23	0.17	0.04	0.46	0.4	0.36	-0.25	-0.33	-0.54	-0.79	-0.14	0	0.04	-0.61			-0.17	-0.04	-0.37	0.14	-0.12	-0.2	-0.08	-0.31	-0.27	-0.21	-0.23	-0.54			0.67	0.36	0.48	0.57	0.82	0.52	0.43	0.39	0.39	0.66	0.39
RBPJL	-0.23	-0.04	0.29	0.33	-0.03	-0.13	-0.11	-0.18	-0.16	-0.07	0.08	0.09	-0.47	-0.48			-0.09	-0.34	-0.03	-0.04	-0.06	0.12	-0.03	0.17	0	0.22	-0.15	0			0.47	0.42	0.39	0.57	0.61	0.52	0.9	0.61	-0.01	0.67	0.19
LINC00851	-0.33	-0.09	0.79	0.13	0.26	0.12	-0.2	-0.3	-0.02	-0.23	-0.08	0.03	-0.18	-0.84			-0.14	-0.24	-0.22	0.03	-0.05	-0.29	-0.14	-0.05	0	0.09	-0.23	-0.16			0.55	0.3	0.54	0.52	0.71	0.58	0.32	0.47	0.11	0.6	0.43
C10orf105	-0.37	-0.03	-0.37	0.41	0.08	-0.03	-0.14	-0.26	-0.41	-0.12	-0.27	0.2	-0.77	-0.57			-0.11	0.1	-0.32	0.49	0	-0.13	-0.36	0.15	0.09	-0.28	-0.17	-0.17			0.71	0.61	0.19	0.78	0.52	0.93	0.13	0.7	0.76	0.58	0.3
HDDC3	-0.17	0.07	0.54	1.14	-0.08	0.43	-0.34	-0.06	-0.45	-0.09	-0.02	0.45	-0.62	-0.39			-0.57	-0.22	-0.33	0.33	0	0.16	-0.77	-0.17	0.26	-0.2	-0.22	-0.39			0.46	0.22	1.01	1.48	0.71	1.05	0.67	1.16	0.8	1.3	-0.13
FMO2	0.08	-0.07	-0.06	0.1	-0.51	0.06	0.16	0.15	-0.33	-0.17	0.19	-0.34	-0.11	-0.61			-0.67	-0.46	-0.16	-0.61	-0.22	-0.36	-0.27	-0.04	0	-0.18	0.02	-0.23			0.21	1.09	0.4	0.46	0.59	0.85	0.57	0.27	0.8	0.47	0.34
SPATA21	0.04	-0.48	0.04	0.06	-0.12	0	0.04	0.5	0.12	-0.17	-0.03	0	-0.26	-0.98			-0.57	-0.2	-0.12	-0.56	-0.27	-0.39	-0.24	-0.01	-0.27	-0.22	-0.14	-0.56			0.54	0.74	0.85	0.26	0.49	1.02	0.84	0.1	0.7	0.39	0.73
DENND1C	-0.2	0	-0.06	-0.35	0.18	0.07	-0.03	0.4	-0.08	-0.3	0.31	0.46	-0.54	-0.93			-0.69	-0.64	-0.48	-0.12	-0.41	-0.47	0.1	-0.27	-0.07	0.15	-0.24	-0.11			0.76	0.68	0.6	0.44	1.05	0.96	0.61	0.58	0.59	0.68	0.78
LCE1F	-0.28	-0.09	-0.19	0.11	-0.34	0	-0.05	0.17	-0.31	0.02	0.04	0.17	-0.32	-0.85			-0.87	-0.49	-0.42	-0.27	-0.17	-0.1	0.33	-0.41	-0.06	0.04	-0.03	-0.04			0.65	0.36	0.74	0.42	0.76	0.58	0.95	0.3	0.36	0.41	0.74
GUCA1C	-0.27	-0.46	-0.25	0.06	-0.48	-0.19	0.04	-0.27	-0.26	-0.09	0.19	-0.18	-0.46	-0.87			-0.53	0.07	0	-0.93	-0.26	-0.22	0.18	-0.73	0.35	-0.29	-0.14	0.22			0.3	0.59	1.22	0.21	0.63	0.95	1.07	0.19	0.3	0.36	0.36
STAU2-AS1	-0.02	-0.05	-0.07	-0.02	0.14	0.09	-0.21	0.53	-0.02	0	0.07	0.42	-0.28	-0.56			-0.17	0.25	-0.38	0.06	-0.15	-0.42	-0.44	-0.19	-0.21	-0.09	-0.31	-0.38			0.38	1.19	0.37	0.78	0.29	0.96	0.53	0.81	0.45	0.43	0.62
ITIH4	0.34	-0.47	0.34	0.32	0.14	-0.36	-0.16	0.08	-0.24	-0.31	-0.18	0.7	-0.71	-0.77			-0.42	-0.04	-0.08	0.23	-0.48	-0.31	0	-0.26	-0.03	-0.13	-0.27	-0.18			0.59	1.24	0.57	0.57	0.82	1.12	0.39	0.57	0.66	0.66	0.8
SPN	-0.09	-0.67	-0.21	0.12	-0.05	-0.55	-0.16	0.01	0.36	-0.22	0.01	0.28	-0.66	-0.69			-0.34	-0.24	-0.38	0.11	-0.36	0.01	0	-0.15	-0.42	-0.1	-0.07	-0.08			0.49	0.86	0.41	0.61	0.88	0.93	0.06	0.74	0.07	0.61	0.35
CATSPERG	-0.06	-0.15	0	0.14	0.07	-0.7	-0.09	0.08	-0.33	-0.28	0.54	0.71	-0.62	-0.78			-0.31	-0.18	-0.18	-0.31	0.75	-0.25	-0.25	-0.35	0.05	-0.11	-0.38	-0.12			0.66	1.18	1.04	1.06	0.99	0.69	0.54	0.72	0.52	1.28	0.67
ZNF652	0	-0.88	-0.09	0.5	-0.22	-0.49	0	-0.01	0.07	-0.5	0.45	0.37	-1.49	-1.37			-1.7	-0.82	-1.23	-0.11	1.1	-0.16	-0.24	0.47	-0.64	-0.56	-0.26	-1.34			0.38	1.9	1.56	1.23	1.34	1.45	0.69	1.82	0.98	1.68	1.17
ORC4	0.68	-0.61	-0.23	0.34	-0.5	-0.34	0.08	0.5	0.12	-0.31	0.31	0	-2	-1.83			-0.59	-0.44	-0.18	-0.21	0.33	-0.69	0	-0.14	-0.69	-0.24	-0.36	-0.15			0.49	1.72	0.77	1.16	0.88	0.87	1	1.11	0.98	0.86	0.8
NCF4	-0.14	0.23	0.08	0	-0.06	0.1	-0.26	0.08	-0.44	0	-0.28	-0.46	-1.41	-0.51			-0.24	-0.51	-0.13	0.19	0.13	-0.44	-0.35	-0.24	-0.11	-0.28	0.17	-0.45			0.63	0.72	0.57	0.89	0.73	0.94	0.6	0.59	0.99	0.5	0.5
SERPINB13	-0.34	0	0.03	-0.35	0.12	0.19	-0.18	0.05	-0.34	0.02	-0.08	-0.72	-0.93	-0.71			0.06	0.01	-0.19	-0.2	-0.12	-0.29	-0.26	-0.09	-0.22	-0.07	0.01	-0.08			0.53	1.17	0.48	0.45	0.93	1.42	1.16	-0.09	1.56	0.74	0.78
PRSS22	-0.56	-0.6	-0.13	-0.46	-0.63	-0.12	-0.12	0.28	-0.31	-0.49	0.07	-0.94	-0.88	-0.42			-0.43	0.01	0.01	-0.05	0.1	-0.16	-0.38	0	-0.23	0.13	0.11	-0.13			0.72	0.33	0.19	0.55	0.24	0.76	0.58	0.68	0.45	0.68	0.63
TSPAN16	0.14	-0.43	-0.56	-0.2	0.34	0.09	-0.2	0	-0.63	0.01	0.25	-0.9	-1.23	-0.68			-0.58	-0.24	-0.3	-0.23	0.49	-0.15	-0.93	-0.34	-0.03	0.32	-0.12	-0.24			0.96	0.85	0.84	0.43	0.81	1.41	0.85	1.75	1.16	0.89	0.98
CALR3	0.29	-0.37	-0.48	-0.47	-0.49	0.07	-0.44	0.54	-0.51	-0.42	0.11	-0.92	-1.28	-0.42			-0.09	-0.22	0.08	-0.23	0	0	-0.33	-0.43	-0.03	0.18	0.05	-0.45			0.51	0.92	0.25	0.48	0.64	0.98	0.97	0.8	0.98	0.68	0.49
CCDC79	0.23	-0.06	-0.48	-0.36	-0.24	0.09	0.16	0.17	-0.55	-0.19	-0.05	-0.93	-1.18	-0.58			-0.25	0	0.01	0.22	0.18	-0.31	-0.24	-0.03	-0.23	-0.38	-0.04	-0.65			0.65	0.73	0.1	0.33	0.9	1.51	0.47	1.03	0.71	0.77	0.83
ACSM6	-0.74	0.09	-0.44	-0.29	-0.07	-0.04	0.02	-0.32	0	0.13	-0.21	-0.41	-1	-0.59			-0.29	-0.5	-0.52	-0.63	0.1	-0.2	0.31	0.12	-0.2	0.04	-0.38	-0.31			1.02	0.6	0.33	0.29	0.9	0.74	0.89	0.58	0.8	1.04	0.88
DNAI2	-0.12	0	-0.2	-0.14	-0.16	0.19	0.26	-0.43	0.08	-0.13	-0.04	-0.51	-0.43	-0.44			-0.09	0	-0.02	-0.1	0.31	0.05	0.04	-0.07	0.01	0.09	-0.1	-0.09			0.79	0.95	-0.09	0.42	0.53	0.54	0.74	0.52	0.58	0.66	0.87
OR1K1	-0.19	-0.39	-0.47	-0.38	0	-0.25	-0.11	0.09	-0.4	-0.15	0.05	-0.22	-0.84	-0.94			0.08	0.11	-0.23	-0.09	0.58	-0.36	0.08	-0.13	-0.35	-0.35	0.08	-0.22			0.39	0.66	0.06	0.36	0.46	0.62	0.41	0.47	0.76	0.73	0.27
CFAP99	-0.62	-0.08	-0.36	-0.26	-0.06	-0.04	-0.03	-0.07	0.12	-0.27	0.24	-0.5	-0.79	-0.6			-0.25	0.14	-0.07	-0.36	0.68	-0.4	0.33	-0.41	0.03	0.07	-0.17	0			0.27	0.29	0.34	0.29	0.67	0.36	0.56	0.92	0.8	0.57	0.54
ZNF474	-0.44	0.12	-0.53	-0.32	-0.27	-0.3	0.08	0.19	0.06	-0.01	0.18	-0.63	-0.73	-0.99			-0.08	-0.28	-0.21	-0.29	0.88	0.22	-0.12	-0.45	-0.26	0	-0.24	-0.27			0.51	0.6	0.36	0.11	0.49	0.43	0.65	0.97	0.88	0.62	0.57
OR2V1	0.03	0.08	-0.08	-0.05	-0.29	-0.29	-0.44	-0.16	0.08	-0.07	0.06	-0.27	-0.29	-0.32			-0.32	-0.42	0.12	-0.08	0.07	0.11	-0.29	-0.16	-0.12	-0.08	-0.2	0			0.55	0.71	0.32	0.4	0.6	0.6	0.52	0.48	0.44	0.61	0.56
SPACA1	0.21	-0.22	-0.13	0.08	-0.05	-0.33	-0.15	0.04	0.24	0	0.1	-0.17	-0.55	-0.52			-0.07	-0.25	-0.05	-0.33	-0.1	0.12	-0.28	-0.06	-0.01	-0.3	-0.02	0.06			0.53	0.6	0.46	0.46	0.64	0.39	0.78	0.81	0.59	0.81	0.51
TIGD3	-0.59	0.02	-0.47	-0.15	-0.3	-0.49	-0.3	-0.13	-0.2	-0.32	0	-0.02	-0.7	-0.68			0.31	-0.19	-0.18	-0.19	0.18	0.52	-0.05	-0.11	0.29	0.06	0.21	-0.12			0.51	0.85	0.81	0.71	1.01	0.46	1.27	1.16	1.12	1.04	0.95
DEFB119	-0.16	-0.13	-0.09	-0.32	0.08	-0.14	-0.28	0.22	-0.15	-0.01	0.12	-0.29	-0.6	-0.32			0.07	-0.16	0	-0.15	0.11	0.28	-0.09	-0.01	-0.13	-0.05	-0.16	0.06			0.29	0.47	0.38	0.53	0.72	0.38	0.71	0.58	0.34	0.63	0.5
CRISP3	-0.65	-0.09	-0.05	-0.47	0.06	-0.09	-0.48	0.18	0.05	-0.2	0.35	-0.09	-1.24	-0.51			-0.5	-0.74	-0.23	-0.31	0.11	0.16	-0.34	0.09	-0.14	-0.13	0	-0.49			1.28	1.64	0.92	0.83	1.72	1.25	1.54	1.81	1.1	0.83	1.12
SLC13A1	-0.29	0.31	-0.1	-0.52	-0.05	0.14	-0.37	-0.43	-0.16	-0.26	0.53	0.11	-0.96	-0.39			0.13	-0.4	-0.28	-0.59	-0.21	-0.49	-0.74	0.08	-0.05	0	0.12	-0.22			1.06	0.83	0.72	0.57	1.35	0.7	1.33	1.13	0.69	0.69	0.79
OR1A1	-0.12	0.28	0.44	-0.49	0.11	0	-0.46	0.03	-0.09	-0.54	0.34	0.12	-0.96	-0.91			-0.44	-0.55	-0.4	-0.09	-0.01	-0.09	-0.38	-0.22	-0.03	-0.11	0.07	-0.05			0.39	0.37	0.79	0.54	1.55	0.89	1.42	1.18	0.42	0.5	0.39
LCE2D	-0.64	0	0.23	-0.35	-0.15	-0.37	-0.13	-0.1	-0.1	-0.41	0.12	-0.19	-0.41	-0.99			-0.57	-0.55	-0.04	0.32	0.11	0.26	-0.26	0.09	-0.27	-0.1	-0.31	0.02			0.29	0.94	0.62	0.76	0.91	0.95	1.48	1.35	1.3	0.54	0.64
ZDHHC11B	-0.82	-0.41	0.01	-0.64	-0.58	-0.84	-0.81	-0.51	-0.76	-0.79	-0.59	-0.81	-1.22	-1.49			-0.38	-0.41	0	0.33	1.35	-0.03	-0.22	-0.08	0.08	0.09	0.2	0.68			0.28	1.1	1.69	0.71	1.3	2.57	2.49	3.07	2.17	0.57	0.95
BPIFA3	-0.17	-0.17	0	-0.21	-0.13	-0.27	-0.38	0.22	-0.45	-0.35	0.22	-0.4	-1.04	-1.04			-0.25	-0.67	-0.01	-0.35	0.54	0.42	0.03	-0.36	0.14	0.05	-0.07	-0.27			0.57	0.78	0.38	0.33	1.31	0.95	1.32	0.97	1.07	0.58	1.09
C12orf40	0.02	-0.1	-0.16	-0.11	0	-0.31	-0.3	0.19	-0.28	-0.21	0.21	-0.26	-0.72	-0.71			0.09	-0.46	-0.11	-0.5	0.3	-0.05	0.09	-0.18	-0.06	-0.19	0.01	-0.18			0.2	0.62	0.41	0.51	0.53	0.89	0.74	1.27	0.76	0.2	0.42
KRTAP10-3	-0.4	0.13	0.03	-0.43	0	-0.21	-0.41	-0.38	0.09	0.03	-0.07	-0.09	-0.68	-0.91			-0.44	-0.12	-0.51	-0.35	0.06	0.26	-0.02	-0.37	0.21	-0.34	-0.01	-0.09			0.43	0.47	0.33	0.46	0.59	0.54	0.95	0.93	0.6	0.45	0.5
GPR78	-0.02	0	0	-0.21	0.29	-0.16	-0.34	-0.08	0.15	-0.32	0	0.04	-0.46	-0.6			0	-0.04	-0.36	-0.15	0.18	0.17	-0.26	-0.13	0.34	-0.04	-0.26	0.03			0.25	0.21	0.04	0.53	0.78	0.49	0.75	1	0.52	0.68	0.21
ARHGAP27	-0.05	0	-0.04	-0.14	-0.33	-0.36	-0.19	0.08	-0.29	0.22	-0.09	-0.28	-0.95	-0.82			-0.04	-0.49	-0.12	-0.16	0.44	0.04	-0.38	-0.04	0.03	-0.46	0.12	0.09			0.68	0.54	0.24	0.33	0.36	0.57	0.55	0.65	0.5	0.38	0.62
MYBPC1	0.25	0.12	0.1	-0.04	-0.06	-0.15	-0.37	-0.32	-0.11	-0.32	0.01	-0.35	-0.84	-0.71			-0.18	-0.36	0	-0.44	0.55	-0.1	-0.08	0.21	0.32	-0.04	-0.15	-0.82			0.74	0.79	0.22	0.26	0.68	0.68	0.91	0.72	0.74	0.45	1.03
HR	0.15	-0.09	-0.42	0.4	-0.04	-0.21	0	-0.49	-0.44	-0.1	0.09	-0.26	-1.15	-1			-0.36	-0.44	-0.26	-0.39	1.09	-0.44	-0.36	0.09	0.19	-0.14	0.05	-0.32			0.41	0.74	0.32	1.02	0.98	0.71	1.3	1.38	0.58	0.3	0.93
ITK	-0.33	-0.07	-0.12	-0.27	-0.33	0	-0.1	-0.19	0.03	-0.04	-0.12	-0.2	-0.34	-1.07			-0.34	-0.23	0.31	0.18	-0.18	-0.28	-0.24	-0.07	0.03	0.31	0.09	0.3			0.42	0.76	0.49	0.71	0.52	0.4	0.69	0.43	0.75	0.57	0.31
ODAM	-0.42	-0.04	-0.14	-0.49	0	-0.46	-0.14	0	-0.17	-0.14	0.28	-0.42	-0.3	-1.53			-0.25	-0.09	-0.06	-0.28	0.26	0.4	-0.4	-0.24	0.03	0.13	0.08	-0.26			0.69	1.18	0.47	0.84	1.23	1.08	0.41	1.05	1.24	0.6	0.79
KRT18P55	-0.41	-0.2	-0.14	-0.17	-0.23	-0.36	0.09	-0.17	-0.33	0.03	0.15	-0.08	0.04	-1.04			-0.14	-0.08	-0.1	-0.09	-0.1	0	-0.26	0.02	-0.03	0.28	-0.05	0.13			0.32	0.75	0.29	0.45	0.5	0.4	0.35	0.6	0.62	0.8	0.48
LOC101928877; RP11-386B13.3; SLC25A4	-0.06	-0.36	-0.61	-0.05	-0.5	-0.18	-0.14	0.37	-0.6	-0.3	0.2	-0.39	-0.33	-1.77			-0.02	-0.07	0.1	-0.09	0.46	-0.3	-0.01	0.18	-0.39	0.15	0	0.07			0.7	1.13	1.01	0.65	1.28	1.05	1.06	1.4	1.1	0.63	0.65
DEFB108B	-0.75	-0.18	-0.42	-0.09	0.21	0.14	-0.19	-0.37	-0.26	-0.23	0.36	-0.34	-0.66	-2.04			0	-0.15	0.38	-0.25	0.46	0.02	-0.38	-0.08	-0.5	-0.03	0.09	-0.18			0.33	0.98	0.73	0.81	1.31	1.34	1.34	1.21	1.19	0.9	1.04
CD52	-0.11	0.06	-0.01	0.25	-0.08	0.31	0.16	-0.08	-0.76	-0.21	0.47	-0.57	-0.95	-1.76			-0.01	-0.6	0.04	-0.08	-0.02	-0.48	-0.48	-0.39	-0.27	0.16	0	-0.41			0.43	0.77	0.57	0.58	1.28	1.02	1.29	1.01	0.91	1.1	0.23
MYL1	-0.36	0.01	-0.06	-0.45	-0.69	-0.32	-0.27	-0.27	0.18	0	0.42	-0.45	-0.95	-1.03			-0.22	-0.34	0.03	-0.6	-0.14	-0.37	0.13	-0.14	-0.17	0.03	0.21	-0.11			0.43	0.69	0.62	0.28	1.24	0.77	0.9	0.99	0.93	0.89	0.58
TRDN	-0.39	-0.31	-0.39	-0.33	-0.59	-0.06	-0.55	0	0.05	0.01	0.81	-0.39	-1.73	-1.79			-0.1	0.39	0.11	-0.61	0.75	-0.48	-0.15	-0.12	0.79	-0.05	-0.24	-0.76			0.65	1.36	0.64	0.93	1.85	1.39	1.07	1.39	1.86	1.01	1.76
APLNR	-0.27	-0.1	-0.22	-0.01	-0.32	-0.09	-0.05	-0.03	-0.01	-0.22	0.4	0.26	-0.85	-0.91			-0.17	-0.12	0.1	-0.02	0.26	-0.28	0.07	0	0.18	-0.21	-0.02	0			0.21	0.71	0.63	0.14	0.68	0.4	0.6	0.35	0.71	0.41	0.62
FLT4	-0.38	-0.36	-0.31	-0.21	0.25	-0.22	-0.22	-0.15	0.03	-0.22	0.07	-0.23	-0.4	-0.94			0	0.04	-0.02	-0.31	-0.14	-0.17	0	0.11	-0.08	0.17	-0.06	-0.23			0.47	0.44	0.56	0.62	0.39	0.62	0.65	0.41	0.46	0.58	0.48
IYD	-0.48	-0.07	-0.58	-0.14	0.43	-0.55	0	-0.12	0.07	0.27	0.22	-0.56	-0.63	-0.85			0.15	0.02	-0.15	-0.36	-0.44	-0.29	-0.31	-0.11	-0.44	0.13	-0.19	-0.18			0.51	0.39	0.64	0.45	0.77	0.71	0.62	0.74	0.12	0.9	0.92
HAMP	-0.28	-0.32	-0.14	-0.27	0.01	0	0.1	-0.13	-0.03	-0.16	0.34	-0.22	-0.55	-1.31			-0.28	0.05	0.06	0.13	-0.3	0.05	-0.15	-0.52	-0.24	-0.23	-0.12	-0.46			0.8	0.82	0.4	0.69	0.77	0.93	0.81	0.65	0.06	0.43	0.86
DPCR1	-0.37	-0.27	-0.32	-0.03	0.47	-0.03	0.07	0.17	0.04	0.22	0.68	-0.24	-0.84	-1.24			-0.2	-0.39	-0.25	-0.48	-0.03	0.05	-0.04	-0.28	-0.41	0	-0.47	-0.67			0.71	0.7	0.76	0.51	0.84	1.08	0.9	0.81	0.45	0.75	0.77
MMP20	-0.23	-0.26	-0.03	0.11	0.26	-0.08	0.22	-0.4	0.47	-0.07	0.49	0.12	-0.4	-0.94			-0.33	-0.18	-0.13	-0.27	-0.09	-0.06	0.04	-0.49	-0.15	-0.06	0	-0.32			0.31	0.63	0.51	0.63	0.62	0.73	0.61	1.16	0.5	0.39	0.63
CACNG3	-0.07	-0.27	-0.39	-0.04	0.21	-0.1	-0.22	0.1	-0.12	0.06	0.49	-0.35	-0.84	-0.65			0.08	0	0.27	-0.33	-0.08	-0.4	-0.2	-0.39	-0.57	0.1	-0.05	-0.36			1.15	0.47	0.77	0.53	1.31	1.1	0.41	0.57	0.5	0.67	0.35
LMX1A	-0.15	-0.41	-0.23	-0.34	0.4	-0.34	0.05	0	-0.33	-0.38	0.3	0.03	-0.36	-0.93			-0.01	-0.27	-0.16	-0.21	0.03	-0.28	-0.41	-0.07	-0.3	0.31	0.1	-0.15			0.73	0.59	0.38	0.5	1.18	1.01	0.5	1.08	0.14	0.68	0.71
CD1E	-0.31	-0.51	0.03	0.07	0.08	0.04	-0.11	0.01	-0.38	0	0.3	-0.17	-1.01	-1.47			-0.13	-0.16	0	-0.08	-0.19	-0.42	-0.22	-0.16	-0.01	0.08	-0.18	-0.08			1.02	0.98	0.47	0.51	1.58	1.05	0.96	1.65	0.98	0.99	0.6
CD300LB	-0.23	-0.33	-0.1	-0.03	0.35	-0.34	-0.01	0.54	-0.28	-0.03	0.25	0.06	-1.18	-1.72			0	-0.54	0.07	-0.05	-0.55	-0.21	-0.66	-0.11	0.07	-0.05	-0.22	0.19			1.14	0.64	0.32	0.68	1.23	1.28	1.15	1.03	0.64	0.57	0.98
LY6G6C	0.3	-0.03	-0.31	-0.27	0.4	-0.24	-0.01	0.12	-0.14	0.13	0.7	0.2	-0.75	-1.09			-0.18	-0.18	0	0.02	-0.05	-0.52	-0.23	-0.09	-0.39	-0.1	-0.23	-0.28			0.49	0.33	0.45	0.44	0.93	0.7	0.55	1.07	0.46	0.64	0.6
SNX22	-0.1	0.06	-0.62	-0.04	0	-0.27	0	0.14	0.06	-0.22	0.07	0.18	-0.65	-1.18			0.16	-0.04	-0.14	-0.27	-0.25	0.12	-0.42	-0.19	-0.81	-0.62	0	-0.51			0.65	0.78	0.31	0.93	0.91	0.84	0.65	1.13	0.33	0.47	0.37
LOC100287728; RP11-85L21.4; jerva	0.25	0.1	-0.58	-0.05	0.57	-0.3	0.09	0.11	0	-0.12	-0.01	-0.66	-0.85	-1.11			-0.51	0.09	0.06	-0.74	-0.54	-0.32	-0.34	-0.17	-0.64	-0.54	0	-0.13			0.75	0.36	0.54	0.59	1.02	0.76	0.47	0.68	0.19	0.65	0.55
SMYD1	-0.1	-0.11	-0.03	-0.27	0.12	0.08	-0.22	-0.04	0.2	-0.13	0.57	-0.26	-0.61	-0.76			0	-0.03	-0.04	-0.37	0	0	-0.29	0.33	-0.09	-0.13	0.02	0.06			0.89	0.51	0.36	0.49	0.69	0.96	0.87	0.48	0.37	0.76	0.3
NOBOX	-0.28	0.03	-0.16	-0.38	-0.07	0.08	-0.22	0.07	-0.19	-0.43	0.46	-0.18	-1.06	-0.74			0	0.18	-0.05	-0.35	-0.3	0	-0.43	0.11	-0.28	-0.16	0	0.04			0.38	0.32	0.12	0.52	0.76	0.54	0.66	0.35	0.34	0.53	0.54
H2AFB3	-0.15	0.05	0.05	-0.29	-0.04	-0.22	-0.2	-0.08	-0.15	-0.11	0	-0.29	-0.7	-0.48			-0.19	-0.05	-0.19	0	0	0	-0.14	0.01	-0.17	0.17	0.2	-0.22			0.35	0.38	0.01	0.26	1.06	0.72	0.54	0.46	0.53	0.39	0.55
LGI1	0.01	0.08	0.34	-0.29	0.28	0	-0.11	0.03	-0.54	-0.29	0.31	0.08	-1.37	-1.17			-0.43	-0.05	-0.07	-0.37	-0.1	-0.24	-0.49	-0.3	-0.54	-0.25	0	-0.41			0.21	0.58	0.09	0.23	1.22	1.07	0.88	1.02	0.88	0.5	0.61
WNT11	-0.61	-0.05	0.62	0.04	0.39	-0.45	0.08	-0.08	-0.09	-0.4	0.03	-0.32	-0.92	-0.92			0.08	-0.55	-0.13	-0.05	0.45	-0.05	-0.26	-0.14	-0.55	0	0	-0.51			0.57	0.4	0.15	0.8	1.3	1.32	0.31	1.07	0.78	0.82	0.68
KRTAP5-3	-0.34	-0.42	-0.11	0.28	0.5	-0.24	0	-0.03	-0.05	-0.1	0.48	-0.21	-1.22	-1.18			-0.88	-0.2	0.3	-0.04	-0.68	-0.04	0.04	-0.22	-0.37	0.49	-0.2	0.14			0.48	0.63	0.37	0.76	1.2	1.28	0.97	0.94	0.78	0.61	0.87
LOC100505841	0.02	-0.09	-0.19	0.12	0.22	0.25	-0.41	0.05	-0.42	-0.08	0.25	-0.57	-1.15	-0.84			-0.6	-0.48	-0.33	-0.23	-0.69	-0.34	-0.32	0	-0.13	-0.22	0.07	0.06			0.21	0.5	-0.07	0.57	1.35	1.18	0.46	1.03	0.54	0.44	0.77
SPANXN5	0.04	-0.14	-0.05	-0.01	0.55	-0.01	-0.03	0	0.04	0.12	0.03	0	-1.04	-0.92			-0.25	-0.54	-0.5	-0.81	0.07	-0.01	-0.32	-0.18	0.03	-0.12	0.05	-0.15			0.6	0.99	-0.13	0.54	1.22	0.84	0.76	0.88	0.86	0.98	1.13
SEMG2	0.11	-0.25	0.06	-0.18	-0.06	-0.06	0.03	0.36	0.21	-0.04	0.55	-0.03	-1.04	-0.62			-0.14	-0.35	0.1	-0.19	-0.13	0	-0.47	-0.12	-0.02	-0.02	-0.07	-0.15			0.53	0.58	0.51	0.71	1.25	0.68	0.53	0.46	0.44	0.55	1.28
TPD52L3	-0.01	0.23	-0.49	-0.49	0.24	-0.44	0.42	0.15	0.16	-0.01	0.52	-0.05	-1.29	-0.91			-0.54	-0.26	-0.16	-0.59	0.08	-0.48	-0.13	-0.34	0	-0.18	-0.37	0.01			0.18	0.56	-0.02	0.31	1.32	1.17	0.65	0.58	0.79	0.54	0.67
TLR9	-0.07	-0.07	0.02	-0.26	-0.11	-0.15	0.07	-0.23	0.21	-0.02	-0.15	0.04	-0.89	-0.79			0	0	0.09	-0.07	-0.24	-0.34	-0.09	0.01	0.02	-0.18	0	-0.09			0.52	0.74	0.46	0.27	0.44	0.58	0.57	1.17	0.49	0.61	0.72
DUSP13	-0.24	-0.18	-0.19	0.18	-0.14	-0.15	0.11	0.05	-0.06	0.14	-0.17	0.06	-0.63	-0.65			-0.11	-0.09	0.04	-0.14	-0.35	-0.14	-0.32	0	-0.33	-0.11	-0.14	0.06			0.34	0.44	0.28	0.58	0.29	0.31	0.47	0.62	0.2	0.42	0.39
NFKBID	-0.36	0.1	0.09	0.29	0.27	0	0.34	-0.4	0.34	0.42	-0.09	-0.05	-0.7	-0.34			-0.1	-0.07	-0.15	-0.06	-0.46	-0.26	-0.41	-0.5	-0.18	-0.1	-0.37	-0.33			0.39	0.56	0.64	0.59	0.37	0.48	0.63	0.8	0.67	0.63	0.66
SPSB2	0.81	0.02	-0.08	-0.13	-0.06	0.05	0.32	0	0.41	-0.19	-0.4	-0.14	-1.84	-1.33			0.12	-0.33	0.01	-0.79	-0.47	-0.23	-1.12	-1.05	-0.31	-1.16	-1.11	-1.01			0.74	1.69	1.37	0.84	0.79	1.02	1.69	1.14	1.35	0.86	0.98
MUSTN1	0.27	-0.14	0.15	0.07	0.03	-0.11	0.48	-0.36	0	0.04	-0.47	0.26	-2.04	-2.01			-0.36	-0.28	-0.41	-0.62	-0.78	-0.46	-0.69	-0.78	-0.57	-0.53	-0.95	-0.81			0.72	1.2	0.84	0.97	0.92	0.74	0.61	1.12	1.28	0.96	1.1
CCDC59	0.34	-0.1	0.61	-0.1	0.51	0.15	0.4	0.16	0.42	0.05	-0.12	-0.79	-1.65	-1.48			-0.2	-0.33	-0.26	-0.35	-0.79	-0.21	-0.59	0	-0.42	-0.46	-0.14	-0.4			1.09	1.03	0.81	1.18	-0.19	1.31	0.64	1.03	1.06	1.73	0.67
MRPL40	0.17	0.21	-0.72	-0.42	0.06	-1.05	-0.79	-1.35	-0.18	0.11	-0.35	-0.4	-2.77	-2.53			0.36	-0.64	-0.21	-0.65	-0.84	-0.25	-0.09	0.06	0.63	0.68	-0.22	-0.42			1.78	1.39	1.48	2.22	1.82	0	1.23	1.01	1.15	1.28	0.39
VN1R2	-0.28	-0.07	-0.44	0	0.17	0.04	-0.36	-0.32	0.02	-0.22	0	-0.41	-1.03	-1.02			-0.41	0	-0.12	-0.34	-0.43	-0.14	-0.12	-0.27	0.45	0.31	-0.3	-0.5			0.52	0.38	0.26	0.49	0.81	0.88	0.87	0.79	0.81	0.6	0.53
KLK1	-0.13	0.23	-0.5	0.63	0.21	0.31	-0.14	0	0.1	-0.08	-0.02	-0.11	-0.82	-1.27			-0.74	-0.43	-0.34	0	0.11	-0.14	-0.35	-0.31	0	0.04	-0.05	-0.24			0.57	0.57	0.64	0.71	1.16	1.16	1.6	1.22	1.16	0.59	0.59
JAKMIP1	0.2	0.22	-0.06	0.06	-0.08	-0.1	0.05	-0.14	0.26	-0.07	-0.12	-0.39	-0.83	-0.85			-0.32	-0.36	-0.18	0	-0.05	-0.06	-0.27	-0.24	0.22	0.04	-0.14	-0.23			0.35	0.32	0.23	0.11	0.42	0.53	0.89	0.31	0.58	0.34	0.48
LOC101929372; AC004019.13	-0.12	-0.1	0.03	0	-0.34	-0.5	-0.38	-0.43	-0.13	-0.41	-0.22	-0.82	-1.05	-1.68			0.05	-0.05	-0.03	0.07	0.18	0.03	-0.12	-0.04	-0.05	-0.07	0.02	0.14			0.43	0.61	0.48	0.61	1.04	0.82	1.03	0.67	0.81	0.61	0.49
GGA2	-0.84	0.05	0.66	0.23	-0.74	-0.96	-0.36	-0.32	-1.07	0	-0.61	-1.61	-3.83	-3.26			-0.24	-0.59	-0.94	-0.11	0.23	0.25	-0.14	0.51	-0.49	-0.19	0.01	-0.25			0.25	1.34	0.78	1.06	1.03	0.74	2.27	1.01	1.22	1.01	0.99
IAPP	-0.39	0.39	-0.12	-0.26	0	-0.15	-0.02	-0.1	0.32	-0.19	0	-0.31	-1.56	-1.28			-0.04	-0.09	-0.22	0.04	0.06	0.18	-0.63	-0.04	0.44	-0.27	-0.6	0.06			0.61	0.61	0.3	0.27	1.02	0.55	0.69	0.69	0.97	0.85	0.6
LCE1A	-0.23	0.14	-0.14	-0.1	0.04	0.03	0.2	-0.18	0.16	0	0.41	-0.26	-1.63	-1.15			-0.31	-0.54	-0.5	-0.03	-0.02	-0.09	-0.33	-0.16	0.19	-0.44	-0.24	-0.16			0.35	0.53	0.43	0.46	0.72	0.85	0.8	0.62	0.41	0.43	0.88
PRR23A	0.11	0.05	0.14	-0.21	-0.19	-0.12	-0.17	-0.19	-0.07	-0.06	0.18	-0.12	-0.52	-0.88			-0.06	-0.24	-0.25	0	0.01	0.19	-0.32	-0.22	-0.01	-0.1	-0.04	0.13			0.2	0.34	0.33	0.25	0.34	0.14	0.66	0.28	0.3	0.32	0.22
RPS26	-0.29	0.1	-0.15	-0.66	-0.63	-1.47	-0.3	-1.42	0	0.14	0.13	-0.09	-1.82	-3.35			-1.21	-0.77	0.08	-0.14	-1.04	-0.31	-0.94	-0.65	0.14	0.12	0.16	0.63			-0.13	1.72	1.22	0.96	1.43	0.18	1.22	0.9	1.55	0.65	0.44
BTG1; LINC01619	-0.21	-0.34	-0.35	-0.21	0.07	-0.31	-0.36	0	-0.42	-0.62	0.19	-0.46	-0.66	-1.9			-0.56	-0.22	-0.38	0.12	0.11	0.13	0.23	0.05	-0.06	-0.37	-0.24	-0.58			0.2	0.5	1.13	0.28	1.39	0.58	0.47	1.06	0.48	0.29	1.11
ATP6V0A1; MIR5010	-0.4	-1.11	-0.33	0	-1.17	-0.54	-0.75	-0.35	-0.19	-0.86	0.34	-0.23	-1.44	-3.53			-1.88	-0.74	-1.49	0.12	0.42	0.85	0.98	1.72	0.17	0.02	-0.08	-0.38			-0.06	1.28	0.99	1.04	1.31	1.94	1.29	1.68	1.43	0.81	1.74
CYP21A1P; CYP21A2	-0.08	-0.18	-0.55	0.2	-0.07	-0.08	-0.11	0	-0.32	-0.16	0.33	0.62	-1.41	-1.04			-0.22	-0.03	0.13	0.07	0.14	0.27	-0.08	-0.29	-0.56	-0.31	-0.42	-0.04			0.32	0.66	0.95	0.61	0.96	0.6	0.81	0.99	0.78	0.67	0.83
CSF3R	0.01	-0.66	-0.15	-0.13	0.42	-0.41	0	0.15	-0.05	-0.01	0.27	0.12	-1.38	-1.65			-0.27	-0.17	-0.38	0.09	0.04	0.31	-0.08	-0.49	-0.79	-0.4	-0.23	-0.24			0.9	-0.05	0.94	0.7	0.38	0.84	0.55	1.03	1.06	0.47	1.17
KRTAP4-5	-0.26	-0.37	-0.24	-0.48	0.4	0.02	-0.13	0.34	-0.28	-0.36	0.42	-0.34	-1.06	-1.8			-0.31	-0.26	-0.3	0.75	0.4	0.23	-0.19	-0.12	-0.28	0	-0.18	-0.23			0.14	0.54	0.61	0.68	0.99	0.73	0.74	1.41	1.11	0.58	0.65
C22orf15	-0.16	-0.12	-0.35	-0.19	0.09	-0.21	-0.12	0.21	0.11	0.19	0.61	-0.39	-0.97	-1.49			-0.52	0.12	-0.31	0.36	-0.03	-0.25	0.01	-0.22	-0.19	-0.1	-0.26	-0.08			0.47	0.77	0	0.63	0.84	0.63	0.67	0.69	1.08	0.49	0.55
MOS	-0.61	-0.21	-0.28	-0.27	0.28	-0.21	-0.2	-0.08	0.16	-0.08	0.44	-0.12	-0.87	-0.78			-0.46	-0.14	-0.34	0.2	0.24	0.35	-0.04	0	-0.03	-0.1	0.11	-0.34			0.35	0.16	0.41	0.22	0.71	0.56	0.59	0.31	0.38	0.28	0.35
CHRND	-0.36	0	-0.49	-0.25	0.49	0.1	-0.01	0.38	-0.04	-0.01	0.18	0.15	-0.82	-0.85			-0.47	-0.36	-0.11	0.12	-0.21	0.26	-0.37	0.03	-0.19	-0.26	-0.12	-0.4			0.71	0.34	-0.1	0.28	0.72	0.6	0.39	0.25	1.04	0.2	0.44
GRIN2C	-0.36	-0.1	-0.24	0.11	-0.06	0.38	0.06	-0.08	0.69	0.08	-0.06	-0.13	-0.7	-0.73			-0.5	-0.21	-0.09	-0.36	-0.2	-0.13	0	-0.07	-0.44	0.05	0.22	-0.13			0.32	0.3	0.6	0.3	0.66	0.53	0.85	0.93	0.56	0.38	0.19
PRSS58	-0.34	0.2	-0.52	-0.08	0.05	0.68	0.24	-0.23	0.34	0.28	0	0.04	-0.9	-1.41			-0.68	-0.1	-0.06	-0.35	-0.07	-0.51	-0.52	-0.62	-0.42	0.17	-0.07	-0.75			0.08	-0.18	0.24	0.49	0.65	0.7	0.98	1.14	1.02	0.51	0.29
CCDC70	-0.25	-0.09	-0.16	-0.27	-0.24	-0.16	-0.21	0.02	0.14	0.1	-0.03	-0.15	-0.98	-1.52			-0.84	-0.27	0	-0.27	0.3	0.09	-0.14	0.09	-0.44	0	-0.12	-0.22			0.01	0.54	0.63	0.1	1.16	0.6	1.02	0.9	0.8	0.34	0.04
OR3A4P; OR3A5P	-0.12	0	-0.45	0.07	0.11	-0.27	-0.03	-0.09	0.41	0.09	0.11	-0.29	-0.49	-1.48			-0.55	-0.3	-0.14	-0.15	0	-0.03	0.04	-0.22	-0.32	-0.11	0.12	-0.08			0.03	0.44	0.45	0.55	0.83	-0.18	0.8	0.44	1.19	0.57	0.47
SLC8A3	-0.27	-0.07	-0.57	-0.18	-0.4	0.16	0.54	-0.55	0.21	-0.42	-0.05	-0.69	-0.87	-1.03			-0.25	-0.43	0	-0.41	0.24	0.11	-0.34	0.38	0.02	0.09	-0.02	0.16			0.37	0.46	-0.02	0.52	0.63	0.21	1	0.87	0.48	0.7	0
OR10H3	-0.1	0.25	-0.28	-0.04	0.06	0	0.13	-0.28	0.19	-0.34	0.22	-0.26	-0.63	-1.03			-0.38	0.06	-0.11	-0.15	0.55	-0.1	-0.41	-0.06	-0.29	0.24	-0.17	-0.28			0.02	0.2	-0.06	0.6	0.51	0.44	0.61	0.56	0.26	0.52	0.43
RP11-67L3.5; RP11-67L3.4; TMEM61	-0.41	0.01	-0.38	-0.07	-0.39	-0.34	-0.52	-0.24	-0.45	-0.12	0.02	-0.19	-0.31	-0.58			-0.15	-0.63	-0.45	0.24	0.04	-0.59	0.03	-0.41	0.32	-0.15	0	0.18			0.43	0.45	0.58	0.49	1.37	0.58	0.99	0.76	0.51	0.83	0.75
OR11H6	-0.08	-0.11	-0.27	-0.03	-0.07	-0.26	-0.1	-0.34	-0.1	-0.28	0.19	0.41	-0.11	-0.53			0.02	-0.3	-0.19	-0.01	-0.21	-0.27	0.03	0	0	-0.29	0.34	0.23			0.23	0.45	0.36	0.45	1.14	0.32	0.74	0.36	0.07	0.75	0.35
DBX1	-0.18	-0.16	-0.38	-0.04	0.1	-0.05	-0.19	0.18	-0.23	0.02	0.13	-0.07	-0.24	-0.46			-0.08	0	-0.15	0.01	-0.03	-0.19	-0.23	-0.07	-0.17	0.06	-0.27	0.07			0.01	0.26	0.23	0.41	0.49	0.19	0.54	0.36	0.21	0.33	0.14
CIB3	-0.41	-0.24	-0.93	-0.03	-0.16	-0.09	-0.09	-0.12	-0.33	0.15	0.43	0.37	-0.53	-0.6			-0.12	-0.15	0	-0.16	0.33	-0.21	-0.01	0.13	-0.21	0.11	-0.12	0.34			0.45	0.37	0.44	0.77	0.87	0.64	0.63	0.38	0.13	0.88	0.21
KCNK16	-0.46	-0.35	0.04	0.22	-0.32	-0.65	-0.12	0.01	-0.09	0	-0.18	0.09	-0.37	-0.57			-0.25	-0.24	-0.2	-0.5	0.05	-0.29	0.05	-0.25	-0.11	-0.24	0.01	-0.64			0.36	0.12	0.19	0.33	0.99	0.64	0.57	0.6	0.28	0.88	0.29
SLC9C2	-0.21	0.03	-0.21	0.04	-0.12	-0.2	0.11	0	-0.1	0.2	0.05	0.46	-0.48	-0.4			-0.22	-0.14	-0.39	-0.16	0.19	-0.16	-0.14	0	-0.04	-0.14	-0.23	-0.17			0.31	0.3	0.2	-0.05	1.03	0.18	0.27	0.71	0.47	0.31	0.47
PLCB1	-0.07	-0.33	-0.17	0.14	-0.34	-0.74	-1.01	-0.33	-0.74	-0.06	0.68	0.41	-2.04	-2.35			-0.05	-0.97	-0.82	-0.16	0.86	0	-0.02	-0.18	0	0.28	0.03	0.11			0.83	1.21	-0.01	0.67	2.31	0.9	0.77	1.51	1.04	1.61	0.84
CALCR	0	0.23	0.03	-0.04	-0.07	-0.21	0	-0.11	-0.31	0.12	0.18	0.43	-0.45	-0.82			-0.38	-0.37	-0.43	0	0.33	-0.01	0.09	0.07	-0.13	-0.02	-0.19	-0.35			-0.03	0.15	-0.08	0.12	0.78	0.48	0.64	0.71	0.66	0.58	0.32
SLC7A4	-0.84	-0.28	-0.76	-0.68	-0.27	-0.51	-0.42	-0.24	-0.22	-0.54	0.09	-0.54	-0.52	-0.73			-0.56	0.1	0.04	-0.31	0.2	-0.16	-0.13	-0.37	0.02	0.51	0.78	0			0.34	0.29	1.37	0.57	0.32	0.63	1.25	1.17	0.73	0.51	0.54
EIF4E1B	-0.5	0	-0.24	-0.29	-0.1	-0.39	-0.02	-0.06	0.01	-0.04	0.11	0.06	-0.22	-0.09			-0.28	-0.03	0.13	-0.24	0.3	-0.13	-0.25	0.05	-0.04	0.06	-0.01	-0.09			0.12	0.35	0.45	0.26	0.27	0.39	0.74	0.44	0.08	0.2	0.4
VN1R10P	-0.1	0.37	-0.47	-0.36	-0.24	-0.12	-0.28	-0.31	-0.39	-0.33	-0.15	-1.08	-0.28	-0.55			-0.3	-0.13	-0.54	0	0.19	0.24	0.2	0.09	-0.07	0.16	0.47	-0.37			0.44	0.26	0.63	0.51	1.03	1.14	0.79	1.01	0.76	0.92	0.59
OR5AU1	-0.42	0.02	-1.01	-0.89	-0.51	-0.05	-0.79	0.21	-0.23	-0.15	0.62	-0.81	-0.43	-0.43			-0.53	-0.9	0	-0.14	0.71	0.09	-0.03	-0.03	0.45	0.16	-0.38	-0.45			0.4	0.98	0.87	0.79	1.25	1.39	1.52	1.39	1.19	1.1	0.96
KRTAP19-4	-0.37	-0.24	-0.08	-0.74	-0.75	-0.35	-0.58	0.08	-0.4	-0.32	0.34	-0.86	-0.25	-0.6			-0.14	-0.14	0	0.01	0.31	-0.29	0.05	0.25	0.06	-0.05	-0.19	-0.48			0.23	0.6	0.57	0	1.08	0.98	1.03	0.95	0.72	0.44	0.59
DNTT	-0.64	-0.09	-0.86	-0.33	-0.16	0.03	-0.53	-0.38	-0.26	0.2	0.09	-0.17	-0.21	-0.68			-0.24	-0.41	-0.38	-0.18	0.02	0	0.21	0.05	-0.2	-0.33	0.02	-0.4			0.81	0.5	0.21	0.06	0.9	1.06	1.65	0.88	0.58	0.39	0.56
MS4A4A	-0.48	-0.01	-0.49	0.05	-0.24	-0.07	-0.35	-0.25	-0.21	-0.25	0.57	-0.18	-0.19	-0.5			-0.22	-0.49	-0.34	0.2	0	-0.18	0.04	0.45	0.07	-0.15	0.02	-0.18			0.36	0.33	0.38	0.4	0.64	0.34	0.97	0.84	0.58	0.65	0.41
CACNA1D	-0.39	0.05	-0.16	-0.23	-0.33	-0.28	-0.43	0.09	0	-0.29	0.34	-0.87	-0.48	-0.66			-0.44	-0.52	-0.19	-0.84	0.08	-0.32	-0.11	-0.07	0.24	0.45	-0.24	0.01			0.21	0.69	0.41	0.8	0.9	1.31	1.9	1.27	0.82	0.45	0.62
USP17L1	-0.19	-0.11	-0.15	0	0.03	-0.33	-0.35	-0.13	-0.17	-0.07	0.06	-0.27	-0.08	-0.33			-0.23	-0.16	0.07	-0.3	-0.06	-0.33	-0.2	0.44	0.14	0.2	-0.18	0.36			0.53	0.59	0.46	0.18	0.53	0.85	1.01	1.27	0.39	0.34	0.24
FCGR1A	-0.37	-0.03	-0.39	-0.04	-0.08	-0.19	-0.26	0.35	-0.28	0.11	0.32	-0.41	-0.52	-0.58			-0.66	-0.19	0.15	-0.69	-0.15	-0.22	-0.06	0.21	0	0.07	0.22	0.19			0.37	0.45	0.12	0.21	0.54	0.73	0.75	0.84	0.55	0.49	0
SCN10A	-0.36	-0.08	-0.32	0.03	-0.26	-0.3	-0.26	-0.24	0	-0.28	0.02	-0.17	-0.21	-0.36			-0.26	-0.08	-0.08	-0.28	0.23	0.01	-0.04	0.2	0.02	-0.22	0.08	-0.19			0.38	0.35	0.17	0.25	0.75	0.36	0.3	0.62	0.42	0.32	0.19
LOC403312; AP000708.1	0	-0.27	0.04	-0.23	-0.26	-0.47	-0.42	-0.21	0.01	-0.3	0.18	-0.23	-0.25	-0.25			-0.36	-0.3	-0.27	-0.4	0.56	-0.29	-0.26	0.14	-0.15	0.01	0.2	-0.26			0.4	0.23	0.35	0.34	0.55	0.95	0.53	1.1	0.49	0.18	0.26
SERPINA11	-0.19	-0.24	-0.22	-0.24	-0.04	-0.06	-0.2	0	-0.28	-0.3	0.27	-0.28	-0.2	-0.54			-0.39	0.11	-0.36	-0.53	0.22	-0.27	0.19	0.03	-0.08	0.14	0.12	-0.25			0.18	0.46	0.28	0.25	0.72	0.5	0.36	1.2	0.3	0.41	0.57
SNTG1	-0.67	-0.12	-0.18	-0.48	0	0.01	-0.25	0.41	0.05	-0.2	0.17	-0.17	-0.12	-0.8			-0.37	0.08	-0.53	-0.67	0.76	0.08	-0.34	-0.39	-0.11	-0.2	-0.01	-0.25			0.24	0.58	0.35	0.69	0.53	0.95	0.48	1.41	0.37	0.33	0.5
ARSH	-0.41	-0.25	0.07	0.3	-0.16	0	-0.12	0.19	-0.19	-0.06	0.61	-0.04	-0.19	-0.2			-0.24	-0.33	-0.34	-0.11	0.17	-0.08	-0.19	0.04	-0.05	-0.08	0.27	-0.09			0.59	0.56	0.62	0.48	0.75	0.96	0.91	0.66	0.51	0.75	0.7
RNASE12; RNASE11	-0.16	-0.3	-0.26	0.16	-0.24	0.33	0.23	0.22	-0.35	-0.15	0.71	-0.56	-0.58	-0.45			0	-0.3	-0.01	0	0.33	-0.36	-0.42	-0.05	-0.12	-0.01	0.19	-0.07			0.34	0.81	0.41	0.59	0.67	0.77	0.93	0.71	0.95	0.63	0.81
RALYL	-0.09	0.06	-0.49	-0.1	-0.02	-0.16	-0.02	0.27	0.21	-0.07	0.59	-0.47	-0.47	-0.22			-0.2	-0.09	-0.13	-0.15	-0.04	0	-0.19	-0.2	0.35	0.18	0.65	-0.29			0.49	0.65	0.5	0.46	0.67	0.74	0.77	0.82	0.94	0.51	0.57
SPAG6	-0.27	-0.01	-0.21	-0.2	-0.36	0.34	-0.5	0.41	-0.17	-0.19	1.06	-0.41	0	-0.44			0.58	-0.3	-0.07	-0.1	0.1	-0.14	-0.08	-0.44	0.06	-0.27	0.47	-0.11			0.64	0.38	0.37	0.47	1.07	0.83	0.64	0.6	1.05	0.49	0.82
OR6P1	-0.32	-0.25	-0.6	-0.13	-0.19	-0.47	-0.33	0.06	-0.08	0	0.62	0.02	-0.34	-0.32			-0.05	-0.27	-0.07	0	0.35	-0.14	-0.13	-0.23	0.1	0.25	-0.16	-0.23			0.69	0.62	0.39	0.51	0.61	0.57	0.91	0.61	0.64	0.34	0.36
DSG3	-0.54	-0.38	-0.25	0.16	-0.4	-0.36	-0.14	-0.19	-0.43	-0.33	1.06	0.16	0	-0.46			-0.25	-0.36	-0.03	0.12	0.06	0.05	-0.15	-0.22	-0.03	-0.15	0.12	-0.26			0.47	0.91	0.31	0.36	0.75	0.59	0.48	0.61	0.72	0.48	0.19
OR5AP2	-0.29	0.37	-0.14	-0.05	-0.14	-0.19	-0.12	-0.02	0.24	-0.1	0.31	0.03	-0.45	-0.39			-0.08	-0.15	-0.39	-0.16	0.4	-0.05	-0.16	0	-0.04	-0.15	0.14	0.17			0.97	0.34	0.62	0.46	0.86	0.4	0.68	0.95	0.6	0.25	0.48
ANKRD60	-0.08	0	-0.39	0.07	-0.03	0.13	-0.38	-0.3	0.65	0.28	0.83	-0.19	-0.5	-0.55			-0.31	-0.18	-0.2	-0.3	0.51	-0.16	-0.21	-0.37	-0.07	-0.04	0.24	-0.05			0.85	0.5	0.4	0.83	0.94	0.83	0.98	1.13	1.02	0.25	0.42
C8orf34	0	-0.02	-0.07	-0.12	-0.05	-0.43	-0.08	0.08	0.54	-0.38	1.03	0.33	-0.71	-0.86			-0.15	-0.3	-0.32	-0.02	0.48	-0.31	-0.15	-0.46	0.02	0.34	-0.08	-0.08			0.61	0.54	0.64	0.71	0.66	1.45	0.75	1.06	1.61	0.44	0.8
KRTAP20-1	-0.69	0	-0.52	-0.1	0.13	-0.2	0.17	-0.14	0.41	0.24	0.88	-0.09	-0.24	-0.46			-0.38	-0.4	-0.22	-0.11	0.27	-0.13	0	-0.13	-0.19	-0.02	0.08	-0.54			0.56	0.81	0.43	0.5	1.06	0.63	0.58	1.41	0.61	0.41	0.54
OR4N5	-0.72	-0.37	-0.01	-0.15	0.21	-0.03	-0.28	-0.3	0.67	0	0.75	-0.28	-0.26	-0.18			-0.55	-0.25	-0.32	-0.22	0.05	-0.18	0.19	-0.09	-0.07	0.08	0.35	-0.25			0.61	0.52	0.81	0.39	0.9	0.72	0.42	1.2	0.26	0.5	0.15
RTP2	-0.06	0.18	-0.06	0.31	-0.24	-0.45	-0.04	-0.22	0.03	-0.14	0.26	-0.27	-0.57	-0.23			-0.18	-0.17	0.14	-0.17	-0.18	-0.36	-0.13	0.13	-0.18	0.13	0.06	-0.02			0.36	0.37	0	0.52	0.43	0.59	0.65	0.91	0.74	0.85	0.43
OR2T10	0.14	0.33	-0.49	-0.26	-0.11	-0.27	0.13	0	-0.09	0.04	0	-0.1	-0.52	-0.56			-0.52	-0.28	-0.06	-0.04	-0.11	-0.33	-0.25	0	-0.25	0.07	-0.12	-0.29			0.02	0.29	0.28	0.35	0.55	0.62	0.88	0.95	0.75	0.79	0.29
CST5	-0.13	-0.15	-0.51	-0.52	-0.11	-0.18	0.07	-0.25	-0.03	-0.29	0.58	0.35	-0.55	-1.18			-0.22	-0.09	0.29	-0.14	-0.2	-0.14	-0.07	0.13	-0.1	0.09	0.19	0			0.56	0.53	0.4	1.12	0.71	0.8	0.96	1.66	0.84	0.4	0.27
NPC1L1	-0.12	-0.07	-0.23	-0.02	0.03	-0.16	0.22	-0.27	-0.2	-0.12	0.31	0.2	-0.47	-0.45			-0.39	-0.29	-0.07	-0.08	0.11	0.1	-0.06	0	-0.28	-0.09	0.23	-0.37			0.31	0.24	0.26	0.29	0.5	0.85	0.75	0.82	0.45	0.12	0.54
GRK7	0.04	-0.3	-0.41	-0.2	0.05	-0.26	-0.08	-0.03	-0.21	0.21	0.54	0.07	-0.18	-0.35			-0.34	-0.18	0.01	-0.2	-0.05	0.01	-0.18	-0.14	-0.17	0.18	-0.23	-0.03			0.41	0.44	0.57	0.6	0.48	0.35	0.5	1.16	0	0.47	0.16
CYBB	-0.14	0.29	-0.32	-0.25	-0.4	-0.15	0	-0.09	-0.02	0.06	0.41	-0.26	-0.58	-0.32			-0.4	-0.19	0.09	-0.07	-0.01	0.15	-0.21	-0.09	-0.55	-0.09	0.25	0.17			0.67	0.41	0.34	0.22	0.58	0.27	0.52	1.21	0.18	0.71	0.25
NPR1	-0.05	0.43	-0.25	0	-0.1	0.2	0.24	-0.22	-0.21	0.64	0.33	-0.29	-0.56	-0.74			-0.66	-0.34	-0.28	-0.52	0.84	-0.2	-0.31	-0.27	-0.36	0.11	-0.19	-0.18			0.46	0.46	0.34	0.95	0.37	1.42	1.87	3.56	0.68	0.54	0.35
KRTAP29-1	-0.2	0	0.01	0.03	-0.14	-0.18	-0.08	-0.23	-0.29	0.49	0.43	-0.1	-0.49	-1.04			-0.1	-0.2	0.01	-0.21	-0.12	-0.44	0	-0.38	-0.15	0.05	-0.44	-0.3			0.16	0.08	0.31	0.23	0.31	0.43	0.68	1.12	0.26	0.6	0
FECH	-0.35	0.53	-0.39	-0.71	0	-0.28	-0.49	-0.55	-0.92	-0.04	0.13	0.25	-1.68	-0.65			-0.6	0	-0.13	-0.35	0.12	0.32	0.1	0.67	-0.31	-0.88	-0.88	-0.43			0.69	2.02	0.94	0.52	-0.05	1.84	2.06	1.57	1.32	1.47	0.46
LMNTD1	-0.58	0	-0.34	-0.29	0.19	-0.33	-0.11	-0.38	0.02	-0.12	-0.03	-0.06	-0.86	-0.67			-0.2	0.25	0.18	-0.05	-0.1	0.45	-0.14	0.29	-0.18	0.1	-0.01	-0.33			0.8	0.63	0.18	0.41	0.11	1.26	0.78	0.34	0.76	0.23	0.52
LCT	-0.34	-0.2	-0.03	-0.22	0	-0.06	-0.12	0	0.08	-0.24	0.47	-0.38	-0.33	-0.4			-0.13	-0.37	0.04	-0.35	-0.04	-0.07	0.34	0.01	0.11	-0.39	0.24	-0.5			0.4	0.49	0.32	0.11	0.24	0.52	0.38	0.39	0.63	0.38	0.35
OR6K3	0.06	-0.14	-0.34	-0.18	0.2	-0.01	-0.25	0	0.01	0.06	0.39	-0.12	-0.1	-0.55			-0.17	-0.26	-0.35	-0.28	0.06	-0.11	0.02	-0.13	-0.08	-0.26	-0.02	-0.21			0.12	0.36	0.07	0	0.27	0.31	0.68	0.26	0.44	0.42	0.5
FBXO24	-0.22	-0.25	-0.49	-0.16	0.22	-0.03	0	0.06	0.09	0.21	0.19	-0.06	-0.74	-1.01			-0.13	-0.04	-0.32	-0.1	0.03	-0.11	0.28	-0.04	0.02	-0.29	-0.14	-0.3			0.64	0.47	0.17	-0.06	0.19	0.46	0.74	0.68	0.61	0.62	0.92
WFDC10A	-0.16	0.17	-0.1	-0.24	-0.39	0	-0.11	0.11	0.14	-0.37	0.4	-0.12	0	-0.64			-0.16	-0.07	-0.27	-0.15	0.27	-0.08	-0.42	0.09	-0.15	-0.11	-0.04	-0.19			1.03	0.47	0.08	0.39	0.47	0.42	0.6	0.65	0.57	0.71	0.4
SLC14A2	-0.17	0.77	-0.28	-0.61	-0.2	0.05	0	-0.18	0.26	-0.23	-0.16	-0.45	0	-0.81			-0.34	0.77	-0.02	-0.39	0	-0.16	-0.26	0.16	-0.73	-0.24	-0.14	0.03			1.29	0.39	0.39	0.73	1.01	1.22	0.99	0.95	0.6	0.72	0.62
TMEM247	-0.34	0.17	-0.36	-0.24	-0.3	-0.46	-0.29	0.07	-0.18	-0.59	0.15	-0.32	-0.05	-0.56			-0.46	0.15	0.05	0.04	-0.05	0.02	-0.31	-0.5	-0.2	-0.08	0	-0.4			0.45	0.77	0.06	0.33	0.62	0.67	0.97	0.88	0.44	0.29	0.35
MAB21L3	-0.69	0.16	0	-0.29	-0.13	-0.18	-0.06	-0.13	-0.37	-0.39	0.06	-0.1	-0.38	-0.84			-0.56	0.02	-0.04	0.07	-0.44	0.27	-0.03	0.01	0.05	-0.38	-0.08	-0.39			0.49	0.38	0.5	0.12	0.49	0.82	0.63	0.84	0.49	0.53	0.6
LIPM	-0.13	-0.08	-0.06	-0.07	-0.08	0.22	-0.07	-0.13	0	-0.21	-0.12	-0.28	0.18	-0.44			-0.74	0.06	0.02	0.17	-0.05	0	0.12	-0.48	-0.06	-0.13	0.02	-0.19			0.82	0.7	0.15	0.05	0.76	0.56	0.71	0.62	0.13	0.16	0.2
C11orf40	-0.15	0.3	0.31	-0.17	-0.13	0.21	-0.15	0.03	0.05	-0.3	0.56	-0.3	0.1	-0.54			-0.42	0.08	-0.35	0.22	-0.3	-0.42	-0.2	-0.09	0	-0.33	-0.05	-0.09			0.45	0.46	-0.07	0.26	0.37	0.74	0.77	0.75	0.33	0.62	-0.31
FGD5	-0.08	0.06	-0.37	-0.16	-0.19	-0.38	-0.07	-0.17	-0.18	-0.32	-0.03	0.05	-0.03	-0.51			-0.07	0.47	0.03	-0.47	0.06	-0.25	-0.32	-0.29	0.3	0.15	-0.15	0			0.51	0.45	0.59	0.41	0.79	0.64	0.76	0.32	0.49	0.51	0.35
CCDC85A	-0.32	-0.01	0	-0.3	-0.49	-0.51	-0.21	0.01	0.11	-0.19	0.1	0.09	-0.05	-0.34			-0.02	0.05	0.17	-0.15	-0.26	-0.32	-0.63	-0.28	-0.05	0.2	-0.35	-0.13			0.66	0.77	0.56	0.45	0.55	0.45	0.45	0.23	0.27	0.46	0.56
TAC1	-0.2	-0.29	-0.3	-0.07	-0.87	-0.49	0.02	0.14	-0.05	-0.41	-0.59	0.1	-0.58	-0.54			-0.01	-0.08	0.02	0	-0.23	-0.34	-0.5	0.07	0.2	0.41	0	-0.17			0.61	0.24	0.74	0.5	0.71	0.9	0.66	0.5	0.46	0.51	0.35
OR10A2	0.14	0.02	-0.7	-0.1	-0.03	-0.17	-0.14	-0.1	-0.02	0.01	0.02	0.15	-0.1	-0.45			0	-0.34	-0.04	-0.55	-0.14	-0.32	-0.45	-0.11	-0.13	0.01	0.02	-0.37			0.62	0.92	0.42	0.41	0.46	0.56	0.15	0.38	0.25	0.39	0.57
MMRN2	0.02	-0.09	-0.83	-0.16	-0.17	-0.19	0.19	-0.37	-0.42	0.28	-0.22	0.18	-0.73	-0.46			-0.08	-0.11	0.16	-0.07	-0.31	0.16	-0.39	0.25	-0.08	0	-0.26	-0.36			0.69	0.55	0.56	0.49	0.59	0.49	0.47	0.2	0.6	0.53	0.84
GUCA2A	0.03	-0.28	-0.33	-0.3	0.09	-0.11	-0.1	-0.11	-0.56	-0.18	0.11	-0.14	-0.51	-0.7			0.31	0.07	-0.01	0	-0.34	-0.16	-0.44	0.19	-0.24	-0.14	0.06	-0.49			0.33	0.66	0.64	0.6	1	0.24	0.34	0.42	0.16	0.62	0.31
MAGEB6	-0.39	-0.27	-0.19	-0.1	0.01	-0.67	0.26	0.16	-0.53	-0.3	-0.18	0.26	-0.68	-0.97			0.13	0.05	0.11	-0.07	0	-0.17	-0.21	-0.35	-0.22	-0.12	-0.15	-0.18			1.37	0.64	1.02	1.02	0.86	0.11	0.44	0.67	0	0.81	0.37
PKD2L1	0.02	-0.03	-0.07	-0.32	0.07	0.24	-0.03	0	-0.27	-0.04	0.06	0.27	-0.32	-0.11			-0.27	-0.23	0.26	0.09	-0.54	-0.29	-0.27	-0.03	-0.26	-0.21	-0.06	-0.07			0.42	0.34	0.41	0.42	0.46	0.45	0.52	0.04	0.44	0.58	0.24
CCDC30	-0.32	0.08	-0.37	-0.57	-0.28	0	0.53	0.99	-0.88	-1.25	-0.09	0.4	-1.14	-0.45			-0.27	0.04	0.03	0.61	-0.54	-0.29	-0.37	0.31	-0.11	-0.44	-0.66	-0.93			1.94	0.92	0.79	0.84	0.88	1.91	0.56	-0.11	0.73	1.86	0.83
HTR3E	-0.53	-0.66	-0.56	-0.06	0.08	0	0.07	-0.31	0.26	0.18	-0.3	-0.65	-0.33	-0.17			-0.07	-0.53	-0.12	-0.33	0.02	-0.34	0.17	0.05	-0.38	-0.14	-0.07	-0.18			0.09	0.41	0.65	0.18	0.55	0.68	0.37	0.88	0.98	0.4	0.8
OPTC	-0.13	-0.31	-0.73	-0.14	-0.01	-0.16	0.49	-0.16	0.36	0.21	-0.05	-0.39	-0.12	0.21			-0.01	-0.55	0.15	-0.24	0.1	0	-0.4	-0.35	0.13	-0.02	-0.23	-0.04			0.38	0.33	0.48	0.43	0.43	0.61	0.8	1.02	1.2	0.35	0.34
GPR84	-0.25	-0.24	-0.67	-0.25	-0.07	0.51	0	0.13	0	-0.51	-0.18	-0.76	0.25	-0.49			-0.13	-0.25	0	-0.3	-0.09	0.16	0.07	-0.21	0.26	0.11	-0.33	-0.39			0.22	0.37	0.14	0.33	0.71	0.9	1.2	0.98	1.03	0.32	0.57
OR5A2	-0.17	-0.15	-0.39	-0.02	-0.21	0.71	-0.13	0.08	-0.16	-0.25	0.23	-0.6	-0.29	-0.16			-0.07	-0.76	-0.21	0	0.27	-0.21	0.1	-0.04	-0.16	0.27	0.19	0.1			0.54	0	0.26	0.36	0.6	0.47	0.78	0.97	0.56	0.97	0.44
MIEF2	-0.28	-0.08	0.33	-0.7	-0.31	-0.03	-0.02	-0.15	-0.29	-0.31	-0.1	-0.34	-0.42	-0.4			0.01	-0.04	0.07	0.49	-0.27	-0.09	0	0.31	-0.17	0.2	0.12	-0.17			0.49	0.39	0.45	0.46	0.41	0.62	0.56	0.52	0.29	0.37	0.64
KLHDC7A	-0.21	0	0.42	-0.23	-0.22	-0.23	-0.22	-0.04	0	-0.23	0.01	-0.18	-0.21	-0.1			-0.07	-0.29	-0.15	0.28	-0.09	-0.02	0.24	-0.23	0.04	-0.32	0.16	0.08			0.23	0.28	0.4	0.42	0.55	0.59	0.55	0.68	0.63	0.35	0.3
ASPA	-0.72	-0.62	3.7	-1.15	-0.99	-0.69	-0.78	0	-0.69	-0.49	-0.78	1.2	-0.65	-0.96			-0.2	-0.85	-0.29	1.77	-0.16	1.52	3.28	-0.42	-0.64	0.41	0.89	-0.69			4.69	4.48	3.62	2.65	2.12	4.72	4.99	3.28	1.61	0.88	3.47
OR51T1	-0.05	0.06	0.72	-0.19	0	-0.22	0.21	-0.07	-0.29	-0.17	-0.02	-0.52	-0.37	-0.22			-0.35	-0.4	-0.19	0.5	-0.09	0.64	-0.15	0.05	0.34	-0.34	-0.29	-0.58			0.4	0.23	0.35	0.53	0.42	0.63	0.87	0.84	0.94	0.52	0.82
CPXCR1	-0.2	-0.65	0.54	-0.08	-0.26	0.03	-0.25	0.16	-0.03	-0.37	-0.22	-0.18	-0.41	-0.05			-0.2	0.05	0.11	-0.27	-0.25	0	-0.15	-0.07	0.41	0.1	-0.37	-0.05			0.19	0.42	0.35	0.47	0.74	0.68	0.79	0.53	0.66	0.49	0.83
TRIML2	-0.1	-0.59	1.36	-0.41	0	0.34	-0.22	0.18	-0.22	0.01	0.11	-0.49	-0.21	-0.14			-0.24	-0.19	0.2	-0.22	-0.55	-0.03	-0.08	-0.28	-0.1	-0.06	-0.01	0.18			0.83	0.56	0.06	0.6	0.48	0.88	0.92	1.08	0.78	0.54	0.26
YIPF7	-0.41	0.17	-0.43	-0.34	-0.94	0	0.26	-0.53	-0.36	-0.41	0.05	-0.98	0.1	-0.12			-0.71	-0.31	-0.26	-0.39	-0.3	-0.03	-0.85	0.01	0.34	0.36	-0.27	-0.27			0.85	0.9	1.12	0.8	0.88	1.64	1.31	1.09	0.92	0.47	0.15
EML2-AS1	-0.43	-0.41	-0.16	-0.18	-0.22	0.18	-0.03	-0.24	-0.39	-0.29	0.02	-0.06	0.07	-0.29			-0.32	-0.6	-0.11	-0.56	-0.48	-0.22	0	0.32	0.25	0.59	-0.08	0			0.93	0	0.72	0.89	0.26	0.98	1.22	0.99	0.8	0.93	0.03
SALL3	-0.44	0.06	-0.42	-0.05	-0.41	0	0.12	-0.15	0	-0.29	0.24	-0.28	-0.16	0			-0.29	-0.52	0.46	-0.59	-0.44	-0.02	-0.21	-0.02	-0.25	0.18	0.06	-0.25			0.67	0.6	0.72	0.54	0.28	0.33	1.14	0.9	0.25	0.77	0.42
TMEM240	-0.38	0.04	-0.35	-0.24	-0.36	0.26	-0.05	0.25	-0.07	-0.03	0	-0.07	-0.02	-0.29			-0.58	-0.41	0.38	-0.13	-0.26	0	-0.1	-0.17	-0.15	0.31	0.02	-0.43			0.67	0.1	0.31	0.14	0.2	0.4	0.65	0.33	0.22	0.37	0.18
LOC100131107	-0.32	-0.18	-0.29	0.15	-0.04	-0.08	0.28	-0.26	-0.18	-0.09	0	-0.04	0.1	0.1			-0.24	-0.1	-0.06	-0.11	0.15	-0.33	-0.22	-0.09	-0.01	0.22	-0.01	0.22			0.33	0.24	0.76	0.41	0.19	0.75	0.52	0.55	0.32	0.36	0.38
NRTN	-0.5	0	-0.82	-0.14	-0.11	-0.32	0.41	0.23	0.45	-0.11	0.3	-0.07	0	0.31			-0.02	-0.08	-0.03	-0.3	0.91	-0.57	-0.27	-0.08	-0.19	0.33	-0.05	-0.01			0.57	0.74	1.74	0.97	0.58	0.77	0.82	1.14	0.22	0.92	0.38
RFPL3	-0.38	0.27	-0.27	0.58	0.33	-0.27	0.2	-0.53	-0.08	-0.46	-0.4	-0.4	0.07	-0.29			-0.56	-0.32	0.51	-0.19	0.17	-0.57	-0.76	-0.32	-0.28	0.26	-0.11	0			0.41	0.21	1.92	0.85	-0.1	1.5	1.96	0.17	0.55	1.09	0.48
SLC37A1	-0.02	-0.46	0.56	-0.07	-0.16	-0.27	0	-0.05	0.21	-0.52	0.51	-0.01	0.3	-0.23			-0.04	-0.07	0.02	-0.33	-0.04	-0.07	0.19	-0.08	-0.67	-0.37	-0.21	0.05			0.27	0.35	0.79	0.53	1.04	0.54	0.49	0.7	0.94	0.76	0.73
RIPPLY1	-0.31	-0.28	0.8	-0.23	0.1	0	-0.07	0.46	-0.01	-0.15	0.32	-0.35	-0.26	-0.28			-0.21	0.08	0.24	-0.03	0.4	-0.06	-0.32	-0.45	-0.13	-0.2	-0.06	-0.15			0.54	0.16	0.77	0.59	0.95	0.57	0.69	0.74	1.08	0.35	0.85
OR2K2	-0.29	-0.01	0.49	-0.51	-0.09	-0.44	-0.1	0.14	-0.3	-0.69	0.14	0.09	0	-0.37			-0.18	-0.61	-0.66	0.04	0.22	0.18	-0.34	-0.52	-0.57	-0.79	-0.46	-0.14			0.71	0.39	0.42	0.44	0.92	1.42	0.5	0.2	0.65	0.4	0.59
OR2A14; OR2A2	-0.19	-0.33	0.4	-0.13	0	-0.14	-0.21	0.28	-0.26	-0.41	0.23	0.33	-0.26	-0.2			-0.18	-0.34	0.17	-0.24	-0.16	0.07	-0.15	-0.1	-0.3	-0.23	-0.28	0			0.42	0.39	0.26	0.31	0.59	0.85	0.21	0.16	0.81	0.42	0.59
CYP2C18	0.18	-0.1	0.02	-0.07	-0.17	-0.09	-0.15	0.12	0.06	-0.32	0.2	-0.38	-0.42	-0.4			0	-0.24	-0.17	0.02	-0.17	-0.23	0	0.18	-0.5	-0.26	-0.42	-0.66			0.52	0.06	0.33	0.37	0.81	1.06	0.67	0.36	0.67	0.23	0.55
LINC01359	0.17	0.35	0.45	0.27	-0.29	-0.07	0.06	0.04	-0.23	-0.47	0.41	0	-0.29	-0.91			-0.19	-0.15	-0.18	-0.09	-0.2	-0.75	-0.19	-0.28	-0.3	-0.42	-0.41	-0.33			0.62	0.42	0.46	0.94	1.32	1.5	0.04	0.79	0.48	0.19	1.18
TSPAN19	0.58	0	-0.25	-0.25	-0.58	0.09	-0.33	-0.3	-0.22	0.05	0.06	0.37	-0.63	-0.14			0.04	-0.18	-0.4	-0.14	-0.69	-0.48	-0.11	-0.32	-0.33	-0.29	0.18	-0.3			0.85	0.23	0.87	0.33	1.3	1.52	0.45	0.58	0.85	0.08	0.59
PLEKHG6	0.18	-0.16	-0.21	-0.14	0	0.24	-0.12	0.67	-0.34	-0.59	0.22	0.14	-0.74	-0.75			0.22	-0.06	-0.27	-0.57	-0.18	-0.36	-0.2	-0.27	-0.57	-0.76	0.23	-0.5			0.44	0.21	0.43	0.46	0.99	0.63	0.34	0.26	0.39	0.27	0.63
PRY; PRY2	-0.49	-0.06	-0.23	-0.49	0	-0.44	-0.3	-0.66	-0.22	-0.16	0.27	0.11	0.13	-0.33			-0.46	0.15	0.05	-0.17	-0.21	0	-0.03	0.5	-0.63	-0.54	-0.53	-0.1			0.32	0.26	0.27	1.09	0.89	0.72	0.58	0.87	0.64	0.21	0.51
MUC19	-0.3	0.2	-0.42	-0.35	-0.3	-0.38	-0.56	-0.46	0.34	-0.43	-0.15	-0.08	-0.36	-0.38			-0.61	-0.03	-0.13	0.09	-0.2	0	0.14	0.05	-0.67	-0.18	0.34	0.38			0.57	0.12	0.44	2.19	0.84	1.7	0.8	0.42	0.45	0.32	0.57
PERM1	-0.23	0.1	-0.32	-0.12	0.06	-0.1	-0.07	-0.41	0.35	-0.12	0	-0.21	-0.08	-0.41			-0.09	0.13	0.2	0.06	-0.29	0.35	0.11	-0.12	-0.62	-0.08	-0.18	-0.03			0.52	0.86	0.48	0.8	0.92	1.49	0.07	0.78	-0.15	0.72	0.68
MC5R	-0.09	0.19	-0.48	-0.32	0	-0.44	-0.21	-0.79	1.43	0.07	0.08	-0.34	-0.18	-0.86			-0.29	0.03	-0.36	-0.03	-0.13	0.15	-0.38	-0.03	-0.64	0.01	-0.66	-0.06			0.74	0.7	0.11	0.84	1.22	1.16	0.72	1.26	0.12	1.13	0.91
GRK5	-0.55	-0.29	-0.03	-0.4	0.25	-0.23	-0.21	0.49	-0.46	-0.08	0.99	0	-1.08	-0.75			-0.51	0.32	0.52	-0.2	-0.4	-0.07	0.16	-0.25	-0.15	0.08	-0.46	-0.17			2.04	0.78	0.89	0.89	0.93	0.97	1.23	1.55	1.12	1.11	1.65
FOXD4L5	-0.17	-0.06	-0.05	-0.19	0.08	-0.53	-0.21	0.44	-0.1	-0.17	0.82	-0.05	-0.24	-1.04			-0.13	0.4	-0.03	0.1	0	0	-0.45	0.4	-0.2	0.07	-0.13	-0.24			1.14	0.83	0.55	0.63	0.9	0.38	0.73	0.86	1.41	0.35	1.41
PHOSPHO1	-0.2	-0.2	-0.13	-0.05	-0.26	-0.19	-0.23	0.29	0.12	-0.3	0.56	-0.1	-0.46	-0.16			0.15	0.18	0.1	-0.43	-0.18	-0.28	0	0.25	-0.32	0.27	-0.02	-0.21			0.54	0.3	-0.02	0.17	0.33	0.23	0.4	0.36	0.39	0.38	0.48
ADAMTS8	-0.25	0.02	-0.4	-0.25	-0.46	-0.16	-0.09	-0.42	0.15	-0.4	1.7	0.32	-0.32	-0.16			0	-0.19	-0.33	-0.12	-0.46	0.05	-0.15	-0.13	0.18	0.21	-0.28	-0.52			1.46	0.41	1.06	1.22	1.03	0.89	0.93	0.82	0.53	0.94	0.26
SI	-0.21	-0.11	-0.32	-0.1	-0.47	0.01	-0.18	0.13	0.07	-0.64	0.98	-0.8	-0.28	-0.01			-0.15	0	-0.1	-0.18	-0.15	0.19	-0.18	-0.05	0.04	0.19	-0.28	-0.07			0.77	0.23	0.39	1.19	0.43	0.34	0.7	0.54	0.7	0.78	0.47
PDZD7	-0.22	-0.32	-0.17	-0.17	-0.07	-0.24	-0.31	0.08	-0.08	-0.39	0.6	0.35	-0.21	-0.16			-0.13	0.07	0.03	-0.07	0	-0.32	0	-0.08	-0.08	0.31	0.03	0.01			0.87	0.45	0.47	0.69	0.34	0.49	0.81	0.07	0.32	0.36	-0.02
CFAP43	-0.41	-0.1	-0.27	-0.76	-0.26	-0.13	-0.12	0	-0.8	-0.07	-0.21	-0.64	-0.46	-0.49			0.45	0.5	-0.16	0.26	0.23	-0.01	0.6	-0.12	0.04	0.06	-0.19	-0.57			0.83	0.51	1	0.6	0.73	1.07	0.62	0.92	0.19	0.83	0.41
SMC1B	0.02	-0.06	-0.07	-0.31	-0.16	-0.06	0	-0.54	-0.39	-0.26	-0.11	-0.83	-0.38	-0.12			0.69	1.51	0.44	-0.15	0	0.02	-0.06	-0.23	0.08	-0.06	0.16	-0.16			0.95	0.54	1.76	0.68	0.9	2.21	1.61	0.79	1.01	0.57	0.72
AIM2	0.28	-0.71	-0.33	-0.56	-0.6	-0.59	-0.72	-0.65	-0.87	-0.99	-0.56	-0.85	-0.33	-0.67			1.74	-1.06	-0.86	0.18	0.79	0.24	1.72	0	0.18	-0.65	-0.82	-1.09			3.42	1.88	1.38	0.6	2.43	2.86	3.6	0.93	1.42	0.4	0.78
GBX2	-0.1	-0.24	0.06	-0.25	-0.23	0.22	-0.14	0.06	-0.24	-0.01	-0.16	-0.14	-0.06	-0.09			0.48	0.05	-0.35	0.4	0.67	-0.12	-0.1	0	-0.18	-0.07	-0.15	-0.29			0.55	0.51	0.33	0.55	0.8	1.34	0.43	0.51	0.61	0.29	0.4
OR51A4	0.39	-0.18	0	-0.28	-0.14	-0.23	-0.39	0.45	-0.43	0.09	-0.13	-0.53	-0.22	-0.51			0.03	-0.48	0.58	0.44	0.15	-0.64	-0.32	-0.51	-0.09	0	-0.01	-0.26			0.49	0.52	0.4	0.06	1.02	1.07	0.96	0.92	0.59	0.74	0.46
CREB3L3	0.39	-0.1	0.04	0	-0.15	-0.04	-0.02	0.24	-0.23	-0.13	0.12	-0.11	-0.52	-0.54			-0.08	-0.08	0.08	-0.16	0.12	-0.38	-0.02	-0.04	-0.28	0	0.12	-0.25			-0.03	0.42	0.43	0.28	0.53	1.01	0.92	0.51	0.08	0.36	0.32
ANGPT4	-0.08	-0.21	-0.23	-0.17	-0.17	0.16	0.03	-0.22	-0.13	0.09	0.14	-0.09	-0.07	-0.4			0.33	-0.11	0	-0.09	-0.12	-0.54	0.14	-0.13	0.36	0.43	-0.06	-0.34			0.13	0.35	0.57	-0.09	0.49	0.8	0.97	0.81	0.37	0.28	0.06
LINC01549	0.21	-0.26	-0.12	-0.49	0.21	-0.59	0	-0.07	-0.2	-0.24	0.19	-0.1	0	-0.44			-0.01	-0.37	-0.36	-0.46	-0.23	0.08	-0.15	-0.13	-0.13	0.39	0.31	-0.13			0.04	0.94	0.36	0.86	1.28	0.66	1.54	0.69	0.65	0.67	0.42
DOCK10	0.08	-0.16	-0.37	-0.17	-0.23	-0.41	-0.12	-0.1	0.38	-0.54	0	-0.37	1.16	-0.4			0.22	-1.06	-0.27	-0.17	-0.5	0.21	-0.51	-0.07	-0.21	-0.09	0.2	0.25			0.03	1.56	0.46	0.17	3.01	0.03	1.84	1.33	1.09	0.85	1.09
KEL	-0.29	-0.15	-0.54	-0.36	-0.31	-0.3	0	0.24	0.16	-0.3	0	-0.65	0.13	-0.68			0.11	-0.08	-0.13	-0.39	-0.65	-0.17	-0.17	0.14	0.13	0.27	0.95	0.41			-0.06	1.84	0.81	0.97	1.37	-0.27	0.96	0.48	0.59	1.36	0.71
LRRC10	-0.31	-0.19	-0.34	-0.04	-0.05	0.02	-0.16	-0.24	-0.21	-0.35	0.01	0.18	-0.88	-0.26			-0.12	0	0.04	0.03	-0.38	-0.37	0.16	-0.14	-0.2	-0.18	-0.29	0			0.69	0.1	0.44	0.43	0.7	0.31	0.22	0.82	0.47	0.48	0.6
buskee; FAM25D; FAM25E; zawskaw	-0.72	-0.28	-0.6	0.03	-0.32	0.01	-0.05	-0.3	0.09	-0.44	-0.04	-0.51	-0.76	-1.07			-0.27	0.03	0.08	-0.31	-0.17	-0.22	0.01	-0.1	-0.65	-0.24	0.09	0			0.75	0.72	0.48	0.61	1.04	0.54	0.42	0.69	0.54	0.7	0.91
C17orf105	-0.1	-0.25	-0.13	0.03	-0.33	-0.01	0.14	-0.1	-0.05	-0.66	-0.13	-0.34	-0.97	-0.77			-0.2	0	0.27	-0.36	-0.19	-0.36	0.03	-0.14	0.06	-0.13	0.12	0.28			0.4	0.33	0.34	0.72	0.39	0.27	0.38	0.38	0.53	0.42	0.66
ADIPOQ	-0.02	-0.17	-0.16	-0.1	-0.14	-0.02	0.28	-0.14	0.05	-0.21	-0.01	-0.23	-0.22	-0.29			0.18	-0.08	0.02	0.04	-0.32	-0.2	-0.04	-0.1	0	-0.22	0.11	0.21			0.24	0.3	0.22	0.24	0.26	0.27	0.15	0.44	0.22	0.2	0.38
C4BPB	-0.11	-0.43	-0.67	-0.37	0.32	0.01	0.03	0.32	-0.11	-0.25	-0.14	-0.32	-0.42	-0.3			-0.1	-0.21	-0.01	-0.37	-0.03	0.07	0.05	0.1	-0.14	0	-0.17	0.19			0.78	0.52	-0.03	0.72	0.61	0.87	0.38	0.94	0.5	0.51	0.35
LRTM2	-0.42	-0.01	-0.51	-0.3	0.21	0.05	-0.11	0.17	-0.25	-0.08	0.19	-0.38	-0.39	-0.23			-0.09	0	0.08	-0.07	-0.25	0.07	-0.26	0.08	-0.1	-0.2	-0.04	-0.16			0.47	0.16	0.23	0.46	0.62	0.78	0.51	0.62	0.03	0.41	0.23
ABCB11	-0.27	-0.06	-0.33	-0.25	0	-0.04	0.07	-0.16	-0.06	-0.16	-0.17	-0.36	-0.53	-0.12			0.65	0.06	0.21	-0.31	0.1	-0.2	-0.1	-0.02	-0.3	-0.05	0.17	0.06			0.87	0.63	0.3	0.58	0.78	1.13	0.03	0.72	0.55	0.36	0.46
CD300LD	-0.31	-0.42	-0.54	-0.36	-0.17	-0.09	0.38	-0.04	-0.21	-0.24	0.58	-0.45	-0.31	-0.87			0.82	0.03	0.08	-0.5	-0.13	-0.34	-0.03	-0.16	0.01	0	0.22	-0.1			0.77	0.47	0.07	0.64	0.73	1.03	0.62	0.68	0.71	0.73	0.43
OR2Y1	-0.4	-0.13	-0.72	0.12	-0.14	0.08	0.02	-0.17	-0.12	-0.08	-0.5	-0.26	-0.66	-0.47			0.01	-0.16	0.18	-0.03	-0.41	-0.38	0.04	-0.19	0.09	-0.24	0	0.07			0.49	0.36	-0.07	0.29	0.76	1.05	0.99	0.67	0.25	0.95	0.07
NR2E3	-0.6	0	-0.24	-0.39	-0.35	-0.14	0.11	-0.41	-0.55	0.18	-0.2	-0.61	-0.18	-0.55			0.23	0.06	0.33	-0.77	-0.43	-0.28	-0.1	-0.54	-0.72	-0.21	0.12	0.06			0.68	0.69	0.71	0.75	0.82	1.03	1.07	0.74	0.74	1.02	1.04
ALDH1L1-AS1	-0.2	-0.26	-0.59	-0.45	-0.13	0.06	0.14	0.12	-0.36	-0.13	0.04	-0.63	-1	-1.04			-0.13	-0.28	0	-0.56	-0.13	-0.45	-0.57	0.13	-1	0.31	0.1	-0.3			0.47	0.67	0.5	0.81	1.13	1.01	0.58	1.08	0.28	1.03	0.88
OR5V1	-0.21	-0.35	0.09	-0.33	-0.03	0.21	0	-0.22	-0.1	-0.09	0.1	-0.58	-0.26	-0.44			0.02	0.05	-0.01	-0.44	-0.49	-0.38	-0.46	-0.1	-0.61	0.18	0.21	0			0.29	0.52	0.1	0.41	0.78	0.54	0.72	0.99	0.38	0.91	0.64
CT47A1	-0.26	-0.65	-0.26	-0.46	-0.05	-0.11	-0.03	0.21	-0.4	-0.1	-0.48	-0.98	-0.58	-1.11			0	0.25	0.07	-0.61	0.02	-0.45	-0.49	-0.33	-0.76	0.21	0.27	0.86			0.68	1.09	1.05	1.26	1.54	1.29	0.91	1.16	0.59	1.26	1.15
CT47A10; CT47A8; CT47A9	-0.35	-0.31	-0.32	-0.5	-0.08	-0.13	-0.19	0	-0.41	-0.19	-0.53	-1.19	-0.64	-1			0	0.34	0.15	-1.05	0.02	-0.2	-0.47	-0.3	-0.79	0.14	0.27	0.66			0.39	0.84	0.92	0.71	1.07	0.75	0.24	0.81	0.11	0.82	0.76
CT47A12; CT47A8	-0.35	-0.31	-0.32	-0.5	-0.08	-0.13	-0.19	0	-0.41	-0.19	-0.53	-1.19	-0.64	-1			0	0.34	0.15	-1.05	0.02	-0.2	-0.47	-0.3	-0.79	0.14	0.27	0.66			0.39	0.84	0.92	0.71	1.07	0.75	0.24	0.81	0.11	0.82	0.76
CT47A2	-0.35	-0.31	-0.32	-0.5	-0.08	-0.13	-0.19	0	-0.41	-0.19	-0.53	-1.19	-0.64	-1			0	0.34	0.15	-1.05	0.02	-0.2	-0.47	-0.3	-0.79	0.14	0.27	0.66			0.39	0.84	0.92	0.71	1.07	0.75	0.24	0.81	0.11	0.82	0.76
CT47A3	-0.35	-0.31	-0.32	-0.5	-0.08	-0.13	-0.19	0	-0.41	-0.19	-0.53	-1.19	-0.64	-1			0	0.34	0.15	-1.05	0.02	-0.2	-0.47	-0.3	-0.79	0.14	0.27	0.66			0.39	0.84	0.92	0.71	1.07	0.75	0.24	0.81	0.11	0.82	0.76
CT47A3; CT47A10	-0.35	-0.31	-0.32	-0.5	-0.08	-0.13	-0.19	0	-0.41	-0.19	-0.53	-1.19	-0.64	-1			0	0.34	0.15	-1.05	0.02	-0.2	-0.47	-0.3	-0.79	0.14	0.27	0.66			0.39	0.84	0.92	0.71	1.07	0.75	0.24	0.81	0.11	0.82	0.76
CT47A6; CT47A4	-0.35	-0.31	-0.32	-0.5	-0.08	-0.13	-0.19	0	-0.41	-0.19	-0.53	-1.19	-0.64	-1			0	0.34	0.15	-1.05	0.02	-0.2	-0.47	-0.3	-0.79	0.14	0.27	0.66			0.39	0.84	0.92	0.71	1.07	0.75	0.24	0.81	0.11	0.82	0.76
CT47A9; CT47A4; CT47A11	-0.35	-0.31	-0.32	-0.5	-0.08	-0.13	-0.19	0	-0.41	-0.19	-0.53	-1.19	-0.64	-1			0	0.34	0.15	-1.05	0.02	-0.2	-0.47	-0.3	-0.79	0.14	0.27	0.66			0.39	0.84	0.92	0.71	1.07	0.75	0.24	0.81	0.11	0.82	0.76
CT47A7; CT47A5; CT47A6	0	-0.08	-0.29	-0.09	0.23	0.13	0.41	0.11	-0.12	0.05	0.28	-0.05	-0.52	-0.38			-0.31	-0.02	-0.08	-0.68	-0.43	0.07	-0.52	-0.5	-0.49	-0.08	0	0.29			-0.04	0.49	0.68	0.62	0.81	0.78	0.72	0.71	0.06	0.66	0.29
CT47A5; CT47A2; CT47A1; CT47A11; CT47A12	-0.03	-0.35	-0.15	-0.23	0.51	0.3	0	-0.09	-0.38	-0.16	0.01	-0.43	-0.21	-0.39			-0.05	0.1	0.07	-0.57	-0.29	0.19	-0.42	-0.13	-0.55	0.01	0.04	0.46			0.09	0.64	0.98	0.45	0.99	0.69	0.39	0.87	-0.04	0.62	-0.01
CXorf67	-0.3	-0.29	-0.4	-0.48	0.21	0.33	0	0.13	-0.47	0.05	-0.59	-0.32	-0.71	-0.44			-0.2	-0.18	0.08	-0.28	-0.37	-0.32	-0.23	0.16	-0.44	-0.15	0.24	0.01			0.52	0.63	0.59	0.37	0.52	0.93	0.37	0.6	0.14	-0.01	0.41
ZNF775	-0.53	-0.26	-0.61	-0.07	0.14	0.75	-0.12	-0.29	-0.67	-0.12	-0.05	-0.4	-0.81	-0.42			-0.25	0.42	0.11	-0.42	0.25	0.01	-0.61	-0.17	-0.28	0	0.02	-0.46			0.75	0.51	1.03	0.69	1.17	1.23	0.93	0.66	0.53	0.56	0.93
CIB4	-0.13	-0.28	-0.12	0.01	-0.13	0.41	0.03	0.11	-0.11	-0.22	-0.25	-0.04	-0.3	-0.32			-0.18	-0.15	0.2	-0.47	-0.09	-0.03	-0.55	-0.38	-0.19	0.05	0.05	0.01			0.22	0.52	0.77	0.53	0.76	0.86	0.24	0.86	0.8	0	0.86
NRAP	-0.09	-0.21	-0.15	0.08	-0.05	0.05	0.09	-0.12	-0.11	0.07	0	-0.05	-0.71	-0.39			-0.23	-0.27	0.08	-0.17	0.23	0.16	-0.24	-0.22	-0.39	0.09	-0.01	-0.29			-0.01	0.32	0.54	0.15	0.57	0.65	0.38	0.33	0.16	0.26	0.27
UBIAD1	-0.23	-0.65	0.1	-1.07	-0.54	0	-0.92	0.19	-0.76	-0.26	0.07	-0.62	-1.76	-0.92			-0.75	-0.27	0.52	-1.37	0.01	0.44	-0.23	-0.45	-0.15	-0.56	-0.44	0.08			1.07	0.6	1.38	1.77	1.81	1.76	0.59	1.82	1.7	1.2	1.18
C16orf71	-0.18	-0.08	-0.01	-0.14	0.02	-0.16	-0.13	0.27	-0.31	0.03	0	-0.17	-0.22	0			-0.11	0.12	0.26	-0.65	-0.06	0.13	-0.03	-0.34	-0.23	-0.01	-0.13	-0.02			0.42	0.18	0.28	0.34	0.34	0.37	0.17	0.51	0.14	0.06	0.41
OTUD3	0.03	0.13	0.1	-0.24	-0.08	-0.26	0.6	0.08	-0.03	-0.3	0.7	0.33	-1.01	-0.7			-0.57	0	0.76	-1.36	-0.68	-0.18	-0.35	-1.1	-0.31	-0.13	-0.13	-0.77			0.18	0.18	1.19	1.84	0.89	2.22	-0.06	1.25	0.98	0.77	0.75
HMCN2	0.03	-0.12	-0.24	-0.27	0.13	-0.18	0.15	0.27	-0.07	-0.11	-0.06	0	-0.33	-0.46			0.07	-0.42	-0.18	-0.32	-0.35	0.06	-0.43	0.13	-0.42	-0.22	-0.05	0.34			0.39	0.23	0.58	0.5	0.89	0.28	0	0.44	0.21	0.26	0.45
PGLYRP3	-0.09	-0.07	0	-0.29	0.23	-0.1	0.01	0.09	-0.01	-0.03	-0.06	-0.21	-0.18	-0.31			0.09	-0.14	-0.05	0.04	-0.12	-0.14	-0.19	-0.12	-0.31	0.02	0	0.06			0.24	0.02	0.14	0.09	0.32	-0.04	0.12	0.36	0.35	0.1	0.21
CLEC10A	0	-0.16	-0.12	-0.29	0.19	0.34	0.14	-0.28	-0.04	-0.28	0.24	-0.12	-0.42	-0.41			-0.32	-0.04	-0.09	-0.03	-0.03	0.19	-0.01	0.1	-0.1	-0.04	-0.06	0.19			0.22	0.18	0.53	0.37	0.73	0.11	0.04	1.11	0.23	0.42	0.76
KCNA2	-0.18	-0.14	0.35	-0.09	0.1	0.09	0.38	-0.02	-0.44	-0.51	-0.01	-0.09	-0.87	-0.79			-0.17	-0.05	-0.07	-0.15	-0.71	-0.11	-0.56	0.38	0.08	0.09	0	0.12			0.13	0.38	0.4	0.7	1.33	0.54	-0.21	1.01	0.05	0.58	0.48
TESPA1	0.48	-0.19	-0.43	-0.32	-0.07	0.18	-0.23	0.09	-0.25	-0.21	-0.07	-0.23	-0.1	-0.13			0.06	0.1	0.28	-0.04	-0.39	-0.59	-0.42	-0.37	-0.38	0.25	0	-0.13			0.25	0.4	0.5	0.53	1.26	0.65	0.54	0.41	0.61	0.37	0.45
GJA5	0.14	-0.3	-0.28	-0.12	-0.07	-0.13	-0.19	0.4	0	-0.04	-0.09	-0.86	-0.39	-0.28			0.01	0.17	0.23	-0.28	0	-0.6	-0.26	-0.04	-0.36	0.33	-0.24	0.28			0.75	0.34	0.37	0.5	1.36	0.09	0.61	0.39	0.03	0.43	0.32
SLC6A20	-0.2	-0.33	0.09	-0.36	-0.03	0.1	-0.11	0.26	0	-0.09	0.08	-0.4	-0.16	-0.3			-0.27	0.02	0.23	-0.3	-0.33	-0.39	0	0.28	-0.21	-0.13	-0.11	0.12			0.25	-0.05	-0.01	0.52	0.88	0.02	0.18	0.36	0.12	0.3	0.41
TAAR8	-0.19	-0.33	-0.16	-0.14	0.1	-0.19	0.04	-0.08	-0.27	0.12	0.06	-0.01	-0.08	0.12			-0.29	-0.2	-0.02	0	0.23	-0.18	-0.13	-0.09	0.32	-0.2	-0.23	0.22			0.55	0.47	0.27	0.4	0.47	0.61	-0.01	1.06	0.37	0.61	0.68
SPATC1	-0.36	-0.41	-0.03	-0.28	0.13	-0.17	-0.11	-0.36	-0.31	-0.05	-0.01	0.15	-0.36	-0.09			-0.31	0	-0.06	-0.29	0.16	-0.15	-0.26	0.01	0.23	0.03	0.21	-0.07			0.05	0.22	0.21	0.16	0.51	0.56	0.37	0.83	0.27	0.18	0.51
SFTPC	-0.16	-0.59	-0.15	-0.21	-0.18	0.28	0.05	-0.17	-0.23	-0.07	0	0.09	-0.54	-0.42			-0.55	-0.01	-0.03	-0.08	-0.31	-0.36	0.12	-0.19	0.69	0.34	-0.19	0.15			0.49	0.34	0.72	0.52	0.34	0.24	0.34	0.89	0.49	0.51	0.58
XKRY2; XKRY	-0.15	0.13	-0.07	-0.75	-0.27	-0.19	-0.2	-0.23	0.01	0.08	0.11	0	-0.16	-0.03			-0.48	-0.16	-0.45	-0.45	0.48	-0.56	-0.17	0	-0.12	-0.27	0.2	0.6			0.64	0.06	0.9	0.34	0.39	0.47	1.3	1.34	0.36	0.89	0.57
PSAPL1	-0.29	-0.4	-0.13	-0.06	0	-0.16	-0.23	-0.44	-0.15	-0.29	0.16	-0.06	-0.09	0.18			-0.05	-0.03	0.06	-0.34	-0.12	0.06	-0.2	0.12	-0.06	-0.1	0.09	0.8			0.49	0.12	0.39	0.54	0.2	0.08	0.47	0.86	0.47	0.38	0.46
PRAMEF16; PRAMEF17	-0.15	-0.19	0.52	0.06	0.31	-0.3	-0.22	-0.38	-0.3	-0.41	-0.31	0.04	-0.17	-0.28			-0.34	-0.41	-0.03	0	0.13	0.1	-0.44	-0.42	-0.31	-0.25	-0.02	0.39			0.84	0.35	0.35	0.83	1.15	0.32	0.73	0.88	0.54	1.06	0.37
KCNE1	-0.6	-0.73	0.4	0.03	-0.03	-0.23	-0.31	-0.37	-0.24	0	-0.63	-0.67	0.24	-0.16			0.05	-0.21	-0.07	0.08	-0.23	-0.19	-0.38	-0.5	-0.41	0.16	-0.04	0.09			1.25	0.55	0.92	1.35	2.46	0.58	0.52	0.64	0.61	2.98	0.15
MRGPRX3	-0.24	-0.09	-0.05	-0.18	0	-0.3	-0.2	0.09	-0.32	-0.25	-0.28	-0.06	-0.06	-0.27			-0.24	-0.48	-0.27	0.09	-0.34	0.12	0.2	0.02	0.43	0	0	-0.19			0.66	0.51	0.11	0.5	0.78	0.33	0.66	0.58	0.36	1.46	0.2
FCRL4	-0.19	-0.2	-0.28	-0.23	-0.21	-0.39	-0.42	0.02	-0.06	-0.19	0.04	-0.26	0.16	0.26			-0.22	-0.3	0.16	-0.08	0	0.27	-0.1	-0.29	0.36	-0.4	-0.18	-0.16			0.39	0.2	0.12	0.45	0.48	0.5	0.61	0.73	0.17	0.84	0.18
SSX7	0.06	-0.4	-0.38	0.11	0.12	-0.14	-0.2	-0.97	-0.17	-0.76	-0.12	-0.65	-0.27	0.24			-0.19	-0.12	-0.24	0.02	-0.24	0.05	-0.14	-0.07	0.37	-0.16	0	-0.54			0.54	0.49	0.34	0.74	1	0.14	0.54	0.05	0.13	1.47	0.27
RGS1	0.04	0.69	-0.41	-0.22	0.13	-0.51	-0.13	-0.42	1.55	-0.27	-0.3	-0.4	-0.61	-0.88			-0.39	0.42	-0.23	0.84	-0.04	3.44	-0.33	-0.04	-0.78	0	0.06	-0.29			0.61	6.84	1.12	2.6	4.24	7.35	4.75	6.37	5.34	-0.32	6.98
HRH2	-0.81	-0.48	-0.67	0.26	-0.51	-0.37	-0.55	-0.15	-0.24	-0.31	0.4	-0.87	-0.76	1.12			-0.5	-0.57	0.31	-0.96	-0.75	1.85	0	0.4	-0.95	-0.69	0.46	2.06			-0.23	2.78	0.64	0.86	3.13	6.4	0.98	2.11	3.25	0.54	4.12
GPRIN3	-0.2	-0.4	-0.43	-0.25	0.69	-0.26	-0.11	-0.84	-0.44	0.97	-0.12	-0.72	-1.07	-0.37			0.74	5.82	-0.05	-0.54	2.89	-0.54	0.05	1.29	0.37	-0.01	-0.42	-0.16			0	4.31	1.23	1.73	3.58	5.88	3.05	6.2	5.13	0.78	6.96
MYO7A	-0.28	0.16	-0.59	-0.43	-0.64	-0.13	-0.39	0.08	-0.43	-0.18	0.05	-0.89	-0.19	-0.31			-0.01	0.11	0.26	-0.41	-0.35	-0.25	-0.43	-0.16	0.06	0	0.46	-0.02			0.45	0.43	0.27	0.58	0.93	0.26	0.9	0.47	0.58	0.52	0.66
HMGCLL1	-0.42	0.16	-0.34	-0.15	-0.09	0	-0.33	0.17	0	-0.18	0.08	-0.67	-0.02	0.09			-0.09	-0.25	-0.43	0	-0.39	-0.28	-0.59	-0.31	0.03	-0.33	0.47	0.04			0.47	0.47	0.18	0.12	0.82	0.78	0.52	0.44	0.79	0.29	0.38
KRTAP19-7	-0.21	0.04	-0.59	-0.09	0.02	0.08	-0.16	-0.14	-0.1	-0.23	-0.09	-0.22	-0.27	-0.17			-0.32	-0.16	0.05	0	0.2	-0.31	-0.29	-0.25	-0.29	-0.32	0.42	0.25			0.58	0.27	0.32	0.21	0.46	0.52	0.43	0.33	0.21	0.61	0.46
TRIM60	-0.57	0.27	-0.18	-0.21	-0.05	-0.12	0.13	-0.35	0.33	-0.24	-0.08	-0.23	0.1	-0.06			-0.11	-0.22	-0.17	-0.13	-0.14	-0.15	-0.2	-0.3	0.03	0	0.37	0.3			0.55	0.29	0.3	0.5	0.52	0.53	0.31	0.57	0.31	0.71	0.33
SERPINA2	-0.18	0.3	-0.75	0.04	-0.41	-0.19	-0.4	-0.35	-0.15	-0.26	0.04	-0.76	-0.72	-0.54			-0.49	0.19	0.04	0.3	-0.24	-0.34	-0.18	-0.16	-0.14	0	-0.06	0.42			0.42	0.66	0.67	0.36	0.6	0.8	0.85	0.53	0.4	0.5	0.35
ATP1B4	-0.54	-0.02	-0.67	0.1	-0.38	0.05	-0.29	0.09	0.02	-0.12	0.48	-0.4	-0.57	0			-0.36	-0.22	0	0.18	-0.13	-0.06	-0.11	-0.14	-0.17	-0.17	-0.07	0.64			0.08	0.26	0.5	0.5	0.4	0.49	0.56	0.26	0.75	0.27	0.51
SSPO	-0.33	-0.14	-0.59	0.06	-0.2	-0.18	-0.14	0.12	-0.59	-0.25	-0.19	-0.85	-0.62	-0.32			0	-0.48	0.41	0.04	-0.4	-0.3	0.13	-0.14	-0.41	0.15	0.4	-0.09			0.61	0.55	0.72	0.55	0.17	0.97	0.48	0.56	0.52	0.81	0.46
CPLX3	-0.62	0.11	-0.43	-0.22	-0.21	-0.15	0.09	0.26	0.07	-0.41	0.22	-0.68	-0.49	-0.42			-0.43	0	0.25	-0.21	-0.12	-0.43	0	-0.31	-0.46	-0.14	-0.09	-0.15			0.31	0.35	0.5	0.39	0.35	0.74	0.18	0.33	0.01	0.32	0.28
KCNK18	-0.42	-0.12	-0.47	-0.21	0.02	0.11	-0.08	0.05	0.05	-0.4	-0.22	-0.46	-0.21	-0.07			-0.27	-0.02	-0.07	0.06	-0.11	-0.09	-0.05	0.12	-0.13	-0.1	0.34	0			0.4	0.54	0.24	0.22	0.33	0.33	0.22	0.19	0.16	0.11	0.04
ACRC	-0.31	-0.14	-0.22	-0.26	-0.4	-0.11	0.06	-0.26	-0.15	-0.59	-0.37	-0.13	-0.34	-0.03			0.09	-0.02	-0.43	0.52	0	-0.11	-0.42	0.07	-0.78	0.14	0.04	0.19			1.16	0.61	0.87	0.73	0.66	0.97	0.28	0.32	0.08	0.53	0.4
SSB	-0.24	-0.4	-0.12	-0.72	-0.44	-0.02	-0.05	-0.01	-0.09	-0.85	0.09	0.15	0.1	-0.34			-0.25	0	-0.19	0.2	-1.19	0.23	0.66	-0.21	0.13	-0.01	-0.35	0.46			1.14	1.33	1.03	1.19	1.31	1.14	-0.11	0.61	0.79	1.58	0.83
C6orf163	-0.37	-0.12	0.21	-0.18	-0.08	-0.17	-0.28	0.1	-0.36	-0.63	-0.19	-0.09	-0.54	-0.95			0.49	-0.49	-0.3	0.34	-0.08	0.02	-0.33	0	0.34	0.13	-0.28	0.3			0.98	1.03	0.95	0.61	1.11	1.95	-0.54	0.77	0.78	1.43	0.83
LOC654841; AC097662.2; COL4A3	-0.35	-0.29	0.14	-0.62	-0.29	-0.2	-0.07	-0.03	-0.78	-0.56	-0.13	0.83	-0.51	-0.8			0	-0.03	-0.62	0.47	-0.51	0.14	-0.27	-0.01	0.51	0.06	-0.07	0.83			0.95	0.63	1.09	0.07	1.1	0.76	0.3	0.7	0.69	1.26	0.93
RGS6	0.01	-0.03	-0.05	0.07	0	0	-0.33	0.3	-0.02	-0.32	-0.15	-0.18	-0.09	-0.56			-0.18	-0.25	-0.4	0.37	-0.14	-0.36	0.06	0.49	0.2	-0.34	-0.01	0.13			0.76	0.5	0.37	0.51	0.86	0.7	-0.1	0.87	0.1	0.78	0.29
NAIP	0.9	0.27	0.54	0	0.85	-0.05	0	-0.1	-0.2	-0.46	-0.62	0.92	-0.78	0.01			-0.16	-0.61	-0.16	-0.26	-0.24	0.85	0.46	-0.92	-0.11	-0.55	-0.55	-0.34			1.55	2.94	0.95	1.46	1.53	1.77	-0.11	1.92	0.12	1.57	2.77
CEP162	-0.6	0.75	0.02	-0.19	1.1	-0.7	-0.39	0	-0.17	-0.4	-0.13	-0.22	-1.06	-0.06			0.18	-0.63	-0.2	0.23	-1.3	-0.28	0.39	-0.06	-0.49	-0.26	-0.3	1.39			2.63	1.16	0.94	1.41	1.1	1.07	0.63	0.34	0.3	1.31	1.23
HMGN5	0.16	1.24	0.87	-0.03	0.48	-1.06	-0.61	-0.18	-0.53	-0.48	-1.1	-0.66	-1.21	-1.08			1.05	-0.79	-1.12	0.35	0.35	-1.44	-0.15	1.89	-0.31	-0.07	0	1.19			3.36	0.04	2.35	0.83	2.59	1.89	0.5	-0.15	-0.06	3.19	1.45
SLC52A3	-0.13	-0.04	-0.26	0.08	0.02	-0.13	-0.04	0.42	0.12	0.23	0.17	-0.31	0.01	-0.17			-0.6	-0.55	-0.11	-0.29	-0.61	-0.31	-0.28	-0.4	-0.32	-0.24	0	-0.25			0.28	0.59	0.42	0.57	0.58	0.68	0.56	0.55	0.63	0.4	0.2
DPPA5	-0.13	-0.38	-0.11	0.02	-0.12	0.22	-0.24	0	0.15	0.4	0.27	-0.3	0.02	0			-0.54	-0.51	-0.36	-0.37	-0.32	-0.08	-0.3	-0.39	-0.54	-0.38	-0.09	-0.43			0.4	0.62	0.24	0.32	0.39	0.45	0.78	0.57	0.32	0.37	0.52
KCNQ2	-0.13	-0.39	-0.29	0.04	0.1	-0.03	-0.02	0.37	0.08	0.18	0.1	-0.38	0	-0.2			-0.39	-0.49	-0.1	-0.2	-0.12	0.12	-0.06	-0.45	-0.17	-0.1	-0.1	-0.27			0.38	0.67	0.21	0.37	0.76	0.18	0.51	0.28	0.27	0.35	0.5
TAAR9	-0.09	-0.04	0	0.34	-0.06	0.22	0.05	0.4	-0.29	0.2	0.09	-0.45	0.08	-0.03			-0.55	-0.75	-0.39	-0.42	-0.63	-0.08	-0.14	-0.36	-0.16	-0.34	-0.23	-0.1			0.01	0.3	0.29	0.55	0.82	0.34	0.76	0.37	0.37	0.74	0.5
LINC01429	-0.35	-0.38	-0.13	-0.03	-0.02	-0.13	0	0.04	-0.2	0.22	0.63	-0.38	0.07	0.02			-0.64	-0.65	-0.53	-0.11	-0.79	0.01	-0.44	-0.69	0.1	-0.21	-0.34	-0.3			0.37	0.59	0.42	0.33	0.45	0.13	0.63	0.38	0.39	0.71	0.54
GRM5	0	0.04	0.2	0.02	0.24	-0.05	0.11	0.34	0.48	0.41	-0.05	-0.07	-0.15	0.22			-0.61	-0.62	-0.29	-0.51	-0.51	-0.28	-0.26	-0.23	-0.09	-0.58	-0.47	-0.63			0.06	0.34	-0.05	0.22	0.6	0.2	0.48	0.7	0	0.27	0.45
C6	0.1	-0.09	-0.17	0.33	0.38	-0.01	0.24	0.38	0.3	0.26	0.19	-0.11	-0.13	0.17			-0.67	-0.8	-0.33	-0.62	-0.56	0.07	-0.48	-0.84	-0.15	-0.46	-0.15	-0.58			-0.11	0.68	0.1	0	0.74	0.86	1.02	0.62	0.79	-0.17	0.72
DEFA5	-0.42	-0.02	-0.22	-0.09	0	0.04	0.11	0.25	-0.14	-0.06	0.07	-0.07	0.21	-0.09			-0.42	0.01	-0.17	-0.14	-0.53	-0.19	-0.38	-0.26	0.05	-0.17	-0.23	-0.23			0.27	0.15	0.19	0.51	0.65	0.42	0.47	0.3	0.49	0.07	0.64
LRRC3B	-0.21	0.04	-0.21	0	0.12	-0.1	-0.04	0.31	0.02	-0.11	-0.01	0.13	0.17	-0.01			-0.32	-0.15	-0.21	-0.15	-0.18	0.05	-0.06	-0.23	-0.04	-0.22	-0.04	-0.04			0.25	0.26	0.25	0.25	0.3	0.16	0.24	0.07	0.16	0.21	0.23
PRAMEF19	-0.07	-0.2	-0.17	0.27	0	-0.19	-0.07	0.03	0.09	-0.07	0.04	0.15	0.15	-0.11			-0.38	0	-0.31	-0.06	-0.65	0.06	-0.41	-0.15	-0.1	-0.38	-0.14	-0.15			0.29	0.45	0.1	0.63	0.76	0.27	0.35	0.53	0.21	0.12	0.13
SPON2	-0.17	0.04	-0.32	0.24	0.4	-0.12	-0.09	0.52	-0.28	0.4	0	-0.17	0.47	0.06			-0.48	-0.47	-0.81	-0.29	-0.15	-0.4	-0.49	-0.58	-0.3	-0.53	-0.16	-0.43			0.36	0.41	0.23	0.34	0.54	0.71	0.25	0.39	0.42	0.18	0.58
GRTP1	-0.3	-0.14	0.1	0.08	0.34	-0.02	-0.08	0.38	0	0.31	0.26	0.26	0.67	-0.83			-0.06	-0.78	-0.82	-0.56	-0.38	-0.54	-1.06	-0.75	-0.74	-0.68	-0.27	-0.83			0.64	-0.16	0.12	0.53	0.72	0.72	0.93	1.33	0.76	0.42	0.69
TEX33	-0.13	-0.06	0	-0.03	-0.03	0.28	0.14	0.86	0.08	-0.03	0.09	-0.03	0.08	-0.5			-0.36	-0.55	-0.34	-0.76	-0.15	-0.43	-0.11	-0.11	0	-0.32	-0.38	-0.86			0.43	0.36	0.4	0.18	0.65	0.7	0.69	0.7	0.23	0.39	0.54
CD38	-0.77	-0.04	0.11	-0.11	0.58	0.06	-0.39	1.21	-0.36	-0.17	0.1	0.91	0.13	0			-0.54	-0.85	-0.69	-0.37	-0.61	-0.46	-0.35	-0.47	-0.76	-0.95	-0.35	-0.82			0.86	0.71	0.35	0.46	0.61	0.84	0.97	1.39	0.61	0.79	0.63
C4BPA	-0.35	0.02	0	-0.05	0.01	0.02	-0.28	1.06	-0.39	-0.1	-0.04	0.6	-0.21	-0.45			-0.45	-0.36	-0.54	-0.13	0.05	-0.18	-0.23	-0.35	0.16	-0.53	-0.37	-0.42			0.46	0.25	0.67	0.43	0.51	0.38	0.49	1.42	0.71	0.7	0.93
EBI3	-0.23	-0.27	-0.1	0.29	-0.02	0.05	-0.04	0.43	-0.07	-0.04	0.06	-0.14	0.24	-0.14			-0.36	-0.21	-0.28	-0.2	0	0.18	-0.46	-0.33	0.15	-0.18	-0.47	-0.25			0.61	0.3	0.15	0.23	0.45	0.55	0.6	0.7	0.69	0.57	0.53
CD28	-0.21	-0.15	0	0.38	0.17	0.32	-0.03	0.53	-0.07	0.12	-0.11	-0.01	0.11	-0.3			-0.38	-0.36	-0.36	-0.09	0.03	0.41	-0.2	-0.15	-0.2	-0.09	-0.06	-0.45			0.18	0.37	-0.03	0.51	0.54	0.49	0.71	0.67	0.69	0.3	0.52
C8orf89	-0.3	0	0.16	0.12	-0.02	0.67	-0.24	0.46	-0.43	0.23	0.4	-0.18	-0.06	-0.86			-0.24	-0.48	-0.3	-0.57	-0.07	0.5	-0.23	-0.23	-0.26	-0.49	-0.61	-0.26			0.98	0.5	0.35	0.74	0.85	0.49	0.67	0.55	0.33	0.64	0.34
SBK3	-0.36	0.02	-0.58	0.07	-0.05	-0.06	0	-0.12	0.27	0.3	1.07	0.17	0.21	-0.23			-0.44	-0.37	-0.15	-0.65	-0.84	-0.39	-0.46	-0.54	-0.96	-0.2	-0.55	-0.26			0.51	0.79	1.01	0.86	0.78	0.57	0.86	0.7	0.24	1.05	0.67
KLK10	-0.06	-0.38	-0.29	-0.23	0.21	0.02	-0.22	0.35	0.29	0.31	1.03	0.06	0.16	0			-0.28	-0.22	-0.25	-0.96	-0.3	-0.57	-0.52	-0.69	-0.35	-0.35	-0.59	-0.47			0.62	0.67	1.28	0.64	0.8	0.67	0.84	0.39	-0.01	0.9	0.73
XKR5	-0.32	-0.17	-0.25	0.22	0.16	0.19	-0.08	0.27	0.13	0.12	0.36	0	0.06	-0.25			-0.54	-0.45	-0.31	-0.54	-0.59	-0.33	-0.2	-0.34	-0.67	-0.25	-0.35	-0.43			0.3	0.26	0.42	0.3	0.45	0.28	0.39	0.43	-0.31	0.37	0.88
RIMS4	0	-0.02	-0.65	-0.08	0.05	0.05	0.26	-0.05	0.17	0.02	0.82	-0.34	0.46	-0.03			-0.74	-0.85	0.08	-0.38	-0.58	-0.92	-0.85	-0.25	-0.89	-0.41	-0.39	-0.7			0.52	0.44	0.76	0.43	1.16	0.73	0.77	0.49	-0.05	0.6	0.61
PGLYRP4	-0.21	-0.04	-0.82	0	0.07	0.17	0.17	-0.38	0.27	0.26	0.4	-0.25	0.42	-0.22			-0.4	-0.34	-0.28	-0.57	-0.4	-0.59	-1.04	-0.19	-0.88	-0.25	-0.34	-0.21			0.53	0.33	0.66	0.44	0.93	0.41	0.49	1.19	0.27	0.6	0.72
GUCA1A	-0.16	0.11	0.06	0.1	-0.14	0.24	-0.13	0.05	-0.23	-0.05	0.59	-0.22	0.43	-0.08			-0.59	-0.77	-0.12	-0.88	-0.16	-0.6	-0.67	0	-1	-0.16	-0.43	-0.33			0.56	0.5	0.24	0.61	0.43	0.4	0.67	0.33	0.34	0.65	0.55
MGAT4EP	0.05	-0.18	0.18	-0.01	-0.11	0.33	0.22	-0.05	0	0.3	0.44	-0.29	0.36	-0.27			-0.94	-0.09	-0.22	-0.44	-0.18	-0.61	-0.43	-0.28	-0.66	-0.07	-0.41	-0.29			0.63	0.42	1.1	0.66	1.01	0.71	0.37	0.76	0.12	0.83	0.12
LYPD8	0	-0.06	-0.22	0.06	-0.37	0.07	0.04	0.16	-0.05	0.11	0.69	0.28	-0.23	-0.74			-0.65	-0.22	-0.47	-0.57	-0.71	-0.32	-0.05	-0.36	-0.33	-0.23	-0.39	-0.4			0.68	0.25	0.85	0.56	1.24	0.46	0.23	0.86	0.21	0.53	0.34
GSDMA	-0.22	0.05	0	-0.11	-0.21	-0.03	0.48	0.01	1.14	-0.06	0.57	-0.13	0.95	0.6			-0.63	-1.04	-0.26	-0.76	-0.84	-0.45	-0.76	-0.53	-0.7	-0.57	-0.28	-0.74			0.78	0.75	0.82	0.73	0.84	0.81	0.83	0.92	1.02	0.69	1.18
TFR2	-0.36	-0.14	0.1	-0.21	0.34	0.02	0	-0.06	0.66	-0.55	0.62	-0.09	0.56	1.07			-0.25	-0.67	-0.68	-0.51	-0.64	-0.41	-0.79	-0.91	-0.87	-0.87	-0.89	-0.1			0.8	0.56	0.42	0.59	0.94	1.06	1.16	1.46	0.76	0.75	0.96
C1QA	-0.08	-0.01	0.11	-0.28	-0.02	0.34	0.08	-0.08	0.27	0	0.4	-0.33	0.27	0.24			-0.25	-0.45	-0.36	-0.72	-0.61	-0.25	-0.24	-0.56	-0.56	-0.12	-0.07	-0.32			0.66	0.4	0.48	0.52	1.03	0.62	0.56	0.73	0.38	0.24	0.6
SOAT2	-0.37	0.01	-0.25	-0.11	-0.05	0.15	0.2	-0.01	0.16	-0.04	0.52	-0.09	0.04	0.11			-0.41	-0.4	-0.33	-0.6	-0.48	-0.19	-0.5	-0.36	-0.37	0	-0.37	-0.2			0.35	0.25	0.55	0.44	1.21	0.36	0.51	0.99	0.46	0.8	0.38
OR52B4	-0.11	-0.2	-0.06	-0.26	-0.05	0.15	0.18	-0.33	0	0.1	1.15	0.06	0.43	0.75			-0.27	-0.55	-0.69	-0.47	-0.73	-0.61	-0.61	-0.36	-0.25	-0.46	-0.05	-0.27			0.71	0.54	0.63	0.55	1.09	1.34	0.99	1.21	0.24	0.49	0.43
CLRN3	-0.06	0.05	-0.26	0.17	-0.13	0.21	0	-0.17	0.09	-0.06	0.35	-0.18	0.07	-0.05			-0.22	-0.3	-0.28	-0.68	-0.27	-0.35	-0.49	-0.21	0.08	-0.37	-0.05	-0.37			0.36	0.55	0.49	0.13	0.35	0.81	0.53	0.73	0.37	0.78	0.28
DSPP	-0.02	0.4	-0.57	-0.65	0.04	-0.06	0.43	-0.54	0.2	-0.11	0.06	-0.38	0.97	0.64			-0.58	-0.41	-0.51	-0.71	-0.81	-0.58	-1.31	-0.2	-0.36	-0.34	0	-0.8			0.71	0.87	0.42	0.34	0.95	1.01	0.96	1.48	0.23	0.56	0.92
CCDC42	-0.39	0.03	-0.7	-0.31	0.03	0.25	0.24	0	0.24	-0.06	0.47	-0.32	1.11	0.45			-0.61	-0.48	-0.11	-0.84	-0.87	-0.76	-1.12	-0.13	-0.54	-0.19	-0.11	-0.38			0.96	0.96	0.4	0.53	1.34	1.57	1	1.07	-0.09	1.15	0.44
EPS8L3	-0.28	-0.01	-0.36	-0.15	-0.06	0.19	0.19	-0.01	-0.06	0.02	0.29	-0.19	0.55	0.12			-0.21	-0.19	-0.01	-0.13	-0.19	-0.31	-0.26	0	-0.12	0.12	-0.02	-0.36			0.48	0.4	0.47	0.06	0.23	0.76	0.41	0.93	0.19	0.47	0.38
VIL1	-0.04	-0.02	0	0.06	0.09	0.06	-0.14	-0.21	0.15	-0.05	0.03	-0.31	0.87	-0.16			-0.2	-0.43	-0.16	-0.15	-0.42	-0.18	-0.34	-0.29	0.02	-0.18	-0.39	-0.35			0.46	0.37	0.42	0.46	0.76	0.51	0.52	0.92	0.67	0.81	0.31
ZBTB32	-0.35	-0.42	-0.42	0.38	0.47	-0.28	0.08	0	0.4	-0.21	-0.38	-0.43	0.88	0.27			-0.66	-0.17	0.25	-0.55	-0.08	-0.42	-0.3	-0.2	-0.06	-0.12	-0.66	-0.21			0.88	0.7	0.3	0.91	1.06	0.6	0.95	0.99	0.39	0.88	0.91
SNPH	0.08	0.05	-0.12	-0.01	0.24	-0.03	-0.08	0.02	0.24	-0.03	-0.1	-0.06	0.77	0.41			-0.22	-0.11	0	-0.28	-0.28	-0.17	-0.13	-0.22	-0.18	-0.13	-0.45	-0.21			0.35	0.54	0.28	0.4	0.34	0.21	0.29	0.85	0.39	0.33	0.41
ATP1A2	-0.55	0.21	0.01	0.34	-0.12	-0.2	-0.24	0	-0.24	0.08	0.16	1.21	0.58	-0.12			-0.95	-1.51	-0.83	-0.27	-0.03	-0.96	-0.75	-0.69	-1.05	-0.8	-0.52	-1.03			0.39	1.26	0.91	0.91	1.33	2.15	1.51	1.41	1.04	1.38	0.45
FAM124B	-0.24	-0.02	0	-0.03	-0.08	0.01	0.03	-0.04	-0.09	0.08	0.22	0.35	0.32	0.03			-0.27	-0.2	-0.08	-0.15	-0.07	-0.33	-0.2	-0.11	-0.12	-0.23	-0.23	-0.08			0.18	0.22	0.38	0.39	0.9	0.46	0.58	0.76	0.4	0.56	0.11
KRTAP27-1	-0.39	-0.27	-0.14	0.03	-0.36	0.01	0	-0.17	-0.25	-0.02	0.76	0.4	0.37	0.28			-0.32	-0.15	-0.36	0	-0.16	-0.26	-0.36	-0.21	-0.74	-0.13	0.31	-0.39			0.75	0.84	0.33	0.54	1.19	1.17	0.74	0.78	0.6	0.64	0.44
LY6G6D	-0.29	-0.29	-0.03	-0.07	0.16	-0.05	-0.03	-0.1	-0.26	0.12	0.38	0.24	0.44	0.38			-0.5	-0.08	0	0	-0.09	-0.13	-0.56	0.05	-0.51	-0.08	-0.01	-0.61			0.49	0.6	0.26	0.63	0.88	0.7	0.75	0.74	0.59	0.3	0.33
HPGDS	-0.05	-0.37	-0.4	-0.25	-0.07	0.07	-0.19	-0.17	0.08	0.06	0.06	0	0.38	0.23			-0.55	-0.07	-0.46	-0.35	-0.21	0.17	-0.28	-0.02	-0.58	-0.18	-0.25	-0.29			0.19	0.55	0.43	0.26	0.84	0.9	0.87	0.5	0.7	0.18	0.11
KRTAP4-3	-0.09	-0.23	-0.15	0	0.41	0.07	-0.31	0.43	0.12	0.31	-0.03	0.11	0.11	-0.34			-0.46	-0.68	-0.12	-0.78	-0.41	-0.78	-0.31	-0.47	-0.52	-0.72	-0.19	-0.32			0.5	0.9	0.36	0.74	1.28	0.67	0.89	2.03	0.88	1.23	0.35
GCG	-0.08	-0.42	-0.07	-0.02	0.14	-0.31	-0.19	0.16	0.05	0	0.04	0.03	0.54	-0.1			-0.68	-0.41	-0.11	-0.72	-0.5	-0.49	-0.43	-0.14	-0.37	-0.64	0.3	-0.44			0.28	0.99	0.47	0.23	1.23	1.06	0.95	0.99	0.47	0.73	0.8
VPREB3	-0.35	-0.13	-0.28	0.06	0.3	0.45	-0.04	0.37	-0.14	-0.16	0.16	0	0.12	0.28			-0.56	-0.33	-0.45	-0.3	-0.36	0	-0.44	-0.35	-0.15	-0.44	-0.17	-0.18			0.07	0.76	0.19	0.28	1.25	0.56	0.55	1.02	0.69	0.83	0.7
VWA3B	0.03	-0.23	0.13	-0.09	0.26	0.08	-0.05	0.1	-0.06	-0.11	0.2	0.18	-0.05	-0.2			-0.6	-0.64	-0.32	-0.38	-0.03	-0.28	-0.51	-0.15	0	-0.18	-0.25	-0.24			0.2	0.39	0.42	0.28	0.95	0.47	0.43	0.84	0.62	0.2	0.1
FAM26D	0.02	-0.04	-0.24	-0.17	0	-0.08	-0.13	-0.07	-0.1	0.25	0.52	0.05	-0.06	-0.24			-0.34	-0.31	-0.37	-0.18	0.17	-0.03	-0.38	0.02	-0.23	-0.38	0.13	-0.08			0.2	0.49	0.39	0.55	0.7	0.44	0.67	0.89	0.55	0.28	0.7
BTNL2	0.05	-0.08	-0.04	-0.07	0.27	-0.22	-0.08	0	0.12	0.08	0.33	-0.26	-0.07	-0.39			-0.52	-0.72	-0.02	-0.42	0.06	0.02	-0.19	-0.25	-0.42	-0.41	-0.18	-0.25			0.16	0.62	0.15	0.4	0.49	0.5	0.47	1.17	0.57	0.11	0.51
TACR3	-0.28	-0.01	0.15	-0.18	0.09	0.09	-0.19	-0.22	-0.03	0.33	-0.12	0.02	0.33	0			-0.42	-0.56	-0.15	-0.09	0.04	0.08	-0.32	-0.38	-0.48	-0.32	-0.36	-0.25			0.36	0	0.26	0.4	0.51	0.62	0.43	1.06	0.17	0.38	0.42
SLC36A3	0.09	-0.49	-0.03	-0.07	0	-0.05	0.08	-0.07	0.48	0.06	0.28	0	0.16	0.23			-0.26	-0.41	-0.18	-0.44	-0.05	-0.18	-0.36	-0.08	-0.17	-0.25	-0.43	-0.14			0.34	0.16	0.03	0.48	1.3	0.66	0.76	1.57	0.39	0.49	0.75
TRPC5	-0.21	0.13	-0.14	-0.02	0.4	-0.01	-0.04	-0.19	0.8	0.24	0.08	0.22	0.03	-0.08			-0.03	-0.23	-0.72	-0.29	-0.14	-0.58	-0.39	-0.4	-0.51	-0.62	0	-0.27			0.49	0.37	0.11	0.4	0.9	0.85	0.48	1.69	0.57	0.39	0.13
CALHM1	-0.41	-0.16	-0.23	0.14	-0.23	-0.03	0.02	-0.15	-0.19	0.04	0.33	0.02	0.23	0.3			-0.49	-0.07	-0.22	-0.26	-0.55	-0.23	-0.13	-0.27	-0.43	-0.01	-0.38	0			0.5	0.14	0.06	0.23	0.45	0.47	0.31	0.38	0.29	0.17	0.19
GOLGA6L22; GOLGA6L1	-0.28	-0.15	-0.2	0.11	0.18	-0.03	0.11	-0.05	0.05	-0.12	-0.2	-0.3	0.37	0.07			-0.31	-0.65	0.23	-0.33	-0.51	-0.47	-0.31	-0.52	-0.73	-0.22	-0.28	0.23			0.38	0	0.49	0.33	0.76	0.51	0.33	0.63	0.42	0.5	0.52
LOC101928841; RP11-102K13.5	-0.62	0	-0.35	-0.12	-0.12	0.49	0.33	-0.3	-0.11	0.06	-0.25	-0.34	0.42	0.28			-0.14	-0.4	0.17	-1.02	-0.91	-0.37	-0.35	-0.14	-0.88	-0.02	-0.49	0.41			0.64	0.55	0.65	0.65	0.58	1.16	0.54	0.81	0.54	0.53	0.99
IDO2	-0.29	-0.12	-0.58	-0.04	0	-0.01	-0.04	0.08	0.08	0.1	-0.01	-0.26	0.22	0.51			-0.79	-0.25	-0.32	-0.23	-0.38	-0.26	-0.09	0.12	-0.95	0	-0.28	-0.27			0.65	0.29	0.36	0.59	0.75	0.62	0.48	0.57	0.81	0.57	0.95
PRKAG3	-0.14	-0.16	-0.12	-0.23	0.07	0	0.2	-0.08	0.02	-0.27	0.24	-0.16	0.46	0.7			-0.75	-0.24	-0.19	-0.35	-0.21	-0.4	0.09	-0.62	-1.19	-0.11	-0.4	-0.39			0.74	0.74	0.39	0.19	0.55	0.69	0.58	0.76	0.22	0.57	1.1
OXCT2P1	-0.59	0.01	-0.9	-0.44	0.24	0.05	-0.05	-0.09	0.17	-0.34	0.17	0	0.35	0.8			-0.06	-0.59	-0.41	-0.48	-0.51	-0.52	-0.5	-0.45	-1.12	-0.57	-0.15	-0.7			0.64	0.33	0.33	0.17	0.65	1	0.48	0.77	0.53	0.77	0.61
SRMS	-0.31	-0.06	-0.66	-0.03	0.02	0.27	-0.15	-0.09	0.82	-0.03	0.4	-0.22	0.13	0.66			-0.02	0	-0.32	-0.8	-0.53	-0.53	-0.23	-0.13	-1.38	0.02	-0.35	-0.81			0.45	0.1	0.04	0.4	0.56	1.3	0.53	0.63	0.64	0.52	0.24
IFNL1	-0.15	-0.22	-0.39	-0.36	0.06	0.06	0.29	-0.34	0.1	-0.34	0.02	0	-0.33	-0.36			-0.08	-0.18	0.03	-0.5	-0.55	-0.28	-0.38	0.03	-0.97	-0.08	-0.55	-0.19			0.41	0.48	0.63	0.68	0.34	0.87	0.51	1.13	0.33	0.27	0.45
PRY2; PRY	-0.17	-0.33	-0.17	-0.3	-0.05	-0.34	-0.36	0.08	0.09	-0.36	0.26	0	0.13	-0.28			-0.45	-0.21	-0.2	-0.14	-0.6	-0.65	-0.38	0.02	-0.67	0.21	-0.57	0.05			0.55	0.81	0.47	1.4	0.42	1.22	0.91	1.04	1.11	0.44	1.03
PRYP4	-0.11	-0.3	-0.12	-0.3	0.13	-0.01	-0.29	0.06	0.29	-0.33	0.48	0.16	0.21	-0.08			-0.52	-0.17	-0.19	-0.48	-0.3	-0.69	-0.66	0	-1.28	0.22	-0.48	-0.01			0.11	0.53	0.26	1.2	0.22	0.88	0.51	0.98	0.88	0.17	0.76
DBX2	-0.07	-0.52	-0.27	-0.2	0.11	0	-0.32	0.05	0	-0.13	0.22	0.31	0.11	-0.2			-0.1	-0.32	-0.31	-0.65	0.14	-0.16	-0.23	-0.13	-0.77	0.03	-0.68	-0.26			0.21	0.09	0.23	0.51	0.53	0.95	0.64	0.65	0.31	0.25	0.6
HCRTR1	0.41	-0.37	-0.71	-0.05	-0.03	-0.19	0.19	0.51	-0.08	-0.12	0.63	-0.35	0.08	0.24			-0.69	-0.28	-0.48	-0.85	-0.2	-0.09	-0.28	-0.34	-0.49	0.09	-0.23	0			0.91	0.59	0.56	0.69	0.52	0.74	0.44	1.09	0.13	0.63	1.02
LOC102723701; RP11-863K10.7	0.08	0.06	-0.64	-0.17	0.01	-0.36	-0.14	0.69	-0.25	0.14	0.01	-0.18	-0.12	0			-0.57	-0.01	-0.07	-0.75	-0.52	-0.5	-0.4	-0.37	-1.18	0.17	0	-0.01			0.75	0.16	0.52	0.45	0.58	0.76	0.96	0.69	0.11	0.46	0.85
LYPD2	-0.1	-0.22	-0.15	-0.07	0.15	-0.08	0.17	0.82	0.22	0.5	0.63	-0.32	-0.21	-0.45			-0.68	-0.19	0.1	-0.46	-0.02	-0.34	-0.67	-0.32	-0.55	-0.21	0	-0.37			0.78	0.59	0.24	0.71	0.7	0.65	0.81	0.89	0.53	0.55	0.76
CYHR1	-0.14	-0.08	-0.38	-0.03	0.24	0	0.05	0.44	0.52	0.41	0.56	-0.42	0.06	-0.12			-0.31	-0.12	-0.35	-0.5	-0.02	-0.42	-0.33	-0.38	-0.39	-0.04	-0.38	-0.44			0.59	0.42	0.07	0.31	0.5	0.76	0.59	0.75	0.25	0.23	0.52
OR52L1	0	-0.17	-0.08	0.27	-0.07	-0.07	0.13	1.19	0.28	-0.15	0.48	-0.26	0.31	-0.2			-0.29	-0.85	-0.34	-0.51	0	-0.24	-0.76	-0.44	-1.55	-0.09	-0.41	-0.53			0.28	0.64	0.28	0.39	0.84	1.14	0.84	0.87	0.36	0.48	0.66
SH3TC1	-0.61	-0.11	-0.05	0.41	0.15	0.13	0.1	0.91	0	0.56	0.5	-0.34	-0.24	-0.14			-0.25	-0.28	-0.15	-0.32	-0.73	-0.27	-0.24	-0.27	-1.27	-0.04	-0.15	-0.1			0.45	0.49	0.54	0.51	0.93	0.86	0.74	0.84	0.29	0.13	0.75
ANO2	0.12	-0.27	-0.09	-0.46	0.1	0.02	-0.3	1.07	0.11	-0.12	0.76	0	0.42	-0.45			-0.58	-0.28	-0.34	-0.27	-0.08	-0.02	-0.41	-0.24	-0.39	-0.49	-0.15	-0.62			0.59	0.54	0.6	0.64	0.83	0.65	0.75	1.41	0.44	0.63	0.6
RSPH1	0	-0.12	-0.21	-0.11	0.06	0.07	-0.01	0.15	0.22	0.13	0.38	0.06	0.14	-0.25			-0.28	-0.43	-0.22	-0.13	-0.17	-0.31	-0.06	-0.11	-0.47	-0.18	-0.28	-0.3			0.12	-0.01	0.3	0.44	0.58	0.49	0.11	1.08	0.08	0.44	0.26
MUC5AC	-0.36	0.05	-0.16	-0.04	0.3	0	0.07	0.59	0.11	-0.06	0.55	0.19	0.12	-0.25			-0.13	-0.5	-0.45	-0.21	-0.33	-0.03	-0.07	-0.29	-0.49	-0.15	-0.48	-0.27			0.87	0	0.45	0.4	0.36	0.92	0.35	0.91	0.26	0.07	0.41
C5AR2	0.19	-0.17	-0.15	0.29	0.82	0	-0.16	-0.12	0.51	0.24	0.5	-0.19	-0.31	-0.32			-0.43	-0.56	-0.28	-0.18	-0.09	-0.22	-0.28	-0.25	-0.76	-0.2	-0.42	0.02			0.59	0.27	0.55	0.51	0.58	1.11	0.61	0.99	0.45	0.26	0.41
SLC2A2	-0.51	-0.01	-0.22	0	0.64	-0.02	-0.12	0.2	0.38	0.22	0.84	-0.32	-0.16	-0.09			-0.4	-0.3	-0.43	-0.21	0.02	-0.13	-0.58	-0.28	-0.38	0.09	-0.15	-0.01			0.46	0.24	0.44	0.22	0.69	0.69	0.74	1.46	0.21	0.59	0.55
LCNL1	-0.37	0.59	-0.37	-0.32	0.4	0.12	0.02	0.09	0.08	0.14	0.49	-0.01	-0.25	0.38			-0.33	-0.38	-0.33	-0.08	-0.05	-0.38	-0.24	-0.08	-0.98	-0.19	-0.33	-0.46			0.77	0.18	-0.02	0.43	0.83	0.67	0.41	1.35	0	0.46	0.51
DEFB106A	-0.64	0.22	-0.5	0.2	0.67	-0.73	-0.5	-0.13	-0.12	-0.52	0.3	0.14	-0.05	-0.97			-0.48	-0.21	-0.17	0	-0.29	-0.27	-0.41	-0.25	-1.65	0.05	-0.27	0.05			1.06	0.66	0.42	0.53	1.22	1.05	0.52	1.11	0.61	1.04	0.83
DEFB106B; DEFB106A	0.07	0.38	-0.38	-0.07	0.73	-0.03	0	0.16	0.14	-0.04	0.49	0.32	-0.12	-0.96			-0.33	-0.19	-0.33	-0.3	-0.38	-0.43	-0.33	-0.5	-1.32	-0.08	0.15	-0.07			0.9	0.88	0.67	0.5	1.55	1.01	0.85	1.76	-0.06	0.63	0.74
FBXO2	-0.54	-0.13	-0.35	0.13	0.05	-0.25	-0.02	0.27	-0.11	0.03	0.42	0.07	-0.31	-0.66			-0.31	0.01	-0.38	-0.62	-0.16	-0.3	-0.16	-0.49	-1.19	-0.22	0.16	-0.28			0.37	0	0.17	0.48	0.23	0.72	0.46	0.97	0.32	0.82	0.58
FAM129C	-0.16	-0.18	-0.38	-0.07	0	-0.19	0.34	0.68	0.26	0.27	0.69	-0.05	-0.36	-0.75			0.19	-0.33	-0.01	-0.06	-0.46	-0.22	0.08	-0.19	-1.16	-0.01	0.26	-0.41			0.41	0.55	0.77	0.33	0.68	0.57	-0.03	0.87	0.1	0.35	0.68
PRNT	-0.63	-0.31	0.04	-0.18	0.5	-0.18	-0.02	0.13	0	-0.06	0.19	-0.27	-0.09	0.26			-0.21	-0.41	-0.23	-0.25	0.08	-0.26	-0.37	-0.06	-0.62	0.01	-0.21	-0.15			0.53	0.16	0.67	0.22	1.23	0.8	0.06	0.7	0.47	0.11	0.76
PNMA2	-0.54	-0.29	0.05	-0.17	0.52	0.13	0.05	0.09	0.47	-0.2	0.49	-0.03	0.57	-0.17			-0.38	-0.17	-0.24	-0.28	-0.11	-0.48	-0.43	-0.18	-0.54	-0.1	-0.16	-0.55			0.45	0.29	0.21	0.09	0.78	0.83	0.44	1.15	0.34	0	0.5
FGD2	-0.16	-0.41	-0.57	0	-0.06	-0.04	0.1	0	-0.12	-0.2	0.65	-0.26	0.62	0.03			-0.58	-0.23	-0.05	0.06	-0.73	-0.59	-0.1	0.1	-0.45	-0.08	0.01	-0.42			0.03	0.23	0.01	0.51	1.01	1.01	0.3	1.06	0.49	0.13	0.8
ART4	-0.1	0	0	-0.23	0.28	0.19	-0.13	0	-0.13	0.06	0.36	-0.09	-0.04	-0.48			-0.76	-0.08	-0.2	0.08	-0.4	-0.64	-0.53	-0.71	-0.48	0.03	-0.35	-0.71			-0.09	0.61	0.66	0.5	0.44	0.58	0.85	0.61	0.53	0.7	0.84
FER1L6	-0.16	-0.04	-0.32	-0.14	0	0.34	0.03	-0.02	-0.17	0.12	0.12	0.18	0.35	0.13			-0.13	-0.19	0.03	-0.38	-0.52	-0.7	-0.57	-0.57	-0.46	-0.17	-0.39	-0.39			-0.08	0.57	0.72	0.35	0.32	0.68	0.71	0.3	0.16	0.45	0.86
CRYBA1	-0.39	0.19	0.1	0.07	-0.28	0.22	0.27	-0.16	0.47	-0.04	0.51	-0.14	0	-0.13			-0.68	-0.22	-0.29	-0.26	0.27	-0.65	-0.74	-0.19	-0.05	-0.03	-0.39	-0.64			-0.05	0.51	0.24	0.14	0.68	0.73	0.75	0.23	0.45	0.73	0.56
OTOA	0.04	-0.13	-0.22	0.08	-0.36	-0.23	0.28	0.02	-0.65	0.32	0.61	0.38	-0.37	-0.46			-0.55	-0.1	0	-0.6	-0.69	-0.66	-0.32	-0.51	-0.71	-0.35	-0.16	-0.31			0.59	1.07	0.29	0.61	0.52	1.13	0.75	1.47	0.57	0.77	0.67
BCL2L10	-0.27	-0.22	0.4	-0.24	-0.12	-0.19	0.19	-0.17	0.14	-0.11	0.62	0.28	-0.16	0.01			-0.24	-0.12	0.19	-0.19	-0.63	-0.31	-0.59	-0.28	-0.6	-0.09	0	-0.02			0.56	0.99	0.46	0.68	0.57	0.77	0.63	0.77	0.29	0.75	0.41
IFNW1	-0.1	-0.25	-0.01	-0.22	0.01	0	0.24	-0.11	-0.54	-0.09	0.58	0.34	-0.14	-0.11			-0.84	-0.13	-0.53	-0.08	-0.71	-0.32	-0.04	-0.1	-0.56	0.09	0.03	0.04			0.63	0.43	0.45	0.7	0.55	0.73	0.35	0.87	0.32	0.18	0.55
ARHGAP36	-0.06	-0.32	-0.16	-0.03	-0.03	0.07	0.1	-0.19	-0.27	0.07	0.58	0.54	-0.08	-0.11			-0.5	-0.33	0.33	-0.24	-0.27	-0.32	-0.41	-0.04	0.14	0	-0.03	-0.19			0.44	0.5	0.64	0.79	0.4	0.72	0.37	0.55	0.15	0.57	0.22
CNGB3	0.25	-0.49	-0.26	-0.22	-0.16	-0.01	0.07	-0.09	0.49	-0.11	0.53	0.66	0.04	-0.35			-0.44	-0.53	-0.21	-0.6	-0.62	0	-0.55	-0.23	-0.35	-0.04	0.18	-0.47			0.94	0.98	0.45	0.14	1.14	1.38	0.61	0.99	0.53	0.9	0.62
MYLK4	-0.12	-0.52	-0.09	0	0.04	0	-0.12	0.24	0.18	-0.37	0.78	0.45	-0.02	0.09			-0.34	-0.28	0.19	-0.78	-0.34	-0.38	-0.96	-0.35	-0.03	-0.47	-0.49	-0.69			0.56	0.8	0.43	0.54	1.29	0.71	0.27	0.57	0.47	0.82	0.37
SEC31B	-0.19	0.1	0.05	-0.03	0	-0.01	0.94	-0.1	0.7	-0.06	1.13	1.15	0.21	-0.41			-0.65	-0.37	-0.59	-0.49	-0.78	-0.48	-0.75	-0.27	-0.96	-0.45	-0.5	-1.1			1.06	0.84	0.79	1.14	1.46	1.36	0.98	0.89	0.65	1.16	1.83
GSG1	-0.17	0.23	0.02	-0.38	-0.37	-0.01	0.24	0.48	0.32	-0.37	1.71	0.69	0	-0.49			-0.74	-0.53	-0.36	-0.59	-0.67	-0.25	-0.52	-0.31	-0.73	-0.61	-0.4	-0.64			0.71	1.02	0.63	1	1.07	0.95	1.12	0.71	0.22	0.71	0.5
SPATA18	-0.13	0.12	-0.01	-0.16	-0.05	0.28	0.06	-0.04	0.21	0.13	1.64	2.12	-0.11	-0.13			-0.49	-0.61	-0.46	-1.16	-0.66	0	-0.81	-0.65	-0.69	-0.8	-0.51	-0.66			0.71	1.3	0.67	0.7	1.59	0.89	2.13	0.56	0.69	0.69	2.65
TNNT2	-0.16	-0.08	-0.12	-0.03	0.07	-0.02	0.07	-0.26	0	-0.25	1.82	2.41	0.97	0.53			-0.45	-0.34	-0.07	-0.58	-0.26	-0.4	-0.54	-0.07	-0.46	0.32	-0.21	-0.44			0.99	1.27	0.98	1.26	1.27	1.21	1.02	1.57	0.68	0.78	0.96
FOXC2	0	-0.36	-0.6	-0.52	-0.07	0.06	-0.19	-0.16	0.48	0.38	1.38	1.81	0.22	-0.23			-0.37	-0.87	-0.43	-0.58	-0.12	-0.07	-0.72	-0.21	-0.16	0.05	-0.27	-0.21			0.9	0.55	0.5	0.76	1.12	1.05	1.3	0.49	1.09	0.69	0.67
UNC93A	-0.16	0.06	-0.27	-0.31	-0.33	-0.15	-0.23	0.06	0.09	-0.44	0.29	0.38	0.07	0			-0.3	-0.59	-0.27	-0.44	-0.1	-0.21	0.01	-0.03	-0.52	-0.05	-0.13	-0.13			0.21	0.52	0.31	0.29	0.93	0.63	0.58	0.58	0.36	0.33	0.42
RFPL4B	-0.19	-0.46	0	-0.58	-0.53	-0.25	0.05	0.21	0.06	-0.65	0.95	1.01	-0.11	-0.48			-0.88	-0.5	-0.56	-0.04	-0.11	-0.28	0.11	-0.15	-0.2	-0.3	-0.63	0.78			0.73	1.43	0.09	0.72	1.14	1.08	0.62	1.45	0.2	1	0.62
RASGRP4	-0.33	-0.21	0.03	0	-0.13	-0.05	0.02	-0.02	0.32	-0.28	0.02	0.21	-0.2	0.08			-0.17	-0.25	-0.22	-0.37	-0.3	-0.14	-0.16	-0.12	-0.01	-0.15	-0.18	0			0.22	0.29	0.15	0.37	0.55	0.25	0.51	0.55	0.15	0.34	0.51
CLDND2	0.92	0.04	-0.12	-0.17	-0.31	-0.37	0.04	-0.48	0.54	-0.14	0.56	0.19	-0.14	-0.62			-0.84	-0.61	-0.56	-0.22	-1.08	-0.4	-0.6	-0.57	0	0.17	-0.35	-0.2			0.16	0.76	0.12	1.63	1.13	0.23	0.93	1.05	0.05	1.18	0.94
GNAQ; skeyplorbu	-0.39	0.04	-0.03	-0.1	0.12	-0.39	-0.01	0.08	-0.28	-0.11	0.64	0.58	-0.17	-0.47			-0.31	-0.58	-0.36	0.4	-0.69	-0.37	0.16	-0.26	0	-0.36	-0.55	-0.41			0.73	0.51	0.74	0.6	0.88	0.94	0.61	1.05	0.54	0.98	1.76
KCTD16	-0.3	-0.29	-0.24	0	-0.07	0.15	0.04	-0.33	-0.12	0.25	1.04	0.38	-0.17	-0.31			-0.01	-0.59	-0.2	0.35	0.13	-0.19	-0.44	-0.23	-0.25	-0.12	-0.36	-0.39			0.78	0.42	0.58	0.5	0.72	0.82	0.49	0.63	0.55	1.1	0.8
GABRP	-0.45	-0.02	-0.26	-0.02	0.38	-0.17	0.02	-0.19	-0.02	0	0.57	0.25	-0.3	-0.27			-0.17	-0.29	-0.06	0.28	-0.17	0.19	-0.02	-0.25	0.09	-0.28	-0.12	-0.15			0.36	0.2	0.26	0.24	0.57	0.18	0.56	0.33	0.08	0.26	0.72
KRTAP5-2	-0.38	0.21	-0.46	0.38	0.97	0.08	0.32	-0.06	-0.34	-0.21	1.32	1.13	-0.28	-0.95			-0.51	-0.43	0.08	-0.53	-0.74	-0.61	-0.7	-0.48	-0.52	-0.5	-0.47	-0.28			0.58	0	0.59	0.59	1.19	0.52	0.75	0.51	0.9	0.42	1.2
C16orf78	-0.1	-0.28	-0.1	-0.03	0.24	-0.07	0.09	0	0.18	-0.02	0.07	0.01	0	-0.01			-0.52	0.11	-0.16	-0.41	-0.58	-0.3	-0.14	-0.16	-0.66	-0.18	0.11	-0.32			0.57	0.68	0.47	0.21	0.58	0.36	0.37	0.68	0.73	0.6	0.42
MMP25-AS1	-0.05	-0.21	-0.13	-0.14	0.47	0.86	0.58	0.13	0.56	0.09	0.18	-0.05	0.51	-0.15			-1.1	-0.3	-0.39	-0.62	-0.69	-0.88	-0.53	-0.23	-0.64	0	-0.02	-0.28			0.85	1.23	0.73	-0.04	0.38	0.61	1.04	0.81	1.31	0.89	0.38
FOXE3	0.06	-0.16	-0.27	-0.44	0	-0.06	0.16	-0.19	0.03	-0.2	0.04	-0.18	0.35	0.17			-0.12	-0.06	-0.37	-0.71	0.06	-0.09	-0.24	-0.23	-0.53	-0.21	-0.18	-0.3			0.87	0.52	0.51	0.27	0.3	0.5	0.78	0.82	0.31	0.81	0.26
EVX1	0.05	-0.13	-0.02	0.04	-0.1	-0.14	-0.01	-0.09	0.07	-0.02	-0.12	0	0.24	0.19			-0.38	-0.01	-0.19	-0.33	-0.23	-0.18	-0.11	0.04	-0.12	-0.02	0	-0.12			0.44	0.26	0.42	0.01	0.16	0.44	0.35	0.19	0.18	0.49	0.14
PAN2; CNPY2	-0.09	1.05	0.12	0	-0.15	-0.08	0.8	-0.31	0.09	0	-0.31	0.17	0.74	-0.15			-1.11	-0.17	-0.76	-0.5	-0.53	-0.72	-0.26	-0.01	0.03	0.37	-0.03	-0.04			1.02	0.87	0.63	0.35	1.15	0.93	0.62	0.9	0.42	1.37	-0.05
MAGEA9B; MAGEA9	-0.22	0	-0.06	-0.29	0.04	-0.17	0.26	0.13	-0.28	-0.43	0.03	-0.06	0.28	-0.29			-0.43	-0.32	-0.38	-0.63	-0.51	-0.87	-0.38	-0.46	-1.35	0.09	0.14	-0.57			0.42	0.54	0.59	0.65	0.78	0.69	0.35	0.7	0.21	2.44	0.53
LINC00602	0.05	0.17	-0.19	-0.11	0.2	-0.08	-0.16	0.3	-0.1	0.07	0.38	-0.19	0.68	0.11			-0.61	-0.07	0.02	-0.56	-0.19	-0.42	-0.42	-0.09	-0.4	0	0	-0.47			0.21	0.13	0.65	0.26	0.24	0.54	0.43	0.82	-0.1	0.86	-0.13
HEPACAM	0	-0.22	-0.15	0.02	-0.07	0.26	0.49	0.02	0.27	-0.05	0.04	-0.12	0.21	-0.18			-0.06	-0.31	-0.1	-0.11	-0.21	-0.25	-0.18	-0.21	-0.21	-0.1	-0.27	-0.08			0.25	0.26	0.65	0.38	0.35	0.38	0.38	0.46	0.28	0.25	0.28
KRT86	0.19	-0.25	-0.36	-0.11	-0.13	0.36	0.52	0.04	0.81	0.08	0.4	-0.32	-0.01	-1.03			-0.33	-0.44	-0.27	-0.66	-0.38	-0.8	-0.53	-0.25	-0.4	0	-0.16	-0.35			0.27	0.44	0.59	0.52	0.55	0.82	0.58	0.65	0.19	1.02	0.27
PTH2	0.05	-0.01	-0.3	-0.09	0.14	-0.05	0	0.15	0.51	-0.05	0.24	-0.3	-0.03	-0.51			-0.12	-0.35	-0.21	-0.05	-0.55	-0.37	0.02	-0.19	-0.17	0	-0.38	0.24			0.46	0.58	0.31	0.35	0.25	0.4	0.49	0.6	0.44	0.56	0.31
DEFB105A	-0.1	-0.22	-0.09	0.1	0.62	0.04	0.75	-0.64	0.11	-0.5	0.49	-0.13	-0.26	-0.02			-0.26	-0.73	-0.06	-0.48	-0.18	-0.45	0	0.23	-0.18	-0.17	-0.28	-0.06			0.31	0.42	0.32	1.11	0.95	0.77	0.97	0.53	0.96	0.81	0.52
DEFB105B; DEFB105A	-0.15	0	-0.13	0.14	0.59	-0.36	0.88	0.02	0.62	-0.39	0.83	-0.16	-0.06	-0.18			-0.22	-0.34	-0.22	-0.02	-0.38	-0.67	-0.27	-0.09	-0.52	-0.44	-0.51	0.18			0.32	0.52	0.49	0.66	0.82	0.91	0.6	0.66	0.45	1.09	0.48
RGPD4	0.01	-0.45	-0.13	-0.86	0.48	0.29	0.43	-0.31	0.24	-0.04	0.32	-0.29	-0.06	0.08			-0.13	-0.51	-0.38	-0.45	-0.78	-0.52	-0.32	-0.21	-0.69	0.24	-0.23	-0.31			0.97	0.69	0.95	1.05	1.08	1.12	0	0.7	0.23	1.01	0.55
C9orf152	-0.44	-0.49	-0.53	0	0.43	0.12	0.4	0.01	0.05	-0.15	-0.02	-0.26	-0.18	-0.97			-0.41	-0.56	0.07	-0.63	-0.56	-0.64	-0.35	-0.4	-0.51	0.13	0.06	-0.43			0.93	0.57	0.72	1	0.74	0.93	0.03	0.96	-0.17	1.11	0.42
IGSF21	-0.35	-0.06	-0.16	0.09	0.05	0.32	0	-0.1	0.17	0.31	-0.26	-0.14	0.24	-0.31			-0.03	-0.22	-0.01	-0.11	-0.1	-0.57	-0.4	0	-0.51	0.01	-0.33	-0.15			0.6	0.69	0.4	1.05	0.8	1.09	0.47	0.98	-0.4	0.73	0.13
AQP2	0.34	-0.4	-0.31	-0.03	0.34	0.33	0	-0.22	0.52	-0.06	-0.3	-0.28	0.48	-0.48			0.03	-0.41	0.28	-0.3	-0.63	-0.31	-0.62	-0.23	-0.55	0.18	0.19	-0.75			0.49	0.64	0.92	0.22	0.61	0.46	0.48	0.93	-0.02	0.84	0
SGSM1	-0.02	0.04	0.04	-0.35	-0.17	0.38	0.03	-0.01	0.18	-0.13	-0.06	-0.15	0	0.05			-0.16	-0.27	-0.29	-0.27	-0.46	-0.39	-0.59	-0.33	-0.53	-0.39	0.12	-0.71			0.63	0.65	0.29	0.26	0.66	0.58	0.76	0.06	0.31	0.64	0.76
TAS2R8	0.04	0.29	0.33	-0.17	-0.13	0.18	0	-0.22	0.16	0.15	-0.06	-0.25	-0.47	-0.47			-0.13	-0.21	-0.28	-0.41	-0.41	-0.49	-0.57	-0.5	-0.42	-0.15	0.29	-0.47			0.54	0.5	0.22	0.14	0.47	0.66	0.52	0.36	0.45	0.47	0.52
LINC01567	-0.11	0.21	0	-0.33	0.15	0.12	0.47	-0.2	0.12	0.3	-0.2	-0.64	-0.4	-0.06			-0.44	-0.52	-0.43	-0.5	-0.77	-0.21	-1.15	-0.5	-0.76	-0.53	0.2	-0.75			0.4	0.27	0.33	0.4	0.8	0.59	0.42	0.46	0.26	0.78	0.8
ASCL5	-0.14	0.22	0.24	-0.12	0.15	0.12	0.28	-0.03	0	0.28	-0.05	-0.11	-0.24	-0.31			-0.19	-0.49	-0.35	-0.19	-0.14	-0.27	-0.61	-0.35	-0.36	-0.27	0.29	-0.22			0.2	0.3	0.55	0.39	0.49	0.59	0.15	0.63	0.34	0.21	0.5
HTR2C	-0.13	0.27	-0.11	-0.11	-0.23	0.11	0.16	-0.11	0.21	0.45	0.22	-0.26	-0.28	-0.02			0	-0.38	-0.28	-0.18	-0.15	-0.26	-0.42	-0.23	-0.29	-0.23	0.28	-0.11			0.24	0.07	0.18	0.25	0.42	0.42	0.2	0.23	0.12	0.03	0.13
C3orf30	0	0.23	-0.08	0.17	0.23	-0.27	0.14	-0.17	-0.04	0.18	0.65	-0.17	-0.48	-0.24			-0.33	-0.45	-0.31	-0.18	-0.48	-0.38	-0.53	-0.38	-0.15	-0.19	0.1	-0.28			0.66	0.64	0.18	0.33	0.65	0.67	0.25	0.25	0.35	0.26	0.44
PGK2	0.03	0	-0.38	0.25	0	0.03	0.37	-0.41	0.2	-0.19	0.44	-0.17	-0.22	-0.25			-0.91	-0.73	-0.34	-0.23	-0.75	-0.26	-0.73	-0.24	-0.25	-0.64	0.16	-0.7			0.3	0.8	0.13	0.34	0.21	0.55	0.27	0.19	0.05	0.27	0.31
KHDC3L	0	-0.08	-0.17	-0.26	0.52	-0.28	0.5	0.04	-0.07	0.34	0.09	0.09	0	0.35			-0.38	-0.53	-0.47	-0.23	-0.57	-0.27	-0.46	-0.58	-0.39	-0.03	-0.01	-0.41			0.25	0.43	0.41	0.43	0.64	0.28	0.38	-0.08	0.02	0.2	0.29
FRMPD2B; FRMPD2	-0.16	0.2	-0.13	-0.42	0.71	-0.01	0.08	-0.3	0	0.15	0.41	-0.35	0	0.05			-0.78	-0.67	-0.24	-0.11	-0.75	-0.55	-0.85	-0.26	-0.19	-0.01	0.3	-0.13			0.24	0.21	0.34	0.58	0.78	0.7	0.2	0.44	0.11	0.25	0.55
SYT12	0.25	0.4	0.04	-0.28	-0.05	-0.05	0.7	0.15	-0.64	0	0.35	-0.54	-0.57	-0.32			-0.2	-0.38	0.19	-0.51	-0.76	-0.8	-0.7	-0.34	-0.7	-0.34	-0.21	-0.33			1.05	0.39	0.79	0.57	1.15	0.46	0.55	0.44	0.19	0.61	0.74
C16orf90	0.03	0.3	-0.42	-0.01	-0.03	0.27	0.44	0	-0.02	0.06	0.6	0.01	-0.13	-0.39			-0.36	-0.28	-0.08	-0.33	-0.47	-0.87	-0.25	-0.41	-0.47	-0.25	-0.34	-0.23			0.67	0.78	0.46	0.73	0.99	0.73	0.63	0.29	0.37	0.44	0.66
IGSF23	-0.12	0.32	-0.48	-0.32	0	0.5	0.75	-0.1	0.08	-0.25	0.73	-0.09	0.07	-0.29			-0.45	-0.14	0.33	-0.17	-0.34	-0.48	-0.3	-0.2	-0.04	-0.46	-0.06	-0.08			0.76	0.64	0.43	0.53	0.51	0.73	0.6	0.43	0.09	0.41	0.54
ADGRG7	0.23	0.02	-0.04	0.09	-0.3	0.3	-0.17	-0.52	-0.06	0.3	0.51	-0.14	-0.01	-0.29			-0.35	-0.26	0.1	-0.2	-0.41	-0.11	-0.64	0	-0.22	-0.11	-0.35	-0.41			0.39	0.53	0.57	0.3	0.98	0.43	0.5	0.23	0.49	0.32	0.42
IP6K3	0.11	1.1	-0.29	0.61	-0.48	0.65	0	-0.73	-0.84	-0.18	0.25	-0.01	0.25	-0.6			-0.67	-0.47	-0.24	-0.63	-0.95	-0.85	-1	-0.23	-0.24	0.05	-0.24	-0.63			0.55	1.5	0.32	0.44	1.46	0.79	1.34	0.76	0.41	0.91	0.84
ANGPTL6	-0.46	0.34	0.02	-0.07	0.15	0.02	0.09	-0.4	-0.52	-0.16	0.3	-0.15	-0.16	-0.3			-0.36	-0.33	-0.31	0.33	0	-0.53	-0.6	-0.31	-0.13	-0.21	-0.17	-0.43			0.28	0.37	0.62	0.37	0.48	0.33	0.6	0.62	0.32	0.57	0.34
RICTOR	-0.36	0.38	-0.4	-0.35	-0.24	0.5	-0.27	-0.39	-0.5	0.04	0.25	-0.38	-0.55	-0.97			-0.17	-0.28	-0.18	0.49	0.12	-0.74	-0.59	-0.34	-0.17	0.1	0	-0.64			1.32	0.86	1.28	0.45	0.44	0.65	0.35	1.31	0.36	0.68	1.24
NPY5R	-0.33	0.52	-0.7	-0.02	-0.19	-0.06	0.45	-0.32	0.02	0.22	0.14	-0.71	-0.45	-0.52			-0.12	-0.05	0.12	-0.4	-0.13	-0.19	-0.37	-0.57	0	-0.17	0.02	-0.27			0.72	0.33	0.43	0.27	1.05	0.65	0.85	0.61	0.35	0.98	0.59
FANK1	-0.62	0.79	-0.86	0.07	-0.04	-0.45	0.81	0.11	-0.48	0.21	0	-0.19	-0.87	-1.1			0	0.91	-0.39	0.1	-0.6	-0.6	-0.72	-0.5	-0.94	-0.4	-0.24	-0.58			1.22	0.74	0.86	0.09	0.71	1.06	0.58	0.51	0.47	1.33	0.95
LMOD2	-0.24	-0.41	0.06	-0.48	0.02	-0.02	0.33	0.23	-0.15	0.25	0.6	-0.4	-0.6	-0.42			-0.45	0	0.11	-0.05	-0.29	-0.06	-0.16	-0.63	-0.21	-0.55	-0.36	-0.48			0.59	0.82	0.17	0.82	0.72	0.97	0.37	0.9	0.92	0.46	1.21
CLEC3A	-0.33	0.17	-0.2	-0.39	-0.47	0.1	0.52	-0.36	0.13	0	0.46	-0.07	-0.61	-0.53			-0.28	-0.38	-0.26	0	-0.35	0	-0.3	-0.12	-0.24	-0.04	-0.12	-0.35			0.52	0.6	0.48	0.5	0.98	0.84	0.43	0.8	0.27	0.62	0.95
LOC100505478; RP11-402G3.3	-0.34	-0.01	-0.31	-0.7	-0.33	0	0.35	-0.3	-0.42	0.12	0.43	-0.38	-0.93	-0.64			-0.29	-0.24	0.05	0.33	0.15	-0.51	-0.4	-0.07	-0.89	-0.6	0.06	-0.64			0.71	0.26	0.43	0.67	1.39	1.14	0.2	0.65	0.33	0.4	1.36
KIAA0319	-0.16	-0.15	0.2	-0.06	-0.06	0.08	0.09	0.05	-0.03	0.26	0.98	-0.42	-1.02	0.03			-0.1	-0.1	0	0.12	-0.73	-0.02	-0.3	-0.05	-0.48	-0.23	-0.24	-0.49			0.36	0.48	-0.05	0.21	0.88	0.93	0.64	0.37	0.47	0.45	0.41
TCERG1L	-0.29	0.37	0	0.02	0.21	0.11	-0.06	0.1	-0.03	-0.02	0.82	-0.64	-0.52	-0.56			-0.74	-0.12	-0.27	0.17	-0.3	-0.25	-0.24	-0.28	-0.42	-0.69	-0.24	-0.24			0.59	0.31	0.81	0.98	0.68	0.96	0.25	0.76	0.52	0.41	0.26
CD300A	-0.3	0.43	-0.24	-0.23	0.23	0.31	0.03	0.42	0	0.35	0.62	-0.71	-0.14	-0.51			-0.48	-0.45	-0.31	-0.11	-0.08	-0.41	-0.37	-0.08	-0.48	-0.3	0.48	-0.1			-0.2	0.15	0.41	0.79	1.05	0.7	0.71	0.65	0.54	0.47	0.54
CLCN1	-0.42	-0.02	0.03	-0.06	-0.06	0.21	-0.13	0.24	0.06	-0.2	0.47	-0.31	-0.35	-0.58			-0.24	-0.3	-0.1	0	-0.15	0.16	-0.1	-0.23	-0.2	-0.07	-0.05	0.12			0.06	0.47	0.46	0.37	0.48	0.4	0.22	0.56	0.08	0.35	0.49
SPZ1	0.06	-0.38	-0.45	-0.56	0	-0.03	-0.01	0.12	0.43	-0.17	0.19	-0.46	-0.72	-0.55			-0.02	-0.42	0.48	-0.12	0.19	-0.08	0.07	-0.18	-0.46	-0.39	-0.1	-0.42			0.82	0.59	0.65	0.51	0.86	0.65	1.2	0.85	0.88	0.24	0.35
PGAM4	-0.19	-0.06	-0.54	-0.1	-0.01	-0.12	0.38	-0.27	0.76	0.1	0.19	-0.37	-0.14	-0.23			0.07	-0.12	0.22	0.18	0	-0.18	-0.56	-0.25	-0.64	-0.45	-0.14	-0.85			0.82	0.54	0.29	0.44	0.43	0.42	0.93	1.07	0.75	0.72	0.29
HYPM	0.44	-0.62	-0.52	-0.5	0.19	-0.13	-0.28	-0.38	0.02	-0.49	0.37	-0.22	0	-0.43			-0.27	0.08	0.37	-0.61	-0.31	-0.09	-0.38	-0.49	-0.57	-0.63	0.01	-0.59			0.54	0.19	0.55	0.58	0.98	0.7	0.77	0.98	0.26	0.57	0.5
SOHLH1	0	0.02	-0.37	-0.11	0.11	0.07	0.13	-0.19	-0.06	-0.02	0.03	-0.39	-0.37	-0.26			-0.29	-0.17	-0.05	-0.46	0.14	0.05	-0.33	-0.24	-0.77	-0.09	-0.13	-0.21			0.51	0.44	0.23	0.22	0.56	0.42	0.31	0.55	0.16	0.44	0.23
MYO18B	0.25	-0.61	-0.75	-0.19	-0.04	0.05	-0.27	-0.35	-0.25	-0.05	0.43	-0.21	-0.35	-0.6			0.05	-0.64	0.19	-0.29	0	0.28	-0.71	-0.59	-1.48	-0.32	0.23	-0.33			0.62	0.42	0.37	0.41	0.77	0.67	0.91	1.08	0.32	0.74	0.15
SLC5A1	-0.1	-0.14	-0.19	0	-0.17	0.28	0.08	-0.01	0.02	0.14	0	-0.09	0.12	-0.56			-0.45	-0.43	-0.46	-0.38	-0.05	-0.01	-0.27	-0.3	-0.59	-0.12	0.05	-0.47			0.23	0.14	0.45	0.37	0.79	0.38	0.68	0.33	0.2	0.39	0.21
RHCG	0.01	-0.13	-0.43	0	-0.27	0.03	-0.06	-0.06	0.36	-0.39	0.1	-0.66	-0.12	-1.01			-0.54	0.03	-0.18	-0.27	-0.18	0.35	-0.16	-0.33	-0.85	0.12	0.04	-0.66			0.25	0.44	0.9	-0.06	0.75	0.48	0.86	0.96	0.37	0.83	0.68
OR11A1	-0.08	-0.08	-0.3	0.25	0.17	-0.19	0.15	0.11	0.69	-0.28	0.77	-0.32	-0.38	-1.1			-0.7	-1.09	0	-0.75	0.26	-0.12	-0.72	-0.7	-0.55	-0.48	-0.43	-0.69			0.9	0.8	0.63	0.07	1.29	1.21	1.03	0.85	0.4	0.99	0.81
C3orf36	-0.28	0	-0.07	0.01	0.03	-0.12	0.16	-0.04	0.59	-0.14	0.47	-0.45	0.19	-0.85			-0.15	-0.39	-0.11	-0.44	-0.23	-0.32	-0.18	-0.45	-0.33	0.36	-0.45	-0.83			0.44	0.18	0.44	0.1	0.65	0.67	0.66	0.38	0.27	0.42	0.42
BFSP2	-0.24	0.11	-0.39	0.07	-0.3	0	0.08	-0.33	0	-0.16	0.34	-0.59	-0.33	-0.42			0.04	-0.17	-0.33	-0.26	-0.25	0.08	-0.6	-0.25	-0.58	-0.14	-0.1	-0.58			0.36	0.13	0.2	0.32	0.61	0.7	0.37	0.22	0.07	0.48	0.21
PIK3R5	-0.28	-0.05	-0.19	-0.12	0.08	0	0.26	-0.47	0.33	-0.07	0.09	-0.92	-0.03	-0.92			-0.03	-0.42	0.2	-0.24	0.13	0.31	-0.69	-0.2	-0.92	-0.14	0.18	-0.14			0.6	0.33	0.14	0.15	0.48	0.98	0.82	0.45	-0.16	0.18	0.51
CYP17A1	-0.44	-0.14	-0.51	-0.09	0.01	-0.27	0	0.12	0.06	0.13	0.09	0.05	-0.2	-0.32			-0.59	-0.38	-0.34	-0.62	-0.07	-0.67	-0.58	-0.41	-0.26	-0.05	0.18	-0.29			0.46	0.32	0.31	0.42	0.89	1.21	0.6	1.11	0.33	0.32	0.6
BTBD19	0	-0.12	-0.49	-0.18	-0.05	-0.08	0.08	-0.05	0.08	-0.25	0.05	0.08	0.28	-0.1			-0.7	-0.46	-0.19	-0.39	-0.31	-0.65	-0.35	0.05	0.03	-0.04	-0.45	-0.18			0.45	0.19	0.37	0.42	0.49	1.22	0.61	0.78	0.08	0.33	0.24
CCDC33	-0.45	-0.08	-0.36	-0.64	-0.07	0.15	0.12	-0.08	0.12	0.21	0.28	-0.15	0.3	-0.47			-0.59	0.72	-0.24	-0.64	-0.5	-0.92	-0.45	-0.3	-0.54	-0.55	0	-0.44			0.8	0.48	0.57	0.52	0.67	1.17	0.65	0.94	0.3	0.42	0.29
CELA2B	0.15	-0.18	-0.17	-0.04	0.06	-0.22	0.26	-0.02	0.46	-0.13	0.1	-0.24	0.07	-0.45			-0.28	0	-0.16	-0.33	0.08	-0.31	-0.14	-0.18	-0.27	-0.43	-0.03	-0.07			0.55	0.2	0.08	0.16	0.29	0.78	0.43	0.54	0.33	0.28	0.37
TLE6	-0.27	0.07	-0.36	-0.29	0.01	0.08	0.01	-0.51	0.13	-0.18	0	-0.3	-0.79	-0.03			-0.46	-0.33	-0.26	-0.57	-0.5	-0.52	-0.49	0.09	-0.25	-0.13	0.1	-0.37			0.56	0.51	0.31	0.5	0.78	0.64	0.77	0.75	0.24	0.62	0.27
G6PC	-0.08	0	-0.82	-0.2	0.09	0.26	0.45	-0.21	0.23	0.17	0.31	-0.16	-0.62	-0.13			-0.21	-0.45	-0.28	-0.8	-0.31	-0.7	-0.72	-0.41	-0.4	0.14	-0.12	-0.69			0.59	0.07	0.08	0.76	1.1	0.67	0.45	0.8	0.69	0.49	0.51
GDF10	-0.65	0.17	0	0.29	0.4	0.12	0.03	-0.11	0.04	-0.18	-0.22	-0.15	-0.54	-0.35			-0.34	-0.21	0.02	-0.86	-0.26	-0.63	-0.25	-0.22	-0.3	-0.33	-0.19	-0.25			0.49	0.91	0.32	0.56	0.9	0.64	0.62	1.24	0.18	0.45	0.56
TBC1D21	0	-0.08	-0.42	0.08	0.03	0.21	-0.01	-0.09	0.77	0.24	0.37	-0.66	-0.4	-0.37			-0.36	-0.3	-0.45	-0.75	-0.4	-0.83	-0.24	-0.17	-0.93	0.11	-0.45	-0.08			0.86	0.78	0.58	0.6	0.95	1.11	0.72	1.06	0.3	0.7	0.28
LINC00494	-0.31	0.07	-0.12	-0.17	-0.18	0.19	0.25	-0.18	0.35	-0.23	0.23	-0.21	-0.02	-0.08			-0.34	-0.06	-0.3	-0.38	-0.23	-0.44	-0.28	0.04	-0.54	-0.06	0.23	0			0.36	0.35	0.15	0.63	0.58	0.36	0.58	0.6	0.1	0.43	0.39
C11orf16	-0.43	-0.17	-0.17	0.14	0.12	0.23	-0.08	0.06	0.47	-0.12	0.68	-0.21	-0.38	-0.28			-0.49	-0.23	-0.21	-0.36	-0.26	-0.83	-0.25	-0.15	-0.47	0	0.05	0.05			0.59	0.64	0.04	0.38	0.79	0.66	0.74	0.93	-0.16	0.34	0.8
LIX1	-0.14	-0.22	-0.14	-0.21	-0.12	0.11	0.28	-0.26	0.09	-0.01	-0.02	0.03	-0.04	-0.07			-0.18	-0.05	-0.13	0	0.13	-0.52	-0.4	0.05	-0.43	-0.19	0.01	-0.07			0.42	0.24	0.11	0.18	0.54	0.44	0.31	0.69	0.11	0.13	0.49
PDILT	-0.16	0.12	-0.42	-0.11	-0.09	-0.06	0.04	-0.17	0.05	-0.1	0.17	-0.16	-0.78	-0.22			-0.28	-0.35	-0.19	0.08	0.29	-0.48	-0.3	-0.1	-0.6	0	0.11	-0.19			0.38	0.02	0.14	0.28	0.89	0.52	0.97	0.94	0.22	0.35	0.62
RAPGEF4	-0.49	0	-0.39	-0.13	0.28	0.49	0.13	0.2	-0.14	-0.12	0.6	-0.15	-0.05	-1.05			-0.75	-0.27	-0.3	-1.26	-0.4	-0.82	-0.17	0.49	-0.06	-0.36	-0.27	0			0.75	0.92	0.75	0.52	1.64	0.63	0.62	0.61	0.8	0.44	0.46
GALNT8	-0.17	-0.2	-0.35	-0.35	0.11	0.27	-0.14	0.11	-0.17	0.13	0.12	0.16	-0.23	-0.64			-0.65	-0.29	0.15	-0.9	0	-0.07	-0.18	0.17	-0.04	-0.28	-0.08	-0.29			0.71	0.3	-0.09	0.36	0.73	0.7	0.21	0.61	0.45	0.63	0.4
FOXD4	-0.24	-0.18	-0.17	0.15	0.43	-0.39	0.13	0	0.05	-0.03	0.06	0.08	-0.24	-0.67			-0.58	-0.5	-0.08	-0.58	-0.15	-0.6	-0.71	0.13	-0.57	-0.12	-0.12	-0.42			0.83	0.47	0.14	0.5	0.6	0.68	0.5	0.34	0.38	0.12	0.06
IQCF3	0.01	0.04	-0.64	-0.18	0.06	0.12	0	-0.26	-0.09	-0.09	0.15	-0.23	0.03	-0.29			-0.53	-0.56	-0.23	-0.79	-0.45	-0.5	-0.65	0.06	-0.56	0.31	-0.14	-0.4			0.4	0.26	0.02	0.36	0.37	0.81	0.51	0.31	0.09	0.3	-0.13
GP2	-0.37	-0.23	-0.79	-0.25	-0.05	0.23	0.14	0.3	-0.19	0.02	0.23	0.06	-0.41	-0.42			-0.35	-0.43	-0.21	-0.58	-0.33	-0.56	-0.42	0.18	-0.68	0	0.1	-0.04			0.32	0.26	-0.04	0.25	0.6	0.72	0.58	0.54	0.49	0.13	0.28
GPRIN2	-0.05	0.13	-0.25	0.19	0.13	0.01	-0.09	-0.09	-0.03	0.11	0	-0.08	-0.08	-0.14			0.19	-0.27	-0.18	-0.15	-0.65	-0.38	-0.29	-0.24	-0.37	-0.01	-0.26	0.11			0.24	0.27	0.05	0.36	0.39	0.78	0.91	0.54	0.26	0.33	0.59
WFDC6	0.06	0	-0.39	0.13	0.21	-0.15	-0.13	0.09	-0.15	0.17	-0.07	-0.55	-0.31	-0.1			-0.18	-0.54	0.08	-0.8	-0.59	-0.42	-0.8	-0.08	-0.22	0.11	-0.03	-0.37			0.21	0.87	0.21	0.56	0.4	0.78	0.78	0.47	0.38	0.73	0.48
EPPIN-WFDC6	0	0.38	-0.21	0.18	-0.07	0.21	-0.3	0.04	-0.05	-0.03	0.17	-0.32	-0.39	-0.4			-0.23	-0.16	-0.04	-0.9	-0.29	-0.37	-0.53	0.02	-0.33	0.1	-0.13	0.18			-0.09	0.75	0.37	0.44	0.8	0.65	0.47	0.8	0.23	0.5	0.37
RASD2	-0.58	0.44	-0.79	0.49	0.15	-0.33	0	-0.59	0.34	0.99	0.4	-0.39	-0.72	0			-0.2	-0.21	-0.51	-1.29	-0.45	-0.27	-1	-0.66	-0.36	-0.7	0.35	-0.8			0.32	0.95	0.81	1.18	0.94	0.91	2.08	1.32	0.15	0.67	0.03
OR1F1	-0.18	-0.41	-0.63	0.15	-0.13	-0.04	-0.38	-0.49	-0.02	0.33	0.34	-0.19	0	-0.85			-0.38	0.41	-0.32	-0.36	-0.33	-0.66	-0.85	-0.37	-0.03	0.03	0.16	0.13			0.19	0.37	0.45	0.43	1.12	1.25	0.88	0.89	1.1	0.44	0.27
OR3A3	-0.47	-0.12	-0.77	-0.29	0.16	-0.33	-0.51	-0.03	-0.1	0.17	-0.18	0.02	0.09	-0.44			-0.65	0.53	-0.12	-0.56	0.18	-0.72	-0.4	-0.26	-0.46	0	0.37	-0.09			0.43	0.2	0.15	0.44	1.31	0.67	0.98	0.83	0.69	0.09	0.65
SNRPD2P2	-0.41	-0.35	-0.43	-0.45	0.16	0	-0.46	-0.76	0.07	0.06	-0.11	-0.68	-0.95	-1.25			-0.89	0.01	-0.15	-0.72	-0.58	-0.22	-0.52	-0.16	-0.1	0.05	0.65	0.07			0.68	0.44	0.61	0.25	0.82	1.29	0.62	0.74	0.35	1.11	0.12
MYF5	-0.22	-0.25	-0.73	0	0.13	-0.39	-0.04	-0.51	0.54	0.11	0.17	-0.2	-0.59	-0.66			-0.39	0.11	-0.38	-0.42	-0.45	-0.3	-0.58	0.01	-0.68	-0.18	0.28	-0.16			0.3	0.11	0.35	0.11	0.96	0.52	0.73	0.2	0.43	0.64	0.37
SKOR2	0.01	-0.4	-0.07	-0.14	0.47	0.56	-0.12	-0.08	0	0.62	0.31	0.3	-0.31	-0.12			-0.05	-0.63	-0.19	-0.03	-0.41	-0.67	-0.34	-0.24	-0.01	0	-0.18	-0.2			0.64	0.4	0.36	0.4	1.28	0.88	0.81	0.79	0.32	0.56	0.58
TBC1D26	-0.13	0.03	-0.24	-0.4	0.29	0.53	0	-0.44	0.15	0.18	0.28	-0.32	0.53	-0.23			-0.6	-0.49	-0.4	-0.39	-0.64	-0.81	-0.49	-0.37	0	-0.28	-0.6	-0.11			1.05	0.22	-0.2	0.36	1.21	1.29	0.73	0.92	0.71	0.34	0.36
NPSR1	-0.69	0.26	0	-0.36	0.55	0.38	-0.29	-0.19	0.4	0.58	1.02	-0.02	-0.03	-0.51			-0.35	-0.37	-0.34	-0.06	-0.5	-0.38	-0.14	-0.39	0.1	0.22	-0.47	-0.44			0.87	0.46	0.09	0.52	0.76	0.8	0.64	1.06	0.41	0.04	-0.01
OR5T3	-0.24	-0.18	-0.22	-0.71	0	0.11	-0.2	-0.44	0.14	0.21	-0.16	0.19	-0.25	0			-0.64	-0.21	0.03	-0.18	-0.21	-0.42	-0.39	-0.24	0.13	-0.24	-0.22	0.03			0.58	0.25	0.27	0.34	0.9	0.88	1.01	0.88	0.37	0.56	0.48
GP5	-0.19	0	-0.12	-0.44	0.01	0.33	-0.18	-0.2	0.08	0	0.52	0.28	-0.33	-0.3			-0.3	0.11	-0.06	0.13	-0.08	-0.43	-0.18	-0.09	-0.25	-0.13	-0.18	-0.26			0.18	0.29	0.1	0.24	0.5	0.62	0.72	0.84	0.13	0.49	0.24
OR2T33	-0.25	0.28	0.13	-0.18	-0.12	0.31	0.1	-0.18	0.12	0.16	-0.03	0.45	-0.01	-0.12			-0.57	-0.15	-0.2	0.64	0.11	-0.32	-0.1	-0.28	-0.12	-0.4	-0.39	-0.5			0.59	0	-0.04	0.28	0.21	1.07	1.05	0.9	0.52	0.45	0.6
PATE3	-0.25	0.34	0.16	-0.32	-0.21	0.01	-0.2	0.07	0.11	0.42	0.15	-0.34	-0.33	-0.75			-0.74	-0.68	-0.06	-0.34	-0.61	-0.4	-0.08	-0.08	-0.63	-0.67	-0.17	0			0.76	0.32	0.08	0.44	1.09	0.76	1.17	1.23	0.63	0.56	0.86
CPLX4	-0.58	-0.2	-0.46	-0.2	-0.01	0.28	0	0.14	0.13	0.22	0.26	-0.1	-0.06	-0.75			-0.76	-0.13	-0.35	-0.36	-0.2	-0.46	-0.61	-0.25	-0.41	-0.6	0.43	0.01			0.79	0.1	0.08	0.26	1.08	0.62	1.27	1.27	0.63	0.3	0.23
CEACAM18	0.17	-0.15	-0.56	0.14	-0.07	0	0.06	-0.19	0.53	0.04	0.36	-0.2	-0.11	-0.49			-0.51	-0.62	-0.27	-0.51	-0.24	-0.24	-0.63	-0.02	-0.24	-0.46	0.24	-0.04			0.53	0.47	0.21	0.2	1.04	0.64	0.95	1.07	0.82	0.92	0.43
SLC30A10	0	-0.21	-0.55	0.1	-0.06	0.23	0.01	-0.17	0.4	0	0.64	-0.25	-0.11	-1.36			-0.36	-0.52	-0.72	-0.74	-0.8	0.26	-0.49	-0.4	-0.03	-0.08	-0.08	-0.25			0.52	0.52	0.21	0.43	0.84	0.66	0.66	1.35	0.58	0.68	0.67
CCL16	-0.05	0	-0.61	-0.22	0	0.01	-0.32	0.09	0.03	0.03	0.71	-0.12	-0.14	-0.66			-0.32	-0.15	-0.11	-0.47	-0.22	-0.14	-0.38	-0.18	-0.01	-0.1	0.57	-0.25			0.27	0.46	0.21	0.24	1.12	0.4	0.45	1.02	0.52	0.35	0.32
TEKT3	-0.25	-0.66	0	0.03	-0.2	0.74	-0.01	-0.39	0.22	-0.09	0.2	-0.15	-0.45	-0.77			0.02	0	-0.18	-0.43	-0.33	0.01	-0.55	-0.35	0.31	-0.57	-0.11	-0.48			0.85	0.31	0.58	0.46	1.54	0.98	1.22	1.06	0.48	0.47	0.63
MS4A6A	-0.03	0	-0.46	-0.42	-0.07	0.6	0	0.01	0.03	-0.08	0.11	0.07	-0.65	-1.1			-0.17	-0.65	-0.59	-1.01	-0.75	-0.38	-0.38	-0.46	0.36	-0.41	0.42	-0.75			0.65	0.11	0.25	0.02	2.03	0.98	1.86	0.91	0.84	0.08	0.46
OR52E2	0.01	-0.03	-0.22	-0.02	0.08	0.39	0.07	-0.12	0.03	-0.19	-0.27	-0.3	-0.34	-0.62			-0.24	-0.59	0.08	-0.39	-0.42	-0.07	-0.52	-0.29	0.02	0	-0.17	-0.22			0.26	0.27	0.04	0.15	0.84	0.74	0.3	0.65	0.68	0.42	0.28
OR4A15	0.3	0.35	-0.02	-0.19	0.31	0.27	0.06	-0.02	0.01	-0.09	-0.09	-0.28	-0.35	-0.88			-0.64	-0.61	0	0.27	-0.02	-0.45	-0.21	-0.05	-0.09	-0.17	0.05	-0.32			0.27	0.12	-0.21	0.09	1.14	0.95	0.68	1.22	0.54	0.23	0.15
OR8H3	-0.04	0.47	-0.02	-0.06	-0.14	-0.18	0.22	-0.08	-0.06	0.39	0.2	0.13	-0.24	-0.55			-0.41	-0.19	0.02	-0.05	-0.14	0	-0.34	-0.31	-0.31	0.01	0.16	-0.49			0.37	0.17	-0.02	0.28	0.62	0.62	0.93	0.42	0.38	0.32	0.28
KPRP	-0.08	-0.23	-0.3	0.07	-0.06	0.14	0.19	-0.2	0.04	0.38	0.4	-0.12	-0.25	-0.46			-0.19	-0.31	-0.13	0.02	-0.07	-0.21	-0.35	0	-0.16	0.02	0.02	-0.25			0.55	0	-0.14	0.33	0.38	0.4	0.65	0.54	0.42	0.07	0.33
SLC26A3	-0.36	0.19	-0.5	-0.23	0.19	0.4	0.1	-0.13	-0.23	-0.19	0.41	0.24	-0.11	-0.32			-0.33	-0.57	-0.39	-0.37	-0.55	0.03	0	0.03	-0.39	-0.53	-0.48	-0.33			0.56	-0.18	0.01	0.15	0.89	0.96	0.95	0.61	1.03	0.7	0.45
OR7A17	-0.12	0	-0.42	-0.56	0.61	0.69	0.21	0.35	-0.81	-0.19	0.6	0.22	-0.16	-0.87			-0.61	-0.02	-0.43	-0.24	-0.14	-0.49	-0.32	0.06	-0.48	-0.61	0.23	-0.36			0.68	0.54	-0.28	0.53	1.02	0.76	1.09	1.21	0.64	0.51	0.23
SH2D3A	-0.14	0.01	-0.42	-0.08	0.41	0.3	0.57	-0.12	-0.35	0.06	0.48	0	0.05	-0.52			0	-0.09	-0.14	0.18	-0.17	-0.17	-0.08	-0.08	-0.37	-0.15	0.01	-0.27			0.53	0.44	-0.07	-0.15	1.21	0.48	0.69	0.81	0.74	0.03	0.31
NEU2	0.25	-0.4	-0.81	-0.34	-0.47	-0.1	-0.08	-0.47	-0.26	-0.45	-0.02	-0.52	-0.03	0.38			0.02	-0.06	0.14	-0.26	-0.36	-0.21	-0.55	0.11	-0.06	0.11	0.39	0			0.62	1.16	0.71	0.91	0.99	1.17	0.83	0.48	0.23	0.77	0.32
COX6A2	0.03	-0.68	-0.67	-0.46	-0.29	-0.27	0.03	-0.28	-0.65	-0.38	-0.52	-1.26	0.21	0.43			-0.23	0.01	0.17	-0.22	-0.42	-0.58	-0.52	-0.22	-0.49	0.11	0.43	-0.33			0.37	0.51	0.33	0.43	0.63	1.45	0.69	0.63	0	0.37	0.66
ALPPL2	0	-0.51	-0.58	0.14	0.09	-0.36	0.04	-0.45	-0.51	-0.12	-0.21	-0.39	0.39	-0.01			-0.31	-0.39	0.05	-0.54	-0.09	-0.37	-0.52	-0.16	-0.41	0.28	0.29	-0.28			0.53	0.66	0.63	0.51	0.85	0.5	0.33	0.48	0.22	0.3	0.31
PITX3	-0.16	-0.31	-0.34	-0.26	-0.22	-0.55	0.02	-0.38	-0.23	-0.1	0	-0.37	-0.06	-0.13			0.03	0.1	0.46	-0.41	-0.18	-0.29	-0.26	-0.19	-0.47	0.04	0.29	0.14			0.31	0.46	0.78	0.54	0.16	0.24	0.47	0.18	0.27	0.23	0.33
SOX8	-0.11	-0.32	-0.72	-0.13	0	-0.38	-0.21	0.09	0.2	0.3	-0.89	-0.11	0.1	-0.23			-0.11	-0.37	0.2	-0.35	-0.33	-0.3	-0.28	0.16	-0.64	-0.14	0.89	-0.18			0.41	0.83	0.5	0.82	0.22	0.73	0.32	0.47	0.46	0.48	0.71
PTGIR	-0.57	-0.39	-0.84	0.41	-0.15	0.9	0	-0.37	-0.18	-0.31	-0.75	-0.66	0.24	0.92			0	-0.13	-0.04	-0.08	-0.76	-0.59	-0.33	-0.3	-0.73	-0.2	0.22	0.06			1.36	1.02	1.04	0.73	1.14	1.01	0.62	1	0.73	0.87	0.84
GOLGA6L2	-0.2	0	-0.02	0.04	0.06	-0.12	-0.03	-0.59	-0.3	-0.32	-0.29	-0.05	0.33	0.61			0.28	0.08	-0.26	-0.09	-0.83	-0.34	-0.01	-0.12	-0.17	-0.31	0.41	-0.42			0.51	0.49	1.06	0.66	1.01	0.56	0.62	0.62	0.28	0.69	0.74
FGD3	0.14	-0.3	-0.2	-1.01	-0.35	0.02	0.06	-0.44	0	-0.75	-0.13	-0.91	0.88	0.05			0.33	-0.95	-0.08	-1.08	-0.98	-0.56	-0.58	0.58	-0.15	-0.62	0	-0.37			0.88	1.06	0.98	1.31	2.05	1.89	0.62	2.04	0.83	1.83	0.87
PHF24	-0.28	0	-0.34	-0.04	-0.28	0.08	0.37	-0.52	0.23	-0.21	-0.23	-0.49	-0.08	-0.4			0	-0.39	0.15	-0.45	-0.58	-0.24	0	0.16	-0.1	0.08	0.05	-0.3			0.78	0.52	0.62	0.77	0.7	1.21	0.35	0.73	0.15	0.81	0.49
PRM1	-0.11	-0.19	-0.01	-0.1	-0.16	0.04	0.16	-0.21	0.04	-0.13	-0.22	-0.35	-0.07	-0.03			0.11	-0.13	0.22	-0.14	0	-0.24	-0.17	0.14	-0.14	-0.26	0.38	-0.23			0.5	0.56	0.38	0.51	0.32	0.58	0.03	0.43	0.11	0.45	0.44
FRG2C	-0.03	-0.02	-0.56	-0.01	-0.13	0.09	0.27	-0.45	-0.05	-0.34	-0.15	-0.85	0.1	0			0.19	0.1	0.18	-0.35	-0.4	0	-0.14	0.03	0	-0.23	-0.2	-0.12			0.72	0.48	0.28	0.38	0.37	0.82	0.18	0.16	0	0.65	0.47
ZNF169	-0.09	-0.02	-0.27	-0.21	-0.07	0.03	0.29	-0.15	-0.02	-0.21	-0.12	-0.16	0.28	0.03			-0.19	0.26	-0.14	-0.05	-0.26	-0.06	0.02	0.29	-0.05	0	0.02	-0.23			0.47	0.23	0.37	0.28	0.37	0.5	-0.04	0.31	0.24	0.52	0.22
ABHD8	-0.35	-0.14	0.02	-0.16	0.01	0.13	0.01	-0.2	0.04	-0.18	-0.31	-0.48	-0.33	-0.02			-0.06	0.07	0.13	0	-0.08	-0.29	-0.34	-0.04	-0.08	-0.04	-0.19	-0.37			0.1	0.53	0.32	0.5	0.15	0.48	0.39	0.35	0.08	0.34	0.64
LRRC39	-1.06	-0.69	-0.32	-0.45	0.87	-0.31	0.37	0.13	-0.05	-1.19	-0.48	-1.17	-0.72	-0.25			-0.38	0.64	-0.55	0	0.03	-0.77	-0.28	2.3	-0.23	-1.33	0.1	-1.09			0.6	2.1	1.62	0.56	0.56	2.16	0.74	0.93	0.29	3.65	2.08
NKPD1	0.18	0.09	0.05	0.02	-0.14	-0.08	-0.2	-0.19	0.03	-0.19	0.35	0.14	-0.03	-0.3			-0.54	-0.4	-0.33	-0.41	-0.02	-0.38	-0.23	-0.17	0.15	-0.07	-0.5	-0.3			0	0.43	0.16	0.23	0.42	0.26	0.19	0.66	0.55	0.54	0.68
BPIFB1	0.05	0.05	-0.04	-0.19	-0.03	0.09	0.37	0.14	-0.07	-0.1	-0.01	0.17	-0.22	-0.46			-0.25	-0.6	-0.47	-0.56	-0.7	-0.76	-0.7	-0.05	0.04	0	-0.63	-0.11			0.55	0.55	0.39	0.36	0.41	0.6	0.27	0.27	0.55	0.18	0.22
STX19	0.12	0.25	-0.01	-0.23	-0.49	0.22	0.6	0	-0.29	-0.18	-0.22	-0.13	-0.02	-0.42			-0.34	-0.73	-0.41	-0.42	-0.52	-0.5	-0.51	0.33	0.25	0.07	-0.65	-0.35			0.31	0.32	0.51	0.79	0.76	0.49	0.27	0.58	0.58	0.14	0.95
RPA4	-0.89	0.04	-0.57	-0.52	0.06	-0.37	0.08	-0.46	-0.86	-0.72	-1.3	-0.66	-0.33	-0.72			-1.08	-0.98	-0.87	0	-1.31	-0.61	0.31	-0.06	0.14	0.11	-0.24	0.36			0.52	0.88	0.49	0.83	1.67	0.85	1.27	1.62	1.29	1.08	1.47
M1AP	0	0.13	-0.06	-0.21	0.08	-0.24	0.33	-0.09	-0.11	-0.17	-0.17	-0.23	-0.32	-0.48			-0.42	-0.37	-0.53	0.12	-0.56	-0.41	-0.34	-0.31	0.03	0.04	0.01	-0.07			0.28	0.32	0.2	0.41	1.02	0.39	0.34	0.34	0.34	0.38	0.85
PBDC1	-0.21	0.23	0.12	-1.74	-0.42	-0.42	-0.84	-0.71	-0.51	-0.62	-0.66	-0.2	-0.31	-0.88			-0.17	-1.23	-0.93	-0.29	-1	-1.26	0.54	0.42	0.46	0.47	0	0.56			0.91	1.68	0.85	1.12	1.49	0.33	0.68	0.88	1.67	1.45	1.09
ID4	0.01	0.89	0.02	-0.14	-0.26	-0.39	-0.14	-0.26	-0.24	0.07	0	0.5	-0.23	-0.16			-0.67	-0.64	-0.52	0.28	-0.51	-0.49	0	-0.02	-0.28	-0.4	0.12	-0.39			0.72	0.4	0.54	0.89	0.9	0.36	0.63	0.83	0.29	1.06	0.45
SH3BGRL	0.2	1.37	1.13	-0.64	0	-0.58	-0.21	-0.38	0.65	-0.78	0.46	0.11	-0.96	-1.28			-0.41	-1.68	-0.99	-0.49	-0.66	-1.72	-0.48	-0.36	-0.37	-0.48	0.12	-0.44			1.22	0.8	0.7	0.61	1.82	1.29	1.08	1.37	0.82	1.98	0.88
SUN5	0.03	0.12	0.03	0	-0.09	-0.11	-0.12	0	0.14	-0.13	-0.26	-0.17	-0.35	-0.34			-0.21	-0.17	-0.15	-0.04	-0.38	-0.01	-0.07	0.05	-0.03	-0.28	0.27	0.16			0.49	0.26	0.22	0.35	0.47	0.33	0.32	0.3	0.16	0.37	0.22
C2orf76	0.45	1.03	-0.42	0.13	0.18	-0.29	-0.17	-0.77	-0.69	-0.81	-0.81	0.12	-1.72	-1.27			0.01	-0.59	-1.02	-1	-2.66	-0.46	-0.27	0	-0.19	-0.04	0.1	-0.36			0.46	0.8	0.94	1.08	1.58	1.92	1.3	1.03	1.35	1.85	0.83
ANKRD65	-0.3	-0.62	-0.42	-0.17	-0.17	-0.39	-0.22	-0.41	-0.31	-0.05	0.42	-0.24	0.01	0.06			-0.1	0.13	0.14	-0.11	-0.14	-0.27	-0.14	-0.08	0.14	0	0.35	-0.2			0.63	0.38	0.29	0.43	0.47	0.77	0.46	0.35	0.12	0.4	0.36
SFTPA1	-0.51	-0.19	-0.35	-0.18	-0.41	-0.19	-0.13	-0.28	-0.58	-0.18	0.36	-0.02	-0.05	0			-0.09	0.25	0.14	0.06	-0.27	-0.03	-0.03	0.11	-0.26	0.03	0.32	0.28			0.34	0.55	-0.03	0.23	0.37	0.73	0.59	0.42	0.2	0.42	0.61
SMR3B	-0.52	-0.6	-0.42	-0.11	0.33	-0.03	-0.05	-0.06	-0.21	-0.09	0.41	-0.35	0	-0.24			-0.34	-0.21	-0.02	0.14	0.2	-0.39	0	-0.25	-0.04	0.18	-0.11	0.09			0.47	0.09	0.39	0.44	0.49	1.18	0.41	0.46	0.4	0.33	0.35
STAB2	-0.24	-0.07	-0.37	-0.02	0	-0.43	-0.27	0.04	-0.39	-0.11	0.54	-0.38	-0.06	-0.15			-0.5	0.1	0.17	0.1	-0.05	-0.32	-0.01	-0.1	-0.39	0.38	0.22	-0.21			0.05	0.27	0.3	0.43	0.8	0.9	0.61	0.34	0.28	0.07	0.56
PRDM14	-0.53	-0.44	-0.67	-0.31	0.16	-0.05	-0.06	-0.12	0.11	0.17	0.58	-0.11	-0.22	-0.1			0.11	-0.02	-0.37	-0.14	0.2	-0.28	-0.15	-0.03	0.12	0	0.55	-0.28			0.52	0.06	0.29	-0.02	1.22	0.78	0.9	0.65	0.47	0.41	0.22
GJB5	-0.52	-0.09	-0.03	0.03	-0.09	-0.01	-0.02	0.09	0.14	-0.01	0.57	-0.01	0.03	0.16			-0.09	-0.07	-0.03	-0.03	-0.23	-0.18	-0.31	-0.21	-0.14	0.04	0.1	-0.18			0.09	0.16	0.25	0.2	0.6	0.81	0.67	0.5	0.12	0	0.13
HBD	-0.09	-0.22	-0.29	0.13	0	-0.08	-0.08	0.2	-0.06	-0.01	0.39	-0.25	-0.44	-0.29			-0.37	-0.24	0	0.45	0.17	0.08	-0.84	-0.35	-0.28	-0.01	-0.01	-0.22			0.41	0.39	0.34	0.53	0.51	0.38	0.96	0.51	0.21	0.53	0.51
CLDN6	0.06	-0.22	-0.37	-0.29	0.07	-0.19	0.01	-0.01	-0.01	0	0.43	-0.08	-0.35	-0.03			-0.08	-0.34	-0.23	0.55	0.09	-0.14	-0.49	-0.26	-0.24	-0.31	0.06	-0.23			0.24	0.5	0.14	0.38	0.57	0.35	0.29	0.83	0.27	0.22	0.48
PROKR1	-0.06	-0.15	-0.58	-0.54	0	-0.01	0.05	0.01	-0.07	0.02	0.55	-0.05	-0.02	-0.18			-0.41	0.01	-0.17	0.57	-0.39	-0.35	-0.23	-0.13	-0.37	0.14	-0.28	-0.47			0.48	0.31	0.15	0.26	0.59	0.65	0.52	1.1	0.32	0.11	0.56
COL9A1	-0.37	-0.15	-0.58	-0.34	-0.16	-0.01	-0.08	0.04	-0.19	-0.01	0.41	0.15	-0.23	0.25			-0.32	-0.43	0	0.85	-0.22	-0.53	-0.32	0.31	-0.69	-0.46	0.31	0.25			0.2	0.76	0.34	0.7	0.98	0.92	0.96	0.77	-0.11	0.58	0.86
FCER1A	-0.04	-0.05	-0.36	-0.15	-0.01	-0.43	-0.35	-0.76	0.04	-0.2	0.52	-0.31	-0.52	-0.19			-0.15	0.08	0	0.5	0.03	0	0.05	-0.13	-0.31	-0.12	0.41	-0.01			0.53	0.29	-0.17	0.66	1.16	0.88	1.24	1.25	0.04	0.57	0.11
NAPSA	-0.49	0.08	-0.77	-0.21	0.17	0	-0.17	-0.34	-0.22	-0.29	0.56	-0.37	-0.31	-0.16			0.17	-0.05	-0.15	0.16	-0.2	0	-0.31	-0.09	-0.24	0.29	0.11	-0.02			0.39	0.25	0.02	1.31	0.48	0.53	0.55	1.12	0.18	0.1	0.42
GFI1B	0.26	-0.02	0.1	0.28	-0.2	-0.3	-0.1	-0.1	-0.26	0.06	0.1	-0.08	-0.2	0			-0.45	0.03	-0.36	-0.3	-0.24	0.23	-0.25	-0.29	-0.3	-0.29	-0.72	-0.3			0.51	0.57	0.64	0.42	0.37	0.54	0.73	0.38	0.49	0.43	0.05
SSX9	-0.33	0.03	-0.37	0.14	0.05	0	0	-0.25	-0.36	-0.29	0.19	-0.43	-0.11	0.15			-0.48	-0.25	-0.05	-0.2	-0.53	0.1	-0.58	-0.52	-0.4	-0.23	-0.62	-0.48			0.18	0.53	0.66	0.79	0.08	1.16	0.32	0.42	1.09	0.49	0.03
NEBL	-0.03	-0.05	0.21	-0.11	-0.24	-0.16	-0.26	-0.38	-0.47	-0.02	0.08	0.13	0.1	0.43			-0.61	-0.33	-0.38	-0.03	0.04	-0.29	-0.51	-0.35	0	-0.33	0.05	-0.13			0.57	1	0.5	0.92	0.28	0.25	0.69	0.78	0.58	0.49	0.45
SRRM3	0.01	0.12	0.11	-0.15	-0.16	-0.18	-0.05	-0.27	-0.24	0	-0.09	0.06	-0.06	0.02			-0.15	-0.4	-0.2	0.3	-0.17	-0.14	-0.26	-0.23	0.08	-0.61	-0.42	-0.3			0.18	0.37	0.44	0.67	0.21	0.21	0.31	0.16	0.27	0.38	0.28
MYH2	-0.57	0.52	-0.02	-0.29	-0.43	0.06	-0.3	0.03	0.01	-0.16	0	-0.04	-0.02	0.08			-0.49	-0.65	-0.39	-0.19	0.11	-0.42	-0.55	-0.76	0.01	-0.86	-0.68	-0.66			0.34	1.15	1.71	2.24	0.52	0.07	0.35	0.62	0.39	0.54	0.78
TDRD1	0.16	0.49	-0.08	-0.19	0.14	0	-0.02	-0.41	0.51	0	0.3	0.59	-0.03	-0.19			-0.2	-0.16	-0.15	-0.12	0.06	-0.29	-0.49	-0.2	-0.15	-0.44	-0.21	-0.41			0.49	0.87	0.63	0.27	0.77	1	0.59	0.58	0.88	0.47	0.24
NYAP2	0.42	0.13	0.51	-0.3	-0.1	-0.16	0	-0.2	0.3	0.39	0.35	0.1	-0.52	-0.25			-0.46	-0.1	-0.17	-0.37	0	-0.15	-0.33	-0.31	-0.32	-0.19	-0.14	-0.21			0.42	0.88	0.39	0.22	0.4	0.48	0.29	0.62	0.66	0.83	0.57
COL18A1-AS1	0.4	-0.09	0.05	-0.08	-0.27	0	0.01	-0.04	0.25	0.14	0.67	-0.16	0.09	-0.52			-0.67	-0.18	-0.23	-0.7	0.44	-0.16	-0.26	-0.46	-0.46	-0.47	-0.64	-0.81			0.58	0.94	0.86	0.52	0.36	0.44	0.41	0.49	0.92	0.36	-0.13
CRYBB1	0.26	0.06	0	-0.44	-0.24	-0.06	-0.27	-0.36	0.59	0.31	0.35	-0.04	-0.06	-0.23			-0.37	-0.16	0	-0.67	-0.61	-0.94	-0.7	-0.38	0.03	-0.1	-0.67	-0.61			0.51	0.5	1.28	0.96	0.8	0.78	0.01	1.22	0.34	0.88	0.33
CD19	0.15	-0.1	-0.15	-0.19	0.11	-0.14	-0.22	-0.14	0.21	0	0.3	-0.12	0.19	-0.16			-0.36	-0.09	-0.04	-0.95	0.29	-0.52	-0.47	0	-0.41	0.14	-0.28	-0.46			0.62	0.45	0.58	0.77	0.45	0.44	0.01	0.83	0.6	0.64	0.22
TMCO5A	0.36	0.16	-0.12	-0.41	0	-0.3	-0.2	-0.08	0.48	-0.05	0.29	-0.36	0.41	0.25			-0.38	0.09	-0.04	-0.45	-0.4	-0.69	-0.52	-0.29	-0.14	-0.35	-0.37	-0.59			0.29	0.47	0.45	0.42	0.42	1.15	0.26	0.27	0.52	0.3	0.1
SMIM10L2A	0.06	-0.16	-0.47	-0.06	-0.38	-0.38	-0.43	0.1	0.1	0.54	-0.05	-0.16	0.52	0.04			-0.5	-0.22	0.26	-0.18	-0.43	-0.58	-0.61	-0.19	-0.77	-0.44	0	-0.38			0.56	0.81	0.88	0.55	0.66	0.44	0.36	1	0.57	1.04	0.43
CALML5	0	-0.14	-0.19	-0.29	-0.22	-0.12	-0.24	0.04	-0.07	0.23	0.24	0.11	0.27	0.02			-0.45	-0.23	-0.31	-0.4	-0.23	0.24	-0.3	-0.04	-0.5	-0.03	-0.22	-0.32			0.14	0.24	0.86	0.45	0.4	0.14	0.45	0.94	0.45	0.53	0.06
FAM198A	0.02	-0.15	-0.35	-0.09	-0.12	-0.14	-0.03	0.01	0.04	-0.01	0.09	-0.05	-0.08	0.17			-0.09	-0.25	0	-0.11	-0.23	-0.27	-0.18	0.17	-0.5	0.07	-0.14	-0.14			0.25	0.25	0.92	0.54	0.44	0.33	0.39	0.32	0.46	0.25	0.18
KLRG2	-0.25	-0.48	-0.47	-0.21	0.01	-0.5	-0.16	-0.06	-0.09	-0.08	0.26	-0.33	0.09	0.62			0.04	-0.05	0.34	-0.16	-0.13	0	-0.41	-0.17	-0.62	0.08	-0.15	-0.15			0.42	0.42	1.34	0.7	0.94	0.27	0.08	0.7	0	0.83	0.29
OMP	0	-0.11	-0.18	0.12	-0.08	0.26	0.1	-0.46	0.4	0.33	0.33	-0.01	-0.24	0			-0.17	-0.17	-0.33	-0.27	-0.19	0.18	-0.29	-0.12	-0.33	-0.09	-0.28	-0.06			0.12	0.24	0.88	0.28	0.67	0.39	0.46	0.42	0.17	0.69	0.23
OFCC1	0.04	0.31	-0.14	-0.4	0	0.14	0.37	-0.34	0.11	0.09	0.36	-0.57	-0.61	-0.6			-0.47	-0.43	-0.06	-0.37	-0.29	-0.06	-0.32	0.25	-0.37	-0.18	-0.52	-0.13			0.49	-0.19	1.92	0.51	0.59	0.74	0.88	0.99	0.86	0.65	0.01
C1orf168	0.05	0.07	0.22	-0.07	-0.48	-0.23	-0.44	-0.34	0	-0.03	0.41	-0.02	-0.19	0.39			-0.16	-0.7	-0.37	-0.42	-0.07	0.25	-0.61	-0.35	0.23	-0.51	-0.56	-0.44			0.56	0.56	0.2	0.63	1.13	0.97	0.64	0.57	0.73	0.6	0.51
OR10H5	-0.42	0	0.11	-0.1	-0.2	-0.2	-0.39	-0.33	-0.12	-0.11	0.11	-0.06	-0.49	0.05			-0.46	-0.38	-0.39	0.16	0.03	0.03	-0.34	-0.4	0.23	-0.28	-0.42	-0.54			0.27	0.43	0.2	0.37	0.65	0.42	0.43	0.46	0.77	0.25	0.89
IL2RB	-0.04	-0.01	0	-0.19	0.17	-0.39	-0.27	-0.14	0.14	0.27	0.04	-0.31	-0.43	-0.31			-0.11	-0.26	-0.51	0	0.07	0.09	-0.43	-0.35	-0.21	-0.43	-0.46	-0.37			0.36	0.84	0.05	0.43	0.53	0.8	0.78	0.58	0.45	0.8	0.66
PRAP1	-0.25	-0.2	0.05	-0.55	-0.06	-0.11	0.02	-0.35	0	-0.44	0.52	0.12	-0.53	-0.45			0.16	-0.42	-0.59	0.12	-0.15	0.01	-0.62	-0.88	-0.49	-0.41	-0.57	-0.53			0.62	0.82	0.47	0.69	0.89	0.93	0.86	0.88	0.69	0.58	0.2
ACRBP	-0.22	0.08	0.29	-0.36	-0.11	0	-0.26	-0.12	-0.07	-0.43	0.18	0.41	-0.49	-0.53			0.11	-0.56	-0.6	0.47	-0.14	0.32	-0.43	-0.59	-0.03	-0.49	-0.18	-0.5			0.3	0.96	0.18	0.33	0.48	0.86	0.79	0.71	0.56	0.33	0.67
PNLIPRP1	-0.16	-0.11	0.11	-0.55	0.26	-0.32	0.2	-0.09	0.06	-0.08	-0.07	-0.02	-0.36	0.3			-0.25	-0.25	-0.44	-0.5	0.18	0.38	-0.27	-0.43	-0.77	-0.35	0	-0.4			0.65	0.87	0.17	0.96	0.54	0.85	0.65	0.66	0.73	0.49	0.49
USP36	-0.04	0.29	0.37	-0.85	0.38	-0.11	0.29	-0.85	1.11	-0.2	-0.55	-0.68	0	0.37			-0.06	-1.43	-0.79	-1.11	0	0.26	-0.68	-0.13	-0.22	-0.62	-0.27	-1.15			0.4	0.86	0.58	1.54	1.18	2.53	1.59	1.53	1.94	0.85	1.66
GABRG1	-0.06	0.08	0.15	-0.06	0.23	0.24	0.1	-0.16	0.08	0	-0.02	0.34	-0.24	-0.04			-0.28	-0.56	-0.21	-0.39	0.48	-0.09	-0.16	-0.41	-0.01	-0.32	-0.33	-0.24			0.34	0.58	-0.19	0.4	0.45	0.73	1.01	0.49	0.76	0.61	0.39
OR52I1	-0.06	-0.37	0.05	0.2	-0.01	0.3	-0.07	-0.04	0.55	-0.75	0.06	-0.5	-0.65	0			-0.27	-0.79	-0.72	-0.23	0.03	0.26	-0.71	-0.18	-0.12	-0.52	-0.28	-0.42			0	0.75	0.41	0.49	0.64	0.31	0.78	0.46	0.9	0.59	0.52
LIPN	0.01	0.17	-0.36	-0.32	0.12	0.12	0	0.37	-0.06	-0.09	0	-0.37	0.05	-0.39			-0.41	-0.48	-0.65	-0.72	-0.19	-0.39	-0.31	-0.19	-0.27	-0.7	-0.43	-0.33			0.42	0.62	0.43	0.27	0.32	0.43	1.06	0.89	0.69	0.53	0.15
UGT2A2; UGT2A1	-0.15	0.39	-0.05	-0.3	-0.05	0.06	0.07	0.02	0.3	0.03	0.26	-0.15	-0.29	-0.11			-0.45	-0.65	-0.46	-0.48	-0.4	-0.21	-0.27	-0.47	-0.66	-0.44	-0.36	0			0.24	0.34	0.33	0.17	0.42	0.52	1.1	0.77	0.79	0.43	0.51
LRRC3C	0	0.12	-0.42	0.14	-0.05	0.44	0	-0.22	0.25	0.12	0.22	-0.07	-0.16	-0.44			-0.41	-0.43	-0.51	-0.93	0	-0.35	-0.35	-0.83	-0.41	-0.73	-0.46	-0.53			0.35	0.28	0.44	0.35	0.68	0.84	0.73	0.74	0.72	0.21	0.41
MSN	-0.04	0.04	-0.04	-0.01	0.28	0.26	0.04	0.19	0.38	0	0.2	-0.15	-0.16	-0.95			-0.69	-0.53	-0.55	-0.4	-0.41	-0.84	-0.53	-0.52	-0.09	-0.55	-0.61	-0.44			0.59	0.3	0.35	0.14	0.78	0.7	1.09	1.12	1.01	0.23	0.71
STAP1	0.01	0.24	-0.16	0.07	-0.4	-0.2	0.13	0.04	-0.08	-0.05	0.33	-0.12	0.01	-0.27			-0.4	-0.56	-0.55	-0.58	-0.41	-0.26	-0.15	-0.5	0	-0.26	-0.5	-0.44			0.19	0.36	0.35	0.22	0.45	0.38	0.5	0.49	0.84	0	0.19
USHBP1	-0.59	0.09	-0.03	0.1	0	-0.57	0.09	-0.17	0.52	0.04	0.44	-0.13	-0.08	0.19			-1.12	-0.33	-0.59	-0.34	-0.48	-0.1	-0.4	-0.75	-0.73	-0.46	-0.79	-1.05			0.38	0.41	0.29	0.43	1.19	0.93	1.24	0.85	1.02	0.37	0.71
CT55	-0.13	0.01	-0.24	0	0.05	-0.09	-0.09	0.01	0.44	0.1	0.17	-0.01	0.14	0.03			-0.74	-0.24	-0.87	-0.45	-0.18	-0.18	-0.3	-0.53	-0.33	-0.5	-0.72	-0.06			0.37	-0.01	0.33	0.27	0.37	0.35	0.71	0.57	0.59	0.31	0.34
LAX1	0	-0.06	-0.17	0.09	-0.04	0.01	0.32	-0.26	0.74	0.01	0.29	-0.5	0	0.1			-0.31	-0.61	-0.46	-0.53	-0.29	-0.13	-0.47	-0.44	-0.3	-0.48	-0.51	-0.22			0.22	0.45	0.21	0.39	0.77	0.29	1.12	0.36	0.58	0.19	0.77
DSC1	0.17	0.23	-0.41	-0.1	0.12	-0.17	-0.28	0.09	0.35	-0.15	0.11	-0.57	0	-0.41			-0.45	-0.64	-0.14	0.08	-0.3	-0.21	-0.21	-0.38	-0.28	-0.38	-0.5	-0.04			0.36	0.38	0.25	0.32	0.8	1.1	0.49	0.85	1.16	0	0.56
SLC44A4	0.01	0.49	-0.24	-0.05	-0.11	0.2	0	0.27	0.5	0.32	0.16	-0.23	-0.05	-0.41			-0.16	-0.55	-0.45	-0.16	-0.09	-0.06	0.13	-0.3	-0.32	-0.13	-0.16	-0.52			0.22	0.28	0.43	-0.01	0.75	0.63	0.97	1.24	0.73	0.55	0.65
PXDNL	0	0.24	0.25	0.2	0.03	-0.02	-0.05	-0.14	0.42	-0.45	0	-0.31	0.16	-0.51			-0.49	-0.23	-0.28	-0.42	-0.35	-0.08	0	-0.51	-0.07	-0.16	-0.36	-0.5			-0.03	0.17	0.53	0.24	0.28	0.31	0.75	0.48	0.71	0.45	0.51
SPANXN3	-0.35	0.29	0.09	0.07	0	-0.07	-0.23	-0.33	0.56	-0.39	0.21	-0.24	0.55	-0.14			-0.53	-0.5	-0.25	-0.12	-0.09	0.16	-0.31	-0.35	-0.04	-0.17	-0.34	-0.55			0.31	0.71	0.29	0.21	0.41	0.48	0.98	0.96	0.77	0.3	0.47
DCDC1	-0.23	0.4	0.02	0.04	0.45	-0.06	-0.09	0.26	0	-0.11	-0.06	-0.66	-0.44	-0.39			-0.68	-0.21	-0.25	-0.4	0.23	-0.35	-0.2	-0.22	-0.32	-0.49	0	-0.66			0.84	0.25	0.42	0.29	0.96	0.73	0.9	0.61	0.94	0.59	0.99
GTSCR1	-0.01	0.14	-0.1	0.05	0.24	0.37	0	0.49	0.25	-0.21	0.34	-0.41	-0.27	-0.38			-0.66	-0.35	-0.25	-0.3	-0.39	-0.24	-0.02	-0.27	-0.56	-0.41	0.33	-0.2			0.74	0.36	-0.12	0.28	1.31	0.99	0.63	0.8	0.94	0.54	0.94
ZNF112	-0.18	-0.08	0.02	0.08	0.3	0.01	-0.22	0.31	-0.14	-0.51	0.22	-0.84	0.03	0			-0.73	-0.68	-0.85	-0.4	-0.11	-0.05	-0.34	-0.38	-0.8	-0.26	-0.3	-0.55			0.75	0.61	0.59	0.5	1.02	0.93	0.62	0.54	1.26	0.71	0.37
EPHA6	-0.06	0.13	-0.12	-0.28	-0.14	-0.09	-0.21	0.28	0.05	-0.13	0.1	-0.62	-0.27	0.17			-0.56	-0.14	-0.59	-0.23	0.21	0.28	-0.43	0	-0.45	-0.42	-0.23	-0.54			0.31	0.26	0.45	0	0.89	0.62	1.01	0.9	1.09	0.48	0.48
GRP	-0.03	0.22	-0.14	-0.26	0.35	0.14	0	0.37	0.32	-0.54	0.53	-0.55	-0.13	-0.04			-0.48	-0.15	-0.39	-0.48	0.63	0.16	-0.47	-0.41	-0.07	-0.29	-0.03	-0.44			0.42	0.59	0.3	-0.01	0.93	1.06	0.82	0.77	1.12	0.58	0.83
RIC3	-0.63	0.42	0.57	-0.07	0.29	-0.09	-0.41	0.65	0.31	-0.15	0.11	-0.61	-0.37	-0.14			-0.47	-0.21	-0.36	-0.3	0	0.25	-0.6	-0.68	-0.41	-0.33	-0.17	-0.41			0.35	0.42	0.09	0.45	0.65	0.72	0.81	0.85	1.06	0.34	0.64
LINC00482	-0.05	-0.05	0	0.56	0.2	0.18	0.05	0.57	-0.29	0.08	0.29	-0.26	-0.11	-0.52			-0.51	-0.59	-0.34	-0.34	-0.12	-0.61	-0.39	-0.85	-0.48	-0.57	-0.61	-1.01			0.57	0.6	0.48	0.32	1.18	0.67	1	0.83	1.27	0.89	0.93
OR5T1	-0.3	0.09	0	0.17	0.24	0.04	0	0.29	-0.36	0.1	0.18	-0.11	-0.41	-0.66			-0.81	-0.51	-0.32	0.08	-0.4	-0.07	-0.39	-0.28	-0.2	-0.66	-0.23	-0.91			-0.03	0.41	0.43	0.3	0.88	0.85	0.7	1.32	0.9	0.48	0.74
GPR50	0.27	-0.08	-0.26	-0.11	0.06	0.11	-0.18	0.12	0.01	0.01	0.45	-0.21	-0.47	-0.77			-0.45	-0.43	-0.1	-0.11	-0.03	-0.02	-0.75	-0.39	0	-0.29	-0.04	-0.55			0.32	0.01	0.33	0.47	0.61	0.6	0.96	0.81	1.16	0.34	0.7
DMRTC1; FAM226B; FAM226A; DMRTC1B	-0.18	0.05	-0.08	-0.25	-0.14	-0.07	-0.08	0.27	-0.24	0.11	0.58	-0.36	-0.21	-1			-0.81	-0.76	0.02	-0.3	-0.4	-0.35	-0.54	-0.74	0.05	0	0	-0.75			0.56	0.66	0.04	0.4	0.99	1.27	0.5	0.57	0.73	0.68	0.9
SPANXN4	-0.22	-0.04	0.07	-0.15	-0.09	-0.13	-0.52	0.26	-0.22	-0.35	1	-0.54	-0.5	-0.72			-0.3	-0.48	-0.16	0.15	0.08	0	-0.55	-0.28	0.2	0.11	-0.28	-0.8			0.56	0.74	0.38	0.15	1.02	1.37	0.89	0.53	1.14	0.6	0.96
FAM216B	-0.27	0	-0.27	-0.41	0	0.1	-0.02	-0.01	0.29	0.05	0.23	-0.48	-0.7	-0.32			-0.59	-0.39	-0.12	-0.21	-0.01	0.16	-0.63	-0.19	0.06	-0.31	-0.72	-0.34			0.63	0.15	0.36	0.34	0.44	0.97	0.79	0.87	0.7	0.5	0.35
LINC01496	-0.34	0.22	-0.27	-0.34	0.12	-0.01	-0.06	0.25	0.1	0.05	0.7	-0.54	-0.51	-0.33			-0.51	-0.62	-0.41	-0.36	0.2	0.12	-0.66	-0.47	-0.51	-0.26	-0.5	-0.75			0.38	0	0.32	0.1	0.81	0.82	0.58	0.69	1.16	0.16	0.24
CLEC5A	-0.06	0.05	-0.21	-0.16	0.1	0	0.06	0	0.13	-0.2	0.82	-0.4	-0.55	-0.77			-0.22	-0.45	-0.18	-0.4	0.18	0.12	-0.53	-0.27	-0.42	-0.2	-0.36	-0.06			0.45	0.15	0.44	0.25	0.91	0.68	0.46	0.63	0.59	0.35	0.14
GALR1	-0.36	0.54	-0.06	-0.38	-0.06	0.11	-0.04	0.13	0.11	0	0.65	-0.35	-0.43	-0.4			-0.62	-0.15	0.25	-0.72	0.23	-0.38	-0.39	-0.6	-0.17	-0.3	-0.42	-0.28			0.26	0.63	0.11	0.27	0.85	0.5	0.84	0.88	0.74	0.54	0.4
OR5B2	-0.47	0.3	0.06	0	0.83	-0.11	0	0.39	0.44	0.03	0.79	-0.08	-0.38	-0.34			-0.47	-0.25	-0.07	-0.27	0	-0.33	-0.5	-0.8	-0.15	-0.45	-0.24	-0.81			0.37	0.56	0.01	0.25	0.87	0.57	0.35	0.71	0.4	0.45	0.69
SLC22A14	-0.38	-0.12	-0.2	-0.21	0.04	-0.18	-0.2	0.34	0	-0.25	0.15	-0.32	-0.11	-0.17			-0.53	-0.3	0.05	0.1	0.07	-0.27	-0.06	0.19	-0.34	-0.25	-0.13	-0.24			0.05	0.37	0.23	0.35	0.21	0.65	0.27	0.38	0.48	0.66	0.47
ZIM3	0.12	-0.32	0	-0.55	-0.5	-0.21	-0.32	0.14	0.47	-0.38	0.29	-0.35	-0.38	-0.54			-0.85	-0.46	-0.65	0.22	0.19	-0.06	-0.24	-0.22	-0.42	-0.06	0.09	-0.3			0.18	0.41	0.24	0.23	0.77	0.79	0.34	0.36	0.59	0.66	0.77
MICAL1	-0.96	0.04	-0.74	-1.86	-0.46	0	-0.81	-0.99	0.31	0.57	-0.12	-0.62	-1.3	-1.01			-1.6	-1.69	-1.9	1	2.23	1.26	-0.86	1.17	-0.94	-0.93	0.01	-1.74			-0.28	2.08	2.43	3.65	1.79	3.19	3.93	4.1	2.93	3.18	2.38
SMCO1	0.02	0	-0.08	-0.22	0.05	-0.11	-0.21	-0.31	-0.18	0.14	0.13	-0.25	-0.23	-0.24			-0.23	-0.23	-0.25	0.17	0.51	0	-0.2	0	-0.11	-0.32	-0.11	-0.25			0.2	0.21	0.36	0.16	0.59	0.58	0.48	0.84	0.51	0.36	0.31
LOC115110; RP3-395M20.8	-0.3	-0.32	-0.35	-0.31	0.04	0.06	0.16	0.04	0.24	0.09	-0.03	-0.65	-0.91	-0.95			-0.68	-0.8	-0.55	0	0.68	-0.34	-0.07	0.34	-0.8	-0.45	-0.43	-0.28			-0.09	0.96	0.8	0.88	0.9	1.92	0.81	1.24	0.78	0.6	1.05
IQCF6	-0.02	-0.19	-0.23	-0.15	-0.08	0.04	-0.12	-0.1	0.34	-0.09	0.03	-0.03	-0.25	-0.91			-0.6	-0.51	-0.5	0.14	0	0.12	0.04	-0.11	-0.05	0.03	-0.23	-0.35			0.2	0.69	0.21	0.17	0.31	1.27	0.84	0.81	0.72	0.63	0.74
OR8J1	-0.22	-0.1	-0.01	-0.44	0	-0.15	-0.35	0.07	0.49	0.22	0.43	-0.49	-0.5	-0.86			-0.76	-0.29	-0.45	-0.19	0.66	0.04	-0.14	-0.18	0.7	-0.12	-0.36	-0.57			0.1	0.58	0.39	0.13	0.92	1.09	0.45	0.78	0.87	0.78	1.24
OR9A4	0.03	-0.29	-0.21	-0.16	0.12	-0.3	-0.08	0	0.52	0.06	0.18	-0.49	-0.05	-0.79			-0.39	-0.12	-0.15	-0.14	0.64	0.13	-0.27	-0.33	-0.21	-0.14	0.17	-0.53			0.16	0.39	0.25	-0.03	0.81	0.7	0.97	0.85	0.37	0.49	0.66
TAT	-0.3	0.19	0.08	0.07	-0.02	-0.12	0.09	-0.5	0.05	-0.11	-0.13	-0.52	0	-0.15			-0.65	-0.45	-0.4	-0.1	0.04	-0.33	-0.31	-0.64	-0.41	-0.27	0.19	-0.31			0.38	0.14	0	0.21	0.69	0.36	1.23	0.7	0.95	0.28	0.27
ADAM2	-0.33	0.12	-0.1	-0.13	-0.13	-0.3	0.18	-0.24	0.21	0	-0.05	-0.1	-0.27	-0.22			-0.51	-0.39	-0.42	0.01	0.52	0.13	0	0.02	-0.27	-0.19	-0.1	-0.08			0.22	0.32	0	0.5	0.76	0.32	0.67	0.43	0.83	0.39	0.25
GK2	-0.29	0.3	-0.13	-0.04	0.05	-0.21	-0.06	-0.2	0.22	-0.08	-0.59	0.02	-0.24	0.04			-0.45	-0.23	-0.14	0.08	0.31	-0.22	-0.07	-0.4	0.22	-0.18	-0.05	-0.57			0	0.27	0.29	0.39	0.53	0.45	0.93	0.7	0.33	0.44	0.2
C11orf44	0	0.09	0.37	-0.35	0.32	-0.21	-0.01	-0.1	-0.01	-0.34	0.01	-0.18	-0.52	-0.86			-0.17	0.05	-0.1	-0.15	0.02	-0.16	-0.03	-0.36	-0.06	0.06	-0.24	-0.41			0.65	0.3	0.16	0.61	0.57	0.41	0.73	0.87	1.09	0.65	0.6
OR2AP1	-0.07	0.08	0.25	-0.32	0.29	-0.04	0.03	0.01	-0.12	-0.26	-0.07	0.12	-0.74	-0.61			-0.31	-0.36	-0.19	-0.45	0.43	-0.08	-0.02	-0.33	-0.25	-0.06	0.04	-0.4			0	0.29	0.33	0.46	0.81	0.27	0.86	0.57	0.84	0.32	0.35
FUT9	-0.31	0.15	-0.17	0.09	0.33	0.04	-0.21	-0.11	0.26	-0.1	-0.13	-0.35	-0.39	-0.32			-0.04	-0.2	-0.21	0	0.44	-0.09	-0.12	-0.1	-0.16	-0.31	0.04	-0.09			0.49	0.12	0.21	0.17	0.51	0.31	0.34	0.68	0.72	0.29	0.56
SV2C	-0.03	0.28	-0.38	-0.36	0.51	0.18	-0.11	-0.32	0.28	-0.47	-0.1	-0.02	-0.19	-0.81			-0.69	-0.46	-0.49	0.5	0.54	0.22	-0.27	0.02	-0.21	-0.14	-0.12	-0.31			0.75	0	0.46	0.13	1.15	0.62	0.63	0.86	0.59	0.86	0.27
RESP18	-0.27	0.07	0.2	-0.01	0.09	-0.19	0.17	0.08	-0.43	-0.16	0.03	-0.28	0.06	-0.47			-0.4	-0.68	-0.31	-0.12	0.25	0	-0.26	-0.49	-0.65	-0.26	-0.25	-0.44			0.23	0.27	0	0.29	0.64	0.46	1.14	0.97	0.11	0.45	0.77
BPIFB4	-0.15	0.18	0.15	-0.11	0.1	-0.12	0	0.04	0	0.08	0.14	0.17	-0.13	-0.22			-0.31	-0.15	-0.37	-0.17	0.16	-0.03	-0.17	-0.25	-0.1	-0.28	-0.25	-0.15			0.08	0.09	-0.02	-0.01	0.38	0.34	0.41	0.41	0.2	0.29	0.32
DEFB115	-0.28	0.24	0.41	0	-0.07	0.12	-0.06	-0.11	-0.09	-0.13	0.79	-0.16	-0.21	-0.37			-0.02	-0.63	-0.78	0.31	0.75	-0.08	0.46	-0.39	0.19	-0.31	-0.2	-0.23			0.55	0.06	0.12	-0.1	0.86	0.65	1.16	0.83	0.57	0.3	0.53
LELP1	-0.31	-0.27	-0.07	-0.01	0.14	0.12	0.16	0.13	-0.57	0.02	0.19	-0.51	-0.15	-0.22			-0.27	-0.16	-0.24	0	0.36	-0.07	-0.2	-0.02	0.02	-0.21	-0.19	-0.31			0.32	-0.22	0.15	0.29	0.39	0.5	0.86	0.35	0.45	0.31	0.28
GBA3	-0.36	-0.11	-0.1	0.19	0	-0.22	-0.01	-0.29	0.42	-0.18	0.4	-0.24	-0.22	-0.59			-0.78	0.11	-0.39	-0.25	-0.06	-0.28	0.08	0.07	-0.37	-0.38	0.19	-0.87			0.27	0.33	0.56	0.75	0.81	0.86	1.17	0.73	0.53	0.17	0.12
SLC51A	-0.96	0.1	-0.43	-0.12	0.4	-0.2	-0.24	0.09	0.75	0	0.52	-0.01	-0.49	-0.59			-0.51	-0.3	-0.51	0.09	-0.67	0.03	-0.52	-0.48	-0.71	-0.53	-0.23	-0.32			0.07	0.38	0.27	0.72	1.04	0.76	1.23	0.83	0.81	0.35	0.96
RNASE6	-0.29	0.37	-0.1	0	0.01	0	0.09	0.05	0.57	0.14	0.26	-0.22	-0.63	-0.43			-0.45	-0.47	-0.34	-0.11	-0.3	-0.32	-0.34	-0.39	-0.7	-0.37	-0.11	-0.43			0.08	0.46	0.18	0.83	1.35	0.05	1.54	0.3	0.21	-0.18	0.57
RIMS3	-0.63	0	0.06	0.02	0	0.66	-0.24	-0.03	-0.23	0.01	-0.08	0.3	-0.84	-0.47			-0.19	0.11	-0.63	0.09	-0.03	-0.41	-1.01	-0.66	-0.61	-0.47	-0.43	-0.55			0.17	0.16	0.93	0.41	0.67	0.87	1.17	0.61	0.44	0.52	0.43
SLC6A11	-0.27	-0.1	0.16	-0.05	0.15	0.15	-0.05	0.21	0.01	-0.02	0.2	0.2	-0.73	-1.23			-0.17	0	-0.74	-0.37	-0.22	0.4	-0.37	-0.42	-0.54	-0.55	-0.21	-0.5			-0.06	0.5	0.75	0.58	0.67	0.43	1.1	0.8	0.23	0.36	0.18
KRTAP9-7	-0.49	0	-0.14	-0.15	0.02	-0.23	-0.34	-0.12	0.07	-0.18	0.06	0.18	-0.76	-0.93			-0.51	-0.48	-0.25	-0.09	-0.1	0	0.08	-0.66	-0.26	-0.58	-0.61	0.08			0.16	0.56	0.2	0.24	0.95	0.66	0.86	0.59	0.54	0.21	0.4
TAS2R16	-0.59	0.02	0.12	-0.13	0.05	-0.25	-0.23	0.33	-0.26	-0.07	0.09	0.48	-0.43	-0.81			-0.33	-0.32	-0.61	-0.67	-0.37	0	0.11	-0.34	-0.29	-0.81	-0.66	0			-0.24	0.55	0.42	0.57	1.15	0.74	1.19	0.36	0.95	0.59	0.47
FAM110D	-0.41	0.22	0.28	0	-0.09	0.13	-0.37	-0.05	0.19	-0.15	-0.04	0.24	-0.45	-0.43			-0.28	0.19	-0.49	0.01	-0.04	0.08	-0.16	-0.15	-0.17	-0.68	-0.67	0.13			-0.02	0.47	0.27	0.5	0.42	0.48	0.75	0.89	0.42	0.12	-0.11
PAX8	-0.27	0.02	-0.14	-0.2	0.58	-0.16	-0.1	0.3	-0.02	-0.12	-0.07	0.07	-0.13	-0.36			-0.14	-0.32	-0.16	-0.19	0	0.28	-0.35	-0.17	0.29	-0.18	-0.08	0.01			0.24	0.19	0.06	0.19	0.42	0.43	0.73	0.61	0.66	0.47	0.55
KRTAP5-8	-0.33	-0.18	-0.15	-0.38	0.92	0.32	-0.31	0.18	0	-0.16	0.43	-0.24	-1.26	-0.29			-0.26	-0.49	-0.1	0.26	-0.05	0.31	0.14	-0.41	0.38	-0.45	-0.13	-0.02			0.32	0.41	-0.09	0.32	1.06	1.06	1.38	0.59	1.02	0.14	1.12
OR56A5	-0.43	-0.59	-0.13	-0.2	0.52	-0.15	0.27	0.21	0.35	-0.3	0.3	0.09	-0.23	-0.41			-0.13	-0.32	-0.15	-0.37	-0.11	0.38	-0.79	-0.55	0.15	-0.18	-0.2	-0.24			0	0.22	0.18	0.34	0.56	0.81	0.42	0.53	0.27	0.5	0.8
SYT16	-0.48	0.08	-0.1	-0.03	0.44	0.15	-0.42	0.09	-0.06	-0.48	0.26	-0.48	-0.45	-0.03			-0.35	-0.25	-0.08	0.08	0	-0.06	-0.31	-0.31	0.08	-0.16	-0.39	0.3			0.38	0.28	0.21	0.17	0.42	0.59	0.65	0.58	0.29	0.47	-0.02
FDCSP	-0.77	-0.17	-0.42	-0.55	0.08	0.87	-0.54	0.54	-0.2	-0.4	0.43	-0.59	-0.74	-0.65			-0.55	-0.28	-0.67	-0.05	0.14	0.06	-0.34	-0.75	0.06	0	-0.07	-0.46			0.05	0.2	0.04	0.02	0.76	1.02	0.97	0.72	0.43	0.4	0.22
PTH	0.31	-0.15	-0.56	0.09	0.13	0	-0.45	0	-0.18	-0.19	0.19	-1.28	0.07	0.33			-0.51	-0.9	-0.48	-1.3	0.95	-0.13	-0.77	-1.06	-1.07	-0.76	-0.49	-0.79			0.86	0.26	0.06	0.47	1.1	0.71	0.55	1.06	0.46	0.47	0.79
ITGB6	0.19	0.06	-0.21	0.01	0.24	-0.18	-0.49	0.26	0.01	-0.35	0.51	-0.3	-0.17	-0.18			-0.74	-0.34	0	-0.63	0.3	-0.25	-0.29	-0.29	-0.51	-0.62	-0.32	-0.68			0	0.52	0.12	0.11	1.18	0.37	0.66	0.77	0.24	0.29	0.5
KIR2DS5; KIR3DL2; KIR2DL1; KIR3DL3; KIR3DL1; KIR2DS4; KIR2DL3; KIR3DS1; KIR2DS2; KIR2DP1; KIR3DP1	-0.24	-0.21	0.04	0.46	0.49	0.08	-0.14	0.21	-0.77	-0.21	0.33	0.04	-0.35	0			-0.45	-0.47	-0.5	-0.74	0.4	-0.41	-0.3	-0.44	-0.11	-0.45	-0.21	-0.38			0.22	0.28	-0.03	0.35	0.31	0.55	0.27	0.75	0.59	0.35	0.63
DPPA3	-0.06	0.09	-0.39	-0.08	0.3	0.01	-0.03	0.42	0.06	-0.29	0.63	-0.71	-0.48	-0.29			-0.26	-0.43	-0.32	-0.22	0.08	-0.59	-0.58	0.14	-0.18	0.1	-0.55	-1.08			0.23	0.79	-0.03	0	1.04	1.32	0.1	1.18	0.81	0.82	0.51
PTF1A	-0.27	0.31	-0.17	0.09	-0.04	0.26	-0.53	0.01	-0.08	-0.01	0.62	-0.89	-0.45	-0.55			-0.08	-0.87	-0.38	-0.16	0.05	0.16	-0.13	-0.08	-0.35	-0.37	0	-1.01			0.2	0.29	0.11	0.25	1.25	0.62	0.45	1.22	0.49	0.39	0.3
CCDC73	-0.07	-0.45	0	0.63	0.02	0.21	-0.5	0.24	-0.33	-0.14	0.79	-0.18	-0.36	0.41			-0.04	-0.81	-0.01	-0.54	0.23	0.2	-0.14	-0.15	-0.22	-0.12	-0.43	-0.69			0.14	0.76	-0.01	0.02	0.85	0.93	0.67	1.06	0.91	0.78	0.63
PTPRT	-0.21	-0.16	-0.2	0.32	0.28	-0.1	-0.08	0.2	0	-0.1	0.16	-0.19	-0.15	-0.01			-0.18	-0.42	0.05	-0.31	0.03	0.07	-0.08	0.09	-0.29	-0.27	0.26	-0.22			0.14	0.15	-0.11	-0.06	0.42	0.63	0.39	0.73	0.37	0.32	0.38
SFTA2	-0.65	0.03	-0.25	0.16	0.36	-0.24	0.37	-0.16	0.01	-0.16	0.02	-0.55	-0.62	-0.62			-0.45	-0.79	-0.14	-0.45	0	-0.23	-0.59	-0.28	-0.63	0.15	-0.13	-0.87			0.33	0.3	0.49	0.33	0.64	0.17	0.65	0.74	1.07	0.14	0.36
OR4N4	-0.3	0.09	0	-0.14	0.03	-0.12	-0.12	0.29	0.05	0.11	0.45	-0.32	-0.45	-0.03			-0.22	-0.8	-0.1	-0.3	0.22	0.12	-0.59	-0.52	-0.39	-0.33	-0.39	-0.5			0.27	0.55	0	0.26	0.61	-0.25	0.26	0.87	1.3	0.46	0.55
[truncated: 2,680 more rows]

## Sheet: Table S2
EnrichR cluster 1
[truncated: 51 more rows]

## Sheet: Table S3
Cluster 2
[truncated: 1,716 more rows]

[truncated: 9 more sheets: Table S4, Table S5, Table S6, Table S7, Table S8, Table S9, Table S10, Table S11, Table S12]
