# Supplementary material for: Epigenetic remodeling to improve the efficacy of immunotherapy in human glioblastoma: pre-clinical evidence for development of new immunotherapy approaches
Source: J Transl Med. 2024 Mar 1;22:223. doi: 10.1186/s12967-024-05040-x (PMC10908027; doi:10.1186/s12967-024-05040-x)
Supplement: Supplementary file 3 — Additional file 3: Table S1: Expression of specific genes of MHC class II_activation signature; Table S2: Expression of specific genes of MHC class II_inhibition signature; Table S3: Expression of specific genes of EMT process_activation signature; Table S4: Expression of specific genes of Tsoi signature. [file 12967_2024_5040_MOESM3_ESM.xlsx]

## Sheet: Table S1
MHC-II_activation
Gene name	SiGBM4 Untreated Avg (log2)	SiGBM15 Untreated Avg (log2)	SiGBM21 Untreated Avg (log2)	SiGBM35 Untreated Avg (log2)	SiGBM46 Untreated Avg (log2)	SiGBM52 Untreated Avg (log2)	SiGBM56 Untreated Avg (log2)	SiGBM66 Untreated Avg (log2)	SiGBM71 Untreated Avg (log2)	SiGBM75 Untreated Avg (log2)	SiGBM80 Untreated Avg (log2)	SiGBM91 Untreated Avg (log2)	SiGBM93 Untreated Avg (log2)	SiGBM141 Untreated Avg (log2)		SiGBM4 Guadecitabine Avg (log2)	SiGBM15 Guadecitabine Avg (log2)	SiGBM21 Guadecitabine Avg (log2)	SiGBM35 Guadecitabine Avg (log2)	SiGBM46 Guadecitabine Avg (log2)	SiGBM52 Guadecitabine Avg (log2)	SiGBM56 Guadecitabine Avg (log2)	SiGBM66 Guadecitabine Avg (log2)	SiGBM71 Guadecitabine Avg (log2)	SiGBM75 Guadecitabine Avg (log2)	SiGBM80 Guadecitabine Avg (log2)	SiGBM91 Guadecitabine Avg (log2)	SiGBM93 Guadecitabine Avg (log2)	SiGBM141 Guadecitabine Avg (log2)		SI8 Untreated Avg (log2)	SI12 Untreated Avg (log2)	SI15 Untreated Avg (log2)	SI59 Untreated Avg (log2)	SI64 Untreated Avg (log2)	SI182 Untreated Avg (log2)	SI74 Untreated Avg (log2)	SI93 Untreated Avg (log2)	SI107 Untreated Avg (log2)	SI160 Untreated Avg (log2)	SI173 Untreated Avg (log2)	SI180 Untreated Avg (log2)		SI8 Guadecitabine Avg (log2)	SI12 Guadecitabine Avg (log2)	SI15 Guadecitabine Avg (log2)	SI59 Guadecitabine Avg (log2)	SI64 Guadecitabine Avg (log2)	SI182 Guadecitabine Avg (log2)
CD63	158048	174154	144429	162491	208545	141457	150562	34159.5	145433	154795	136638	131072	68794.2	15286.8		115698	124864	95287.5	131072	132902	103552	94629.3	31433.2	109457	111757	122295	129267	115698	8422.31		141457	176585	152664	207105	189259	80684.3	174154	131072	101421	138545	189259	180295		167059	163621	161369	187951	180295	73222.5
CD81	19619.5	23170.5	26801	20594.9	18690.3	10441.2	27364.2	13587.6	23493.9	16270.8	26801	21173.9	22226.6	4705.07		14066.7	23987.6	23331.6	21173.9	20031.7	6382.92	9674.69	16612.7	19349.4	17682.1	33689.2	39786.7	33456.5	3769.09		14868.8	5914.33	12854.6	35610.1	8659.09	2683.69	6608.01	5220.6	8719.32	8779.97	5752.61	6841.04		23657.3	5184.54	10441.2	22226.6	11747	2062.24
CD82	512	357.054	3169.41	1192.69	1305.15	2241.11	2164.77	28133.5	1520.15	968.763	1360.57	181.019	101.125	15500.2		388.023	310.834	1910.85	1820.35	1448.15	1120.56	3191.46	16612.7	935.763	826.001	873.098	445.722	245.572	15286.8		261.379	202.251	58.4852	317.365	106.891	445.722	282.088	135.298	149.086	572.051	200.854	362.039		344.892	125.366	56.1028	474.413	196.72	298.172
CD9	233.941	209.383	76.1093	157.586	68.1197	67.6492	172.446	4640.29	106.153	158.683	84.4485	145.009	292.036	172.446		410.148	274.374	112.206	296.112	202.251	85.0359	98.36	7643.41	176.069	153.277	92.4115	256	382.681	948.826		106.891	312.996	206.5	335.461	35.261	436.549	18.0009	88.0347	115.36	85.6274	19.0273	229.126		199.466	247.28	284.05	218.275	49.8665	310.834
CD53	26.3549	33.1285	59.3016	25.2813	34.0598	92.4115	53.4456	21.1121	38.0546	44.9422	43.7133	27.8576	31.779	22.4711		60.1295	49.18	56.1028	30.4844	49.18	113.772	98.36	23.7524	53.0765	41.0696	93.0542	36.7583	33.5909	31.3414		37.014	48.5029	35.7532	56.493	46.5271	31.125	33.8246	93.0542	48.5029	53.4456	48.1679	38.3193		47.5048	64	46.2057	83.8652	75.5835	31.3414
IFNG	22.9433	29.8571	33.5909	22.3159	48.1679	32	32.2226	25.1067	25.9921	37.014	41.9326	52.3457	30.2738	15.7797		79.8932	19.1597	34.2968	26.5382	26.5382	29.8571	25.6342	18.3792	25.6342	33.3589	29.446	28.2465	24.59	18.6357		19.5622	23.7524	45.8866	26.7228	26.5382	29.446	22.6274	27.6652	19.1597	35.0174	26.3549	27.8576		25.6342	29.2426	21.1121	31.125	20.2521	19.9733
STAT1	1105.13	12245.8	5148.73	1978.24	2876.3	3104.19	1448.15	30786.3	1468.37	1287.18	5752.61	8135.41	4039.61	77935.9		2225.63	15076.4	8422.31	2977.74	4938.99	3019.3	13873.1	62432.1	4299.64	4803.93	5914.33	13400.5	7643.41	85284.7		2210.26	724.077	1192.69	5184.54	1060.11	2210.26	1782.89	1278.29	2076.59	1016.93	1234.75	910.175		1595.73	519.147	1458.23	6984.79	1192.69	2210.26
IRF1	96.3358	272.479	694.581	272.479	178.527	120.259	372.217	903.888	117.784	215.269	995.999	54.5686	75.0614	344.892		117.784	266.871	433.534	276.282	182.278	261.379	477.713	1052.79	178.527	202.251	809.002	51.9842	86.8227	891.444		40.5042	44.9422	37.2715	48.5029	32.2226	73.5167	33.8246	39.6706	89.2636	73.0089	33.1285	39.9466		33.1285	30.0647	42.2243	51.9842	33.8246	109.137
IRF2	369.646	1663.49	617.374	910.175	508.463	372.217	572.051	1698.45	666.287	377.413	803.414	461.44	448.822	1408.55		508.463	861.078	749.612	749.612	634.73	445.722	1795.29	809.002	916.506	861.078	572.051	374.806	639.145	2435.5		474.413	474.413	548.748	421.679	576.03	461.44	714.109	286.026	377.413	359.538	556.408	481.036		274.374	548.748	451.944	584.071	548.748	445.722
IL4	14.9285	11.8762	12.1257	13.1775	15.455	12.5533	14.9285	13.2691	14.9285	14.1232	13.9288	14.1232	13.6422	14.3204		14.3204	16	22.4711	17.0299	16.5642	13.5479	15.5625	17.8766	20.6776	13.6422	18.3792	15.7797	16.9123	14.1232		10.2674	12.6407	11.8762	12.2101	16.1113	11.4716	12.3805	12.8171	11.1579	12.042	10.1261	12.996		12.996	10.7779	11.9588	16.1113	10.6295	14.3204
IL12A	76.6386	81.5719	85.0359	61.3929	71.0124	58.0812	54.5686	39.9466	76.6386	51.6251	64	72.0037	66.7178	28.443		83.2859	45.5696	56.493	53.8174	59.3016	63.5579	44.0173	50.2134	55.3304	44.0173	63.1189	44.3235	75.5835	41.3553		60.9688	67.1819	50.9143	59.3016	54.9482	64.4452	56.1028	57.68	74.028	58.4852	55.3304	73.5167		69.0706	63.5579	83.8652	64	66.257	106.891
CREB1	885.286	744.434	572.051	1584.71	820.296	765.363	537.455	1243.34	1287.18	1002.93	1269.46	494.559	680.287	1552.09		1438.15	786.88	1351.18	1217.75	916.506	694.581	724.077	1200.98	786.88	1060.11	1562.89	497.999	734.185	2005.85		533.742	352.139	328.557	689.784	576.03	580.037	410.148	342.509	843.357	643.591	433.534	522.758		508.463	304.437	504.951	657.114	541.193	330.842
NFYA	621.668	364.557	491.143	634.73	337.794	568.1	592.224	560.278	526.394	739.292	374.806	390.722	312.996	652.575		744.434	415.873	826.001	955.426	445.722	714.109	955.426	1060.11	797.865	922.88	455.087	335.461	512	879.171		630.346	433.534	661.685	699.413	630.346	831.746	1488.87	580.037	760.076	897.644	1192.69	734.185		694.581	380.038	467.882	916.506	634.73	955.426
CIITA	155.417	250.732	119.428	120.259	198.088	105.42	123.64	61.8199	116.162	109.137	186.108	88.647	66.257	98.36		207.937	321.795	104.691	84.4485	154.343	150.123	156.498	70.5219	126.238	97.6806	127.116	73.5167	61.3929	93.0542		4359.66	2836.7	544.958	5832.91	1833.01	99.0442	7181.15	249	508.463	192.672	8306.36	18690.3		3213.66	3492.39	670.921	4705.07	1305.15	99.7331
CD74	222.861	685.019	121.938	130.69	97.6806	121.095	1924.14	62.6829	118.603	112.986	929.3	85.0359	118.603	354.588		213.783	3444.31	643.591	302.334	144.007	192.672	5148.73	77.1717	290.018	210.839	1278.29	84.4485	73.5167	388.023		16158.4	6608.01	272.479	17805.1	5673.41	131.599	14664.1	427.565	171.255	57.2816	13969.6	27939.1		11425.7	5673.41	268.727	23010.4	6700.25	143.013
HLA-DPA1	47.5048	596.344	78.249	103.25	151.167	52.3457	100.427	32.6724	76.6386	51.2685	342.509	55.3304	57.2816	43.4113		60.9688	2503.97	91.7731	150.123	142.025	55.3304	117.784	51.2685	98.36	69.551	709.176	55.7152	86.8227	51.6251		14164.6	11346.8	80.4489	29125.6	3875.05	60.9688	19349.4	354.588	903.888	73.0089	18433	31433.2		14164.6	10226.3	141.044	26068.1	4672.57	75.5835
HLA-DPB1	51.2685	98.36	93.0542	62.6829	245.572	40.7859	60.1295	61.8199	35.0174	62.6829	242.191	44.3235	55.3304	111.43		61.8199	225.972	229.126	139.102	544.958	65.7993	81.5719	93.0542	57.2816	144.007	317.365	54.9482	99.0442	183.546		3468.27	9541.5	144.007	38166	4299.64	69.0706	17438.6	491.143	247.28	120.259	18690.3	53974.9		5832.91	13400.5	115.36	32541.7	4389.98	71.5064
HLA-DQA1	117.784	168.897	127.116	109.137	112.986	101.125	138.141	106.153	107.635	135.298	122.786	109.137	117.784	112.206		179.769	209.383	101.125	96.3358	113.772	113.772	100.427	68.1197	115.36	106.891	112.206	102.537	82.1393	53.4456		100.427	661.685	115.36	173.645	149.086	108.383	2521.38	119.428	146.018	152.219	2091.03	10297.5		131.599	982.286	116.97	232.325	178.527	111.43
HLA-DRB1	26.9087	792.353	22.1618	24.761	23.2636	24.4201	159.786	29.446	26.5382	28.0514	95.6704	29.0406	27.0958	35.0174		40.2244	2817.11	28.0514	24.2515	26.9087	29.2426	81.5719	21.1121	27.4741	21.1121	177.294	24.2515	27.6652	37.5307		6653.97	9026.81	442.643	28526.2	5256.91	22.3159	18053.6	734.185	625.992	46.5271	18433	42939		11190.6	9089.59	484.382	21027.6	8248.98	24.59
HLA-DRB5	19.9733	97.0059	16.9123	20.9663	21.1121	19.4271	31.779	52.3457	22.3159	20.6776	26.3549	20.6776	20.1122	42.2243		32.2226	177.294	32.4467	31.779	21.4068	36.5044	41.6429	36.5044	34.7755	26.9087	34.7755	22.1618	22.6274	41.0696		114.563	190.019	42.8137	284.05	178.527	53.4456	398.932	57.2816	67.6492	43.4113	276.282	3929.15		224.411	170.072	101.125	372.217	199.466	35.0174
CTSS	172.446	6746.86	2304.12	704.277	639.145	5955.47	1370.04	415.873	2896.31	657.114	19619.5	60.1295	70.5219	704.277		176.069	8539.88	1360.57	903.888	1184.45	10513.8	3040.3	312.996	2665.15	526.394	26249.5	49.18	52.3457	1016.93		278.204	101.829	43.1115	6562.36	53.8174	4067.71	302.334	99.7331	39.9466	166.572	232.325	129.787		385.343	76.1093	58.892	3956.48	70.0348	1618
HLA-DMA	306.555	572.051	588.134	367.093	421.679	179.769	398.932	184.823	324.034	196.72	849.223	242.191	354.588	56.493		337.794	1663.49	556.408	1128.35	661.685	286.026	213.783	266.871	675.588	328.557	694.581	312.996	797.865	35.261		14562.8	9877.98	418.766	24662	5256.91	398.932	22536.9	544.958	2998.45	163.144	20882.4	34159.5		19215.7	9877.98	494.559	21469.5	6427.31	280.139
HLA-DMB	86.2229	522.758	352.139	200.854	179.769	132.514	282.088	165.421	195.361	167.73	760.076	113.772	98.36	77.7085		149.086	942.272	442.643	560.278	162.017	173.645	137.187	145.009	401.707	132.514	445.722	74.028	86.8227	78.7932		14164.6	6888.62	222.861	28329.2	4451.27	83.2859	18305.6	576.03	2435.5	109.896	22693.6	37902.4		15500.2	7231.1	347.291	31216	5480.15	121.095
HLA-DOA	32.2226	35.5062	31.5594	30.91	31.3414	31.3414	21.7057	23.9176	27.8576	34.7755	27.0958	27.8576	24.59	27.4741		46.2057	30.2738	21.7057	21.4068	30.0647	26.5382	28.0514	24.761	19.4271	19.0273	32.4467	29.2426	21.7057	19.8353		30.0647	52.7098	19.4271	179.769	46.2057	22.7848	108.383	23.2636	20.9663	19.1597	46.8507	719.076		27.4741	33.3589	31.5594	256	46.5271	20.393
HLA-DOB	29.2426	47.8352	29.8571	34.2968	35.261	28.84	30.2738	25.8125	29.6508	29.0406	32	41.9326	25.2813	26.9087		50.9143	43.7133	30.6965	25.1067	26.9087	25.2813	27.4741	32	28.84	32.8996	29.446	22.1618	25.2813	23.1029		22.0087	19.5622	18.3792	73.5167	33.1285	29.446	29.446	22.0087	32.8996	32.8996	43.1115	67.1819		29.8571	21.7057	27.0958	57.2816	32.6724	25.8125
LGMN	1052.79	2503.97	4039.61	849.223	2797.65	1520.15	2797.65	5220.6	526.394	1389.16	2210.26	4039.61	2435.5	3956.48		2048	5042.77	8841.04	2105.58	9946.68	2702.35	10513.8	9877.98	3516.68	2778.33	3396.89	8079.22	6653.97	8659.09		4182.07	4904.87	11665.8	3795.3	2503.97	1795.29	4240.45	3468.27	2033.85	613.109	2957.17	3929.15		6251.56	4451.27	17438.6	4269.94	3516.68	1978.24
RFX5	955.426	1964.57	1067.48	1097.5	749.612	879.171	1663.49	491.143	689.784	910.175	1360.57	1060.11	826.001	814.629		1758.34	1951	1097.5	1136.2	724.077	1024	2033.85	564.175	1038.29	849.223	916.506	1509.65	1606.83	1074.91		3169.41	2592.27	1520.15	2856.44	4420.52	3350.13	3615.55	3420.52	2385.37	1530.73	3956.48	2665.15		2401.97	2435.5	1795.29	2977.74	3769.09	2683.69
RFXANK	2683.69	1858.6	2592.27	2556.58	1112.82	2091.03	2048	2418.67	1234.75	3326.99	1758.34	749.612	910.175	1209.34		2702.35	2521.38	3444.31	2665.15	995.999	2336.28	975.501	2120.22	1871.53	2936.74	1897.65	1370.04	1097.5	704.277		3516.68	1541.37	1408.55	2957.17	2817.11	2256.7	1640.59	3640.7	2336.28	1251.98	1408.55	1675.06		4240.45	1243.34	781.445	2836.7	3281.18	2091.03
RFXAP	106.891	61.3929	160.898	112.986	65.7993	111.43	257.781	103.968	101.125	131.599	115.36	88.0347	159.786	120.259		243.875	50.9143	172.446	114.563	62.2499	127.116	120.259	130.69	147.033	107.635	116.162	113.772	107.635	114.563		35.5062	54.5686	59.3016	113.772	95.0095	86.8227	22.7848	37.2715	61.8199	68.1197	40.2244	58.4852		61.8199	54.5686	62.6829	64.4452	130.69	135.298
NFYB	617.374	404.501	362.039	436.549	213.783	278.204	541.193	436.549	245.572	310.834	580.037	261.379	317.365	396.177		855.13	689.784	445.722	467.882	407.315	497.999	396.177	501.463	522.758	404.501	471.136	280.139	380.038	734.185		167.73	265.028	151.167	194.012	128	257.781	224.411	163.144	390.722	380.038	192.672	165.421		200.854	240.518	179.769	173.645	181.019	344.892
NFYC	1541.37	2091.03	1305.15	3019.3	1478.58	831.746	1024	1323.37	1074.91	1833.01	1734.13	1924.14	1606.83	1200.98		1858.6	1782.89	1710.26	2304.12	792.353	1217.75	648.067	1663.49	1924.14	1910.85	1595.73	2352.53	2272.4	1226.22		1200.98	3615.55	1332.57	1168.14	1618	1389.16	843.357	608.874	1332.57	1552.09	809.002	1009.9		1418.35	2916.45	1192.69	1278.29	1323.37	1845.76
ATF1	3061.45	5184.54	2665.15	2469.49	2740.08	2977.74	1795.29	4482.23	3191.46	1379.57	2503.97	1038.29	1734.13	1458.23		4359.66	5752.61	3104.19	1652	3444.31	3848.29	3956.48	4420.52	5330.3	1595.73	2610.3	1038.29	1710.26	2352.53		2256.7	2521.38	1663.49	1305.15	3104.19	1746.2	1978.24	1686.71	1351.18	2998.45	1770.57	1686.71		1910.85	2592.27	1807.78	1370.04	2646.74	3565.78
USF1	276.282	294.067	187.403	282.088	233.941	162.017	240.518	501.463	170.072	278.204	196.72	82.7106	121.095	372.217		151.167	237.207	194.012	242.191	134.364	141.044	240.518	319.573	179.769	282.088	153.277	116.162	168.897	362.039		130.69	111.43	106.891	179.769	237.207	200.854	235.568	219.793	172.446	261.379	176.069	142.025		153.277	116.97	105.42	138.141	266.871	152.219
CARM1	3769.09	1541.37	4420.52	2957.17	3795.3	2836.7	4576.41	6165.49	3040.3	6382.92	3743.05	3615.55	2876.3	2521.38		5184.54	2149.82	5442.3	2091.03	4124.49	3691.52	2385.37	4299.64	3169.41	4153.18	2957.17	3304	4211.15	2304.12		1871.53	3875.05	5832.91	1184.45	2486.67	1820.35	2665.15	2062.24	3350.13	2256.7	2304.12	2469.49		1509.65	3236.01	5634.22	1448.15	2352.53	2241.11
SMARCA4	9410.14	6562.36	9026.81	8135.41	7912.95	6746.86	5996.9	5330.3	4211.15	15716.6	8779.97	11747	5480.15	2574.36		6472.02	6338.83	9809.75	3717.2	6472.02	4240.45	7912.95	3902.01	6746.86	14868.8	7131.55	10513.8	8079.22	2194.99		4803.93	4803.93	12161.2	2817.11	6472.02	2683.69	3848.29	3666.02	5293.48	4240.45	2916.45	4420.52		2368.9	4672.57	9026.81	2817.11	4770.75	2120.22
CDK9	2452.44	2033.85	2256.7	3615.55	5330.3	1541.37	2998.45	2076.59	2352.53	2778.33	2797.65	2076.59	1438.15	1478.58		3104.19	2194.99	3743.05	3281.18	4096	2256.7	3640.7	2486.67	2225.63	3640.7	2556.58	2592.27	2385.37	2352.53		1448.15	2998.45	1964.57	2352.53	2288.2	1871.53	1428.22	3125.78	2241.11	2105.58	1105.13	5712.87		1530.73	2817.11	1951	2556.58	2592.27	2521.38
CCNT1	3213.66	2876.3	2225.63	3743.05	3875.05	2486.67	2401.97	4182.07	2320.15	2435.5	2210.26	1722.16	1488.87	3795.3		4737.79	3281.18	4329.55	4737.79	4576.41	2721.15	3929.15	8964.45	1992	3350.13	3019.3	1992	2320.15	6936.54		2896.31	2401.97	2320.15	2336.28	4124.49	2352.53	2977.74	5184.54	3492.39	3468.27	3902.01	3691.52		2665.15	2179.83	2210.26	2683.69	4389.98	3468.27
CDK7	1871.53	1964.57	1937.53	1438.15	2105.58	2210.26	2521.38	2368.9	2856.44	1389.16	2385.37	4329.55	1951	922.88		2179.83	2120.22	2836.7	2256.7	2721.15	2721.15	3281.18	2272.4	3929.15	1734.13	2435.5	4640.29	3516.68	1323.37		1584.71	652.575	1105.13	1251.98	935.763	1184.45	995.999	2210.26	1314.23	1144.1	855.13	962.071		1910.85	948.826	1226.22	1031.12	1160.07	1458.23
CTCF	803.414	792.353	548.748	1082.39	670.921	404.501	580.037	792.353	458.253	867.067	792.353	689.784	588.134	477.713		548.748	861.078	519.147	661.685	530.056	464.65	608.874	1002.93	617.374	891.444	685.019	694.581	837.532	634.73		433.534	572.051	634.73	501.463	533.742	292.036	374.806	367.093	388.023	407.315	415.873	344.892		369.646	661.685	584.071	357.054	445.722	337.794
TCF3	1031.12	652.575	1060.11	1112.82	781.445	1024	1606.83	1016.93	1009.9	2721.15	1074.91	734.185	685.019	670.921		1428.22	897.644	2019.8	1024	1160.07	1226.22	1530.73	861.078	1686.71	2721.15	1009.9	995.999	1287.18	572.051		196.72	385.343	630.346	162.017	372.217	600.491	229.126	321.795	724.077	685.019	238.856	268.727		200.854	448.822	526.394	213.783	380.038	572.051
Sp1	6208.38	6472.02	5712.87	8079.22	8902.53	4299.64	4640.29	9089.59	6295.04	8135.41	8719.32	5873.48	4576.41	10587		7804.01	6888.62	5673.41	6038.61	9345.14	5330.3	6038.61	8659.09	7181.15	9475.59	12416.8	5712.87	7131.55	13587.6		4482.23	3821.7	4544.8	4672.57	5220.6	2048	4039.61	3019.3	6517.03	4153.18	4451.27	3236.01		4359.66	3420.52	4124.49	4039.61	4837.35	1992
SPI1	157.586	100.427	149.086	110.661	105.42	148.056	124.5	93.7015	121.938	129.787	164.279	181.019	131.599	116.162		149.086	101.829	192.672	111.43	99.0442	158.683	138.141	152.219	92.4115	150.123	141.044	135.298	188.706	111.43		68.1197	58.0812	69.0706	70.0348	93.0542	110.661	70.5219	83.2859	91.1392	118.603	111.43	117.784		57.2816	95.0095	64.8934	128.89	74.028	75.0614
IRF4	85.0359	83.8652	74.5429	68.1197	64	74.5429	72.5046	71.5064	93.0542	72.0037	101.125	105.42	42.2243	53.8174		147.033	89.2636	74.028	58.4852	106.891	73.0089	62.2499	49.18	58.892	68.1197	77.7085	83.2859	62.2499	45.2548		10660.6	1734.13	2179.83	2401.97	3350.13	198.088	3590.58	83.2859	99.7331	138.141	3082.75	1089.92		8539.88	1937.53	2486.67	2452.44	2435.5	126.238
POU2F1	897.644	588.134	592.224	867.067	792.353	729.114	548.748	2683.69	948.826	335.461	388.023	315.173	413.001	2164.77		1287.18	630.346	1097.5	929.3	1112.82	1024	1606.83	4803.93	942.272	630.346	319.573	390.722	580.037	2076.59		675.588	564.175	455.087	600.491	814.629	1184.45	1136.2	837.532	694.581	588.134	948.826	552.565		421.679	749.612	666.287	826.001	975.501	2702.35
NFAT5	935.763	1552.09	935.763	1458.23	1520.15	1016.93	709.176	11190.6	548.748	975.501	2368.9	2469.49	1629.26	2336.28		1260.69	2225.63	1128.35	1168.14	1184.45	1332.57	803.414	7912.95	826.001	1278.29	2665.15	1964.57	1871.53	2592.27		879.171	2336.28	1045.52	1448.15	962.071	861.078	1389.16	2368.9	4640.29	2336.28	1209.34	530.056		657.114	1897.65	1002.93	1176.27	1089.92	754.826
[truncated: 28 more columns]

## Sheet: Table S2
MHC-II_inhibition
Gene name	SiGBM4 Untreated Avg (log2)	SiGBM15 Untreated Avg (log2)	SiGBM21 Untreated Avg (log2)	SiGBM35 Untreated Avg (log2)	SiGBM46 Untreated Avg (log2)	SiGBM52 Untreated Avg (log2)	SiGBM56 Untreated Avg (log2)	SiGBM66 Untreated Avg (log2)	SiGBM71 Untreated Avg (log2)	SiGBM75 Untreated Avg (log2)	SiGBM80 Untreated Avg (log2)	SiGBM91 Untreated Avg (log2)	SiGBM93 Untreated Avg (log2)	SiGBM141 Untreated Avg (log2)		SiGBM4 Guadecitabine Avg (log2)	SiGBM15 Guadecitabine Avg (log2)	SiGBM21 Guadecitabine Avg (log2)	SiGBM35 Guadecitabine Avg (log2)	SiGBM46 Guadecitabine Avg (log2)	SiGBM52 Guadecitabine Avg (log2)	SiGBM56 Guadecitabine Avg (log2)	SiGBM66 Guadecitabine Avg (log2)	SiGBM71 Guadecitabine Avg (log2)	SiGBM75 Guadecitabine Avg (log2)	SiGBM80 Guadecitabine Avg (log2)	SiGBM91 Guadecitabine Avg (log2)	SiGBM93 Guadecitabine Avg (log2)	SiGBM141 Guadecitabine Avg (log2)		SI8 Untreated Avg (log2)	SI12 Untreated Avg (log2)	SI15 Untreated Avg (log2)	SI59 Untreated Avg (log2)	SI64 Untreated Avg (log2)	SI182 Untreated Avg (log2)	SI74 Untreated Avg (log2)	SI93 Untreated Avg (log2)	SI107 Untreated Avg (log2)	SI160 Untreated Avg (log2)	SI173 Untreated Avg (log2)	SI180 Untreated Avg (log2)		SI8 Guadecitabine Avg (log2)	SI12 Guadecitabine Avg (log2)	SI15 Guadecitabine Avg (log2)	SI59 Guadecitabine Avg (log2)	SI64 Guadecitabine Avg (log2)	SI182 Guadecitabine Avg (log2)
IL10	34.0598	25.4572	54.5686	42.5179	39.1245	93.0542	28.0514	50.9143	33.5909	54.5686	24.0839	42.5179	33.3589	48.1679		66.7178	36.5044	56.1028	47.5048	53.8174	77.7085	70.5219	52.7098	43.7133	38.3193	42.2243	51.2685	35.7532	66.257		24.2515	29.0406	25.9921	22.3159	32	28.443	22.6274	34.0598	32.8996	32	39.9466	32.2226		26.3549	32.6724	28.0514	27.4741	31.3414	31.5594
TGFB1	1541.37	2503.97	3281.18	8841.04	3396.89	1408.55	4329.55	2288.2	1499.22	6080.61	989.119	1951	1746.2	9152.82		1045.52	2149.82	3956.48	5832.91	2856.44	685.019	2385.37	1807.78	792.353	5367.37	1038.29	1746.2	2435.5	1858.6		1009.9	249	1160.07	344.892	362.039	849.223	464.65	76.6386	995.999	1978.24	388.023	82.7106		855.13	213.783	1074.91	442.643	831.746	734.185
Myc	891.444	200.854	2062.24	292.036	2164.77	903.888	1398.83	4240.45	2740.08	2610.3	648.067	1408.55	1152.06	1698.45		448.822	112.986	1992	372.217	2336.28	439.586	1520.15	2385.37	1323.37	1562.89	572.051	1360.57	1782.89	3147.52		4803.93	2683.69	13307.9	1418.35	3169.41	1562.89	4904.87	222.861	2149.82	1067.48	4153.18	2538.92		3304	2556.58	11190.6	1243.34	2538.92	922.88
TLR2	16.5642	15.7797	17.8766	17.3878	23.7524	19.4271	17.5087	15.2422	17.3878	23.4254	26.3549	19.1597	19.8353	19.9733		30.4844	15.0324	19.8353	16.6795	25.8125	18.6357	18.1261	16.7955	18.0009	19.8353	17.8766	16.7955	20.6776	20.1122		16.3362	14.723	17.8766	15.1369	15.455	19.0273	16.3362	17.7531	13.3614	16.9123	21.4068	19.1597		14.8254	14.42	21.5557	15.6707	16.9123	18.2522
HSPA5	9674.69	12245.8	32995.9	9216.48	12854.6	10369.1	10369.1	160254	25888.1	13873.1	15286.8	12245.8	6251.56	47975.2		7332.05	13493.7	25531.7	11665.8	9946.68	9741.98	17079.8	86475.3	13587.6	14362.3	20171.1	11346.8	8841.04	48644.9		11425.7	7643.41	4269.94	15936	10513.8	6984.79	9607.86	13587.6	10884.6	8659.09	8964.45	13493.7		13682.1	7643.41	3258.52	13587.6	13307.9	3061.45
HSPD1	292.036	349.706	278.204	464.65	183.546	120.259	282.088	7590.61	237.207	278.204	333.144	235.568	254.232	5518.27		501.463	461.44	324.034	424.612	324.034	245.572	272.479	11346.8	404.501	245.572	357.054	302.334	352.139	13034.1		639.145	968.763	760.076	439.586	439.586	560.278	621.668	494.559	390.722	268.727	497.999	455.087		648.067	734.185	1209.34	288.015	471.136	315.173
BGN	8248.98	215.269	576.03	142.025	64	8192	235.568	6295.04	873.098	35364.2	95.6704	37640.5	27746.2	18179.2		4770.75	1478.58	1734.13	242.191	2320.15	7486.11	4269.94	8079.22	2759.13	41189.8	282.088	34877.3	52136.3	22381.2		22.6274	18.8959	26.5382	21.4068	27.2843	32.4467	50.9143	34.5353	32.6724	955.426	49.18	28.2465		22.0087	27.2843	20.6776	18.8959	27.8576	56.1028
PRDM1	508.463	2134.97	2418.67	5220.6	6208.38	3795.3	317.365	396.177	1278.29	1770.57	1448.15	60.5477	27.8576	1520.15		1296.13	2179.83	4211.15	2665.15	5955.47	5148.73	2149.82	335.461	3956.48	3516.68	2876.3	45.5696	38.5859	1686.71		118.603	40.7859	44.0173	103.968	132.514	501.463	116.162	643.591	118.603	229.126	88.0347	152.219		71.5064	58.892	50.9143	112.986	448.822	873.098
CNOT1; SNORA50A	5442.3	7434.4	5404.7	7383.04	5752.61	4182.07	2957.17	22851.5	7033.37	5367.37	5832.91	3516.68	3281.18	11993.8		8079.22	8248.98	8422.31	8135.41	6562.36	4938.99	7332.05	29532.2	8964.45	6382.92	4837.35	3717.2	5220.6	19756		4240.45	2134.97	2610.3	3541.14	6382.92	3929.15	3492.39	5330.3	4329.55	4576.41	3304	4329.55		3213.66	1710.26	3213.66	4096	5673.41	4299.64
FOXP1	12944	10441.2	10155.7	12503.1	13216	5256.91	4837.35	2836.7	9152.82	11585.2	3615.55	11747	16844.6	2759.13		12331	12765.8	9674.69	12161.2	16046.8	5367.37	5404.7	2977.74	7912.95	10085.5	3350.13	10441.2	25355.3	3541.14		35.261	613.109	560.278	910.175	312.996	4837.35	491.143	797.865	6165.49	2452.44	436.549	254.232		43.4113	568.1	803.414	734.185	410.148	5184.54
ZMYND8	4837.35	1884.54	3468.27	4067.71	2683.69	1833.01	1438.15	6608.01	1468.37	2019.8	1734.13	1136.2	1305.15	2210.26		4705.07	1652	2797.65	2304.12	2352.53	1924.14	3125.78	4737.79	2105.58	2076.59	1770.57	1360.57	2194.99	2194.99		7033.37	7967.99	8192	6295.04	3350.13	1951	11268.4	7750.1	3396.89	1428.22	10660.6	4576.41		5673.41	7643.41	7696.57	4513.4	4544.8	2105.58
TAF7	198.088	237.207	372.217	254.232	254.232	278.204	1458.23	1924.14	374.806	245.572	2469.49	430.539	209.383	1488.87		315.173	433.534	418.766	372.217	286.026	407.315	1002.93	3373.43	374.806	274.374	2916.45	522.758	393.44	3350.13		222.861	312.996	442.643	600.491	380.038	306.555	427.565	749.612	235.568	243.875	319.573	232.325		487.751	270.597	372.217	413.001	445.722	202.251
EZH2	9877.98	6936.54	1924.14	7131.55	1758.34	7434.4	3640.7	1871.53	4211.15	5752.61	5914.33	1031.12	1002.93	760.076		16728.3	9152.82	4938.99	8841.04	2352.53	9410.14	4359.66	5113.16	7033.37	6338.83	5367.37	1243.34	867.067	2272.4		2105.58	8719.32	7231.1	1758.34	5712.87	5404.7	3373.43	4973.34	6841.04	6562.36	3213.66	6562.36		2469.49	7281.4	6382.92	968.763	3191.46	7858.29
SUZ12	290.018	541.193	240.518	308.687	186.108	382.681	247.28	1618	344.892	324.034	689.784	247.28	178.527	1226.22		385.343	617.374	359.538	304.437	191.341	367.093	439.586	2896.31	519.147	362.039	418.766	210.839	249	1530.73		333.144	182.278	230.72	330.842	388.023	290.018	225.972	222.861	254.232	398.932	142.025	129.787		221.322	121.095	265.028	300.246	300.246	278.204
[truncated: 28 more columns]

## Sheet: Table S3
EMT process_activation
Gene name	SiGBM4 Untreated Avg (log2)	SiGBM15 Untreated Avg (log2)	SiGBM21 Untreated Avg (log2)	SiGBM35 Untreated Avg (log2)	SiGBM46 Untreated Avg (log2)	SiGBM52 Untreated Avg (log2)	SiGBM56 Untreated Avg (log2)	SiGBM66 Untreated Avg (log2)	SiGBM71 Untreated Avg (log2)	SiGBM75 Untreated Avg (log2)	SiGBM80 Untreated Avg (log2)	SiGBM91 Untreated Avg (log2)	SiGBM93 Untreated Avg (log2)	SiGBM141 Untreated Avg (log2)		SiGBM4 Guadecitabine Avg (log2)	SiGBM15 Guadecitabine Avg (log2)	SiGBM21 Guadecitabine Avg (log2)	SiGBM35 Guadecitabine Avg (log2)	SiGBM46 Guadecitabine Avg (log2)	SiGBM52 Guadecitabine Avg (log2)	SiGBM56 Guadecitabine Avg (log2)	SiGBM66 Guadecitabine Avg (log2)	SiGBM71 Guadecitabine Avg (log2)	SiGBM75 Guadecitabine Avg (log2)	SiGBM80 Guadecitabine Avg (log2)	SiGBM91 Guadecitabine Avg (log2)	SiGBM93 Guadecitabine Avg (log2)	SiGBM141 Guadecitabine Avg (log2)		SI8 Untreated Avg (log2)	SI12 Untreated Avg (log2)	SI15 Untreated Avg (log2)	SI59 Untreated Avg (log2)	SI64 Untreated Avg (log2)	SI182 Untreated Avg (log2)	SI74 Untreated Avg (log2)	SI93 Untreated Avg (log2)	SI107 Untreated Avg (log2)	SI160 Untreated Avg (log2)	SI173 Untreated Avg (log2)	SI180 Untreated Avg (log2)		SI8 Guadecitabine Avg (log2)	SI12 Guadecitabine Avg (log2)	SI15 Guadecitabine Avg (log2)	SI59 Guadecitabine Avg (log2)	SI64 Guadecitabine Avg (log2)	SI182 Guadecitabine Avg (log2)
VEGFA	4837.35	12765.8	86475.3	24833.5	68319	38967.9	32093.6	54350.3	63303.6	46020.8	44146.1	10587	7750.1	95287.5		9607.86	14972.2	51776.1	19756	56658.3	37380.5	55878.3	33923.6	42939	32316.9	56658.3	11425.7	12331	64187.3		3258.52	2592.27	9809.75	2628.46	1120.56	13969.6	4938.99	4737.79	52136.3	54728.3	5955.47	5007.93		2105.58	2646.74	6984.79	2957.17	1758.34	8192
TPM4	10441.2	10513.8	8964.45	7804.01	6251.56	11113.3	7181.15	74761.1	7750.1	12854.6	7538.18	13307.9	6080.61	101421		6038.61	9216.48	8306.36	6793.79	7538.18	10226.3	5042.77	59064.4	7590.61	10441.2	7281.4	13777.2	9152.82	75804.7		3956.48	2759.13	2149.82	3691.52	3396.89	6165.49	4124.49	3769.09	11585.2	6746.86	4837.35	5184.54		3468.27	1520.15	3019.3	3040.3	3615.55	4837.35
OXTR	159.786	153.277	157.586	167.73	140.07	132.514	117.784	689.784	186.108	129.787	153.277	182.278	134.364	347.291		282.088	191.341	166.572	143.013	164.279	196.72	100.427	445.722	203.657	136.239	144.007	178.527	179.769	568.1		159.786	159.786	122.786	116.162	138.141	146.018	147.033	146.018	221.322	194.012	164.279	221.322		159.786	195.361	109.896	170.072	140.07	158.683
MYLK	52864.1	12077.2	30786.3	12161.2	53602	27175.1	26432	2574.36	43538.4	26987.4	42939	7231.1	1964.57	26249.5		40622.7	11425.7	28924.4	15286.8	52136.3	24662	17805.1	2019.8	40622.7	26801	42055.3	23657.3	7434.4	12331		382.681	75.5835	166.572	648.067	2033.85	8902.53	1663.49	1168.14	7590.61	7231.1	1260.69	2005.85		254.232	165.421	210.839	1924.14	6517.03	9280.58
WNT16	45.2548	44.6318	44.6318	40.2244	63.5579	60.1295	46.2057	149.086	52.3457	48.5029	48.8403	56.493	54.1917	71.0124		113.772	82.1393	55.3304	56.8859	79.8932	79.8932	70.5219	121.938	68.5935	64.8934	79.3413	86.2229	50.2134	114.563		34.2968	39.3966	48.1679	33.5909	36.5044	39.3966	38.3193	37.5307	40.5042	33.1285	33.8246	31.125		33.3589	37.2715	30.2738	39.6706	32.2226	40.7859
WNT5A	413.001	218.275	19349.4	9877.98	13873.1	21920.6	657.114	23821.9	3061.45	3848.29	12503.1	501.463	374.806	24322.4		630.346	252.476	15825.9	7590.61	16046.8	19484	4329.55	10734.7	3691.52	4269.94	19893.4	719.076	474.413	44762.4		122.786	481.036	93.7015	112.986	184.823	87.4266	588.134	152.219	1992	1478.58	393.44	133.436		128	333.144	116.97	120.259	224.411	113.772
SERPINE2	215.269	548.748	989.119	3396.89	1951	418.766	191.341	31872	1833.01	749.612	8480.89	935.763	398.932	10369.1		151.167	652.575	596.344	3640.7	1351.18	487.751	879.171	19215.7	2778.33	1074.91	10960.3	897.644	232.325	9345.14		4737.79	2998.45	5996.9	4576.41	2418.67	83.2859	25180.2	37122.3	837.532	138.141	21321.2	15181.2		5042.77	2418.67	4269.94	5007.93	5293.48	74.5429
PLOD2	1978.24	8248.98	23657.3	4329.55	20738.2	8659.09	3236.01	108701	46020.8	5442.3	24154.4	4904.87	1458.23	223513		4182.07	10369.1	22073.1	3104.19	26987.4	9809.75	10960.3	99334	52136.3	10085.5	26615.9	3640.7	1795.29	218913		1370.04	1038.29	278.204	770.686	541.193	843.357	146.018	910.175	3169.41	16270.8	207.937	617.374		1200.98	1251.98	491.143	600.491	552.565	1045.52
FAP	3019.3	2033.85	22226.6	5556.65	29737.6	27364.2	4482.23	1209.34	20452.6	22536.9	11747	312.996	709.176	1978.24		2936.74	1722.16	6841.04	2368.9	26987.4	14562.8	6382.92	455.087	8964.45	16158.4	9809.75	215.269	494.559	634.73		18053.6	1160.07	20.393	9674.69	18820.3	121.095	2352.53	178.527	6382.92	8599.28	2521.38	2574.36		15716.6	1209.34	20.6776	7033.37	18179.2	77.1717
COL4A2	183.546	142.025	205.074	147.033	195.361	164.279	272.479	6700.25	187.403	190.019	130.69	352.139	196.72	14164.6		225.972	156.498	319.573	215.269	133.436	137.187	188.706	6208.38	162.017	229.126	153.277	568.1	304.437	17559.9		124.5	109.137	88.647	141.044	163.144	74.5429	88.0347	101.829	148.056	142.025	170.072	141.044		101.125	137.187	100.427	141.044	171.255	85.6274
MMP14	1833.01	4904.87	16844.6	1734.13	8192	10513.8	3769.09	22073.1	12590.1	27939.1	5480.15	1067.48	1168.14	45073.8		1438.15	2759.13	9089.59	879.171	7486.11	6208.38	10155.7	10587	6382.92	12854.6	3956.48	1428.22	2210.26	23657.3		11505.2	14362.3	10809.4	8135.41	11665.8	6608.01	16046.8	5634.22	1136.2	10369.1	10441.2	11505.2		6038.61	12677.7	13682.1	6472.02	9541.5	760.076
ITGB3	94.3532	150.123	424.612	280.139	111.43	247.28	326.288	643.591	362.039	132.514	430.539	86.2229	44.3235	3769.09		131.599	110.661	145.009	205.074	78.7932	200.854	1052.79	266.871	306.555	75.0614	474.413	48.8403	106.153	3281.18		14766.1	1584.71	3541.14	9410.14	639.145	32.4467	1418.35	1807.78	831.746	146.018	1038.29	192.672		13493.7	1520.15	3590.58	10226.3	1112.82	35.0174
COL1A2	15393.1	22693.6	49323.9	3350.13	30362.4	30786.3	3147.52	97289.7	32768	29532.2	29737.6	41476.3	27175.1	244589		13124.7	21920.6	18053.6	5042.77	30786.3	22226.6	5367.37	38967.9	19215.7	25531.7	32316.9	32768	43841.2	152664		873.098	1052.79	1234.75	797.865	1192.69	1031.12	1031.12	1663.49	1458.23	1458.23	1260.69	1251.98		1031.12	1002.93	1573.76	1045.52	1260.69	1200.98
SNAI1	85.0359	51.2685	44.3235	67.6492	85.0359	29.446	30.4844	167.73	51.9842	44.6318	37.014	36.2523	34.0598	37.7918		73.0089	47.1766	75.0614	115.36	83.8652	27.0958	153.277	680.287	39.3966	49.8665	43.4113	53.8174	45.2548	232.325		36.0019	28.2465	36.0019	29.2426	37.7918	39.3966	39.1245	40.5042	33.1285	22.7848	33.1285	53.0765		25.2813	27.4741	30.2738	27.4741	28.6408	54.1917
COL5A2	53.4456	268.727	300.246	143.013	272.479	112.206	134.364	3848.29	219.793	179.769	284.05	385.343	433.534	7858.29		83.2859	257.781	216.767	139.102	229.126	127.116	181.019	1251.98	196.72	135.298	304.437	445.722	580.037	5480.15		58.4852	44.6318	68.5935	67.1819	55.7152	56.1028	54.5686	136.239	224.411	56.1028	53.0765	90.5097		48.8403	91.7731	49.5221	66.257	54.9482	58.0812
COL5A3	68.5935	78.249	72.5046	59.7141	87.4266	79.3413	87.4266	137.187	93.7015	72.0037	86.8227	79.3413	78.249	82.1393		116.162	81.5719	72.0037	58.0812	59.3016	87.4266	72.5046	82.1393	86.2229	71.0124	78.7932	74.028	83.8652	78.249		86.8227	86.2229	105.42	75.0614	86.8227	77.1717	82.7106	76.1093	77.7085	86.2229	86.8227	67.6492		55.7152	109.896	91.7731	82.7106	99.7331	87.4266
COL4A1	54.1917	44.6318	100.427	34.7755	34.0598	51.6251	47.8352	1168.14	24.0839	31.125	32.6724	205.074	91.1392	5832.91		53.4456	35.261	77.1717	53.8174	28.2465	80.4489	65.3448	407.315	40.5042	55.3304	29.446	401.707	106.891	6038.61		17.8766	15.6707	19.4271	20.2521	27.2843	15.0324	22.7848	16.9123	16.3362	17.1484	14.8254	25.8125		14.723	13.737	14.9285	17.8766	34.0598	17.2677
FLNA	2452.44	526.394	1168.14	670.921	4672.57	1389.16	995.999	861.078	1074.91	7033.37	2149.82	7332.05	1278.29	4124.49		504.951	382.681	849.223	212.306	3717.2	564.175	1448.15	724.077	770.686	3821.7	1468.37	5148.73	2556.58	3615.55		71.5064	60.9688	108.383	73.0089	103.968	42.8137	177.294	83.8652	385.343	126.238	121.095	62.2499		34.7755	75.5835	76.1093	82.7106	67.1819	50.2134
CAP2	11268.4	11268.4	7082.29	5673.41	8422.31	7181.15	3640.7	9152.82	4837.35	4359.66	12331	9607.86	4705.07	10441.2		9280.58	11268.4	6608.01	3541.14	7696.57	8306.36	4608.24	11747	7082.29	5293.48	8480.89	8964.45	7332.05	17928.9		2836.7	9216.48	11585.2	5752.61	2352.53	8599.28	4451.27	2091.03	13216	10369.1	3590.58	5148.73		2091.03	8480.89	11190.6	5673.41	3304	7967.99
SPP1	118.603	237.207	85.0359	112.986	124.5	109.137	148.056	48.1679	67.1819	128.89	140.07	114.563	64.4452	21.4068		168.897	464.65	113.772	315.173	133.436	112.206	372.217	73.0089	63.5579	190.019	198.088	53.0765	65.3448	49.5221		968.763	88.0347	75.0614	803.414	7131.55	74.028	4211.15	8248.98	3420.52	81.0084	3666.02	491.143		1499.22	78.7932	72.5046	1499.22	6472.02	71.5064
CALD1	21027.6	18951.2	18053.6	6936.54	30362.4	31872	4576.41	15076.4	14066.7	17438.6	15286.8	34397.1	11505.2	49667		11828.7	18179.2	17559.9	7383.04	21769.2	26432	6746.86	7231.1	17928.9	14766.1	16384	28133.5	18820.3	51776.1		3565.78	2418.67	1200.98	1448.15	2194.99	634.73	4837.35	5914.33	4705.07	5752.61	5996.9	4096		2683.69	2896.31	1499.22	1573.76	2288.2	407.315
SNTB1	40.5042	38.8542	103.968	33.1285	352.139	147.033	61.8199	24.0839	146.018	74.028	56.493	252.476	70.5219	504.951		58.892	40.5042	64	30.0647	328.557	242.191	86.8227	26.1729	93.0542	43.4113	51.9842	207.937	64.8934	404.501		1120.56	433.534	135.298	837.532	464.65	37.5307	781.445	962.071	35.7532	31.5594	530.056	922.88		922.88	418.766	188.706	657.114	372.217	38.8542
MGP	3640.7	2876.3	32	333.144	79.3413	29.8571	2076.59	24.2515	59.7141	477.713	2256.7	8659.09	16384	22.4711		1530.73	4803.93	63.1189	442.643	107.635	33.3589	1499.22	17.7531	294.067	1698.45	2091.03	13493.7	26801	16.4498		27.4741	7967.99	23.9176	1458.23	3326.99	20.1122	398.932	8023.41	349.706	44.0173	362.039	54.1917		24.0839	8659.09	23.2636	4420.52	5752.61	20.8215
LAMC1	2401.97	7281.4	9809.75	5996.9	10960.3	6888.62	10015.9	55492.3	7082.29	7538.18	13777.2	15825.9	7804.01	62000.8		2105.58	4938.99	5752.61	5442.3	10015.9	5480.15	9809.75	30573.6	8306.36	6382.92	14664.1	15716.6	14362.3	60305.4		7590.61	3444.31	3666.02	5256.91	6165.49	6038.61	12161.2	18951.2	9541.5	8719.32	9607.86	9410.14		5712.87	3019.3	4420.52	4672.57	6427.31	2521.38
FMOD	22.6274	19.1597	26.9087	21.259	18.1261	18.8959	16.9123	99.7331	19.8353	19.8353	16.9123	23.1029	42.8137	34.0598		69.551	24.9333	21.7057	24.9333	20.9663	22.9433	20.5348	92.4115	15.8895	23.1029	20.6776	22.9433	84.4485	27.0958		17.8766	15.1369	15.5625	20.1122	15.1369	17.7531	14.3204	18.1261	15.6707	18.507	21.7057	18.8959		14.42	17.7531	16.6795	18.8959	18.507	17.1484
SLC2A10	99.0442	91.1392	114.563	76.6386	194.012	77.7085	74.028	989.119	99.0442	77.7085	97.6806	95.6704	105.42	1770.57		89.8845	93.0542	151.167	70.0348	110.661	56.493	109.137	634.73	71.5064	95.0095	90.5097	90.5097	80.4489	760.076		23.4254	22.3159	19.9733	18.507	22.7848	22.3159	67.1819	18.7654	20.5348	29.6508	33.1285	31.5594		23.4254	22.1618	27.0958	19.5622	24.0839	20.393
MET	13873.1	6984.79	4329.55	4182.07	3743.05	5404.7	2062.24	15716.6	9741.98	7033.37	11993.8	2503.97	634.73	10660.6		21469.5	7858.29	7538.18	4211.15	4544.8	6517.03	3396.89	21027.6	11993.8	7912.95	10369.1	2225.63	855.13	16728.3		719.076	18.3792	36.7583	71.0124	13400.5	9475.59	347.291	770.686	5293.48	3691.52	243.875	2019.8		604.668	24.0839	24.2515	390.722	10085.5	10513.8
POU3F1	42.5179	38.3193	36.0019	38.0546	31.125	33.1285	31.5594	28.2465	32	35.261	31.3414	34.5353	30.0647	33.1285		36.2523	37.014	31.125	44.9422	34.5353	34.7755	34.0598	20.2521	27.8576	32.8996	36.7583	38.5859	28.6408	27.4741		43.1115	46.8507	42.5179	37.014	48.1679	35.5062	42.2243	42.2243	33.3589	43.1115	40.2244	47.8352		40.7859	32	49.8665	35.7532	44.9422	39.3966
NGFR	48.8403	58.4852	52.3457	51.6251	45.8866	78.249	92.4115	63.5579	73.0089	47.1766	54.1917	50.2134	51.6251	126.238		117.784	80.4489	55.3304	97.6806	67.1819	78.249	95.0095	154.343	148.056	65.7993	86.2229	61.3929	82.7106	93.0542		2469.49	319.573	96.3358	501.463	1136.2	121.095	347.291	149.086	91.1392	145.009	238.856	155.417		1562.89	237.207	132.514	849.223	1209.34	188.706
PAX6	439.586	643.591	515.561	494.559	661.685	455.087	254.232	1782.89	401.707	304.437	206.5	42.5179	39.1245	5148.73		657.114	1217.75	843.357	689.784	1144.1	657.114	229.126	2149.82	826.001	270.597	268.727	41.6429	33.1285	5042.77		17.0299	14.723	17.7531	14.723	13.4543	38.8542	15.6707	14.9285	12.9063	15.3482	16.7955	15.6707		16	11.5514	14.0257	15.455	12.4666	53.8174
HOXA7	147.033	340.144	155.417	138.141	83.2859	504.951	70.5219	584.071	184.823	1031.12	99.0442	86.8227	59.3016	497.999		177.294	719.076	202.251	135.298	119.428	670.921	85.6274	382.681	282.088	910.175	118.603	142.025	103.968	541.193		109.896	107.635	149.086	83.8652	115.36	398.932	106.153	219.793	99.0442	240.518	81.0084	216.767		101.125	106.891	141.044	106.891	103.968	200.854
IFT74	190.019	163.144	119.428	112.986	79.8932	230.72	46.2057	152.219	55.3304	46.5271	78.7932	173.645	335.461	200.854		588.134	209.383	141.044	86.2229	67.1819	213.783	39.6706	196.72	91.1392	53.4456	74.028	141.044	321.795	230.72		243.875	57.68	31.5594	61.3929	83.8652	79.8932	79.3413	29.446	151.167	140.07	75.0614	42.8137		135.298	54.9482	32.8996	39.9466	92.4115	85.0359
AP3B1	3236.01	4067.71	2320.15	4067.71	4153.18	4544.8	6700.25	477.713	2721.15	3213.66	4640.29	5330.3	3213.66	809.002		5442.3	3848.29	3061.45	3666.02	4124.49	5442.3	5330.3	467.882	2836.7	2646.74	5367.37	4837.35	4067.71	1200.98		5673.41	5914.33	4329.55	5518.27	4299.64	1910.85	3743.05	3104.19	3821.7	3516.68	3304	2194.99		5148.73	5007.93	3983.99	3769.09	4269.94	1552.09
PDGFA	97.0059	760.076	1795.29	477.713	1128.35	491.143	1016.93	3326.99	596.344	797.865	1038.29	167.73	168.897	10660.6		155.417	709.176	2336.28	487.751	935.763	504.951	5404.7	3516.68	1226.22	879.171	1045.52	342.509	242.191	7858.29		138.141	704.277	190.019	172.446	238.856	179.769	552.565	3821.7	55.3304	288.015	328.557	2778.33		115.36	792.353	138.141	242.191	247.28	207.937
ADAM9	1009.9	2452.44	2241.11	1499.22	1478.58	1438.15	1351.18	16612.7	2385.37	2005.85	4608.24	2288.2	1833.01	8779.97		1089.92	2896.31	1937.53	1468.37	1640.59	1418.35	1722.16	11828.7	2740.08	2005.85	5220.6	2225.63	1858.6	13034.1		724.077	592.224	596.344	600.491	427.565	541.193	942.272	734.185	1530.73	1314.23	1234.75	1045.52		596.344	533.742	935.763	699.413	572.051	526.394
FRAS1	89.2636	101.125	97.0059	70.0348	135.298	116.97	104.691	91.1392	103.25	79.3413	97.6806	134.364	111.43	86.2229		174.853	103.25	83.2859	91.1392	97.6806	121.938	109.896	98.36	115.36	114.563	103.25	115.36	118.603	126.238		128.89	79.3413	66.7178	110.661	85.0359	77.7085	66.257	71.0124	85.0359	99.7331	99.7331	64		85.0359	61.8199	81.5719	74.5429	91.7731	106.153
FGF7	168.897	116.162	249	168.897	1379.57	837.532	106.153	159.786	310.834	125.366	259.574	250.732	181.019	126.238		276.282	86.8227	173.645	151.167	1448.15	433.534	280.139	126.238	126.238	212.306	424.612	202.251	256	292.036		73.5167	36.5044	48.5029	71.5064	124.5	65.7993	76.6386	62.2499	56.493	68.5935	64.4452	57.2816		77.1717	61.8199	187.403	69.551	195.361	64.8934
KRT10	16.5642	17.5087	17.8766	24.59	19.4271	21.7057	18.1261	13.5479	19.5622	28.0514	21.4068	25.1067	18.8959	12.3805		49.5221	23.5883	20.8215	36.7583	25.4572	23.7524	27.0958	19.0273	28.0514	23.1029	24.4201	43.4113	41.3553	20.8215		16.1113	16.1113	16.1113	47.1766	35.0174	16.1113	28.443	38.3193	21.8566	19.6983	26.9087	20.393		25.2813	25.1067	20.6776	25.4572	32.6724	13.0864
TGM3	377.413	178.527	230.72	245.572	280.139	308.687	183.546	139.102	302.334	200.854	195.361	274.374	232.325	144.007		194.012	203.657	178.527	280.139	265.028	200.854	221.322	151.167	245.572	207.937	278.204	259.574	306.555	88.0347		215.269	176.069	183.546	144.007	213.783	212.306	190.019	209.383	263.197	237.207	233.941	230.72		227.544	178.527	278.204	183.546	188.706	252.476
SCEL	20.1122	10.3388	16	13.5479	23.5883	16.3362	18.0009	19.6983	16.5642	16.5642	18.0009	17.0299	12.4666	17.1484		32.4467	21.8566	16.2234	21.7057	25.2813	25.6342	26.5382	22.6274	25.4572	24.761	17.8766	19.9733	18.8959	18.8959		22.4711	15.3482	15.2422	19.6983	21.1121	2256.7	23.4254	18.7654	18.2522	21.7057	19.2929	18.2522		17.7531	20.393	17.0299	25.2813	24.0839	814.629
LIPM	21.7057	22.0087	26.7228	20.9663	22.9433	21.7057	21.8566	25.9921	21.8566	19.8353	20.9663	21.1121	18.8959	16.9123		29.446	14.42	18.0009	20.6776	20.9663	18.507	13.8326	18.3792	18.2522	18.507	14.723	13.8326	19.5622	20.6776		22.9433	25.8125	22.1618	24.9333	16.4498	13.737	22.0087	20.1122	23.9176	23.2636	20.9663	23.2636		39.6706	24.59	22.1618	15.0324	21.5557	21.8566
KRT9	73.0089	55.3304	52.7098	54.1917	79.3413	53.4456	67.6492	65.7993	60.5477	60.5477	53.4456	78.249	56.8859	58.4852		135.298	38.8542	54.5686	39.3966	51.6251	49.18	37.7918	59.7141	51.9842	43.4113	48.5029	58.4852	48.1679	58.0812		65.3448	49.18	64	59.3016	66.257	67.1819	76.1093	55.7152	62.6829	69.0706	51.9842	78.7932		57.68	61.8199	52.7098	56.8859	47.1766	45.5696
POSTN	1192.69	86.8227	75.5835	714.109	6038.61	491.143	374.806	118.603	88.647	760.076	1168.14	70.0348	111.43	37122.3		600.491	55.7152	30.0647	176.069	4544.8	306.555	163.144	225.972	61.8199	474.413	1488.87	31.779	56.493	18305.6		20.1122	21.7057	21.4068	21.259	18.7654	24.9333	32.8996	23.2636	754.826	45.2548	26.9087	49.5221		20.9663	23.5883	22.6274	22.7848	18.0009	25.6342
GREM1	91.1392	97.6806	19349.4	115.36	85.0359	6080.61	77.1717	51063.3	1807.78	91.7731	125.366	324.034	59.7141	140479		364.557	98.36	3373.43	160.898	304.437	3795.3	362.039	13587.6	849.223	190.019	114.563	284.05	147.033	62000.8		76.1093	44.3235	82.1393	78.7932	111.43	247.28	73.0089	73.0089	77.7085	167.73	97.6806	101.125		78.249	69.551	90.5097	54.9482	62.6829	427.565
LAMA1	393.44	45.5696	49.8665	28.0514	44.6318	38.0546	39.9466	195.361	34.0598	221.322	33.5909	60.5477	38.3193	388.023		596.344	70.0348	44.0173	56.493	69.551	29.2426	53.4456	111.43	31.779	225.972	42.5179	66.257	55.3304	415.873		2797.65	1530.73	3281.18	1698.45	714.109	37.2715	5914.33	7486.11	135.298	44.6318	3615.55	6122.9		3191.46	1278.29	3444.31	2521.38	1184.45	46.5271
ITGB1	55109	29125.6	61572.6	23331.6	58251.2	46341	27554.5	135694	62866.3	41189.8	40905.3	42642.4	17198.6	120611		37380.5	25531.7	40622.7	21469.5	59475.2	32768	61572.6	107204	53602	31216	26615.9	40622.7	35610.1	97966.4		29328.2	21173.9	9541.5	16728.3	32316.9	26249.5	39511.9	29532.2	76332	57848.8	33689.2	41764.8		19756	18951.2	21173.9	21920.6	38967.9	18433
THBS1	66450.8	32768	36107.2	81245.5	149522	64633.7	14868.8	15716.6	77397.5	85877.9	70239.7	67378.5	13216	175365		47643.8	25709.3	46020.8	46663.3	116502	86475.3	38431.5	19349.4	74761.1	104273	60724.9	57052.4	32541.7	187951		522.758	4039.61	694.581	51.6251	1448.15	809.002	16844.6	29944.4	62.6829	77935.9	14972.2	4672.57		530.056	4011.71	519.147	719.076	6746.86	3821.7
KDR	17.7531	15.3482	19.2929	19.8353	22.6274	22.6274	16.5642	18.6357	18.7654	21.5557	18.3792	21.8566	16.4498	17.0299		23.7524	15.5625	30.2738	21.7057	14.42	16.1113	17.8766	16.3362	16.7955	29.0406	18.7654	20.9663	18.1261	14.6213		1924.14	35.261	32.4467	45.8866	51.6251	47.8352	580.037	3492.39	29.8571	38.0546	604.668	173.645		1541.37	24.0839	38.3193	158.683	109.137	48.5029
VCAM1	410.148	982.286	11993.8	112.986	1722.16	1468.37	634.73	1845.76	4240.45	537.455	3875.05	424.612	1978.24	6165.49		955.426	1833.01	2164.77	71.0124	1858.6	1360.57	809.002	304.437	2646.74	714.109	5042.77	354.588	3169.41	6746.86		34.7755	29.6508	35.0174	45.8866	34.5353	23.4254	26.9087	29.6508	4329.55	181.019	46.5271	31.5594		39.3966	24.0839	34.5353	19.1597	46.2057	26.5382
PTX3	145.009	494.559	2936.74	99.7331	195.361	749.612	342.509	8135.41	885.286	556.408	451.944	85.6274	31.3414	430.539		326.288	814.629	885.286	103.25	306.555	401.707	2062.24	1937.53	1136.2	621.668	344.892	137.187	60.1295	515.561		32.4467	35.5062	49.18	34.0598	49.8665	141.044	51.6251	43.1115	72.0037	51.2685	81.0084	93.7015		30.4844	48.8403	42.8137	45.8866	43.4113	259.574
MEST	1370.04	17079.8	458.253	172.446	5914.33	219.793	73.0089	1323.37	298.172	491.143	922.88	4039.61	5712.87	4837.35		1192.69	13777.2	1031.12	300.246	3326.99	522.758	433.534	2486.67	497.999	369.646	541.193	1820.35	7383.04	9280.58		19.0273	21.7057	39.6706	29.0406	18.507	634.73	19.4271	21.4068	28.2465	23.4254	19.8353	23.2636		22.4711	25.4572	24.9333	18.1261	23.7524	410.148
TIMP1	28924.4	27364.2	30786.3	44762.4	47643.8	25006.2	20738.2	9607.86	27364.2	41764.8	29737.6	57449.2	41476.3	9152.82		28526.2	32093.6	44762.4	68319	48983.2	20594.9	59475.2	22536.9	31000.4	54350.3	43237.6	61572.6	76332	6208.38		13124.7	9541.5	5752.61	16270.8	12416.8	18179.2	37640.5	14066.7	34397.1	20171.1	37122.3	30362.4		11665.8	8599.28	4576.41	37380.5	37640.5	13216
SCG2	30.2738	855.13	59.3016	199.466	144.007	78.249	31.3414	1951	86.8227	30.6965	127.116	32	27.6652	310.834		22.3159	254.232	56.1028	93.7015	186.108	60.5477	46.8507	625.992	69.551	71.5064	87.4266	24.0839	37.2715	461.44		24.0839	13.737	13.5479	77.7085	23.4254	10.4107	20.6776	37.014	72.0037	377.413	23.5883	20.9663		21.8566	26.1729	37.7918	55.3304	41.3553	15.3482
TCF15	113.772	92.4115	176.069	130.69	113.772	156.498	200.854	145.009	203.657	152.219	159.786	140.07	149.086	111.43		221.322	135.298	179.769	109.896	116.97	143.013	100.427	86.2229	92.4115	108.383	99.7331	96.3358	109.137	93.7015		116.97	64.8934	50.9143	89.8845	96.3358	88.647	99.7331	107.635	106.891	121.095	101.125	101.125		91.7731	103.25	90.5097	98.36	85.0359	143.013
ATP8A2	33.1285	25.8125	35.5062	45.8866	20.5348	26.3549	25.6342	19.0273	28.443	51.6251	37.2715	41.0696	25.4572	23.7524		70.5219	23.4254	28.443	43.4113	30.4844	32	27.8576	24.0839	27.6652	34.2968	22.6274	37.014	28.6408	24.59		34.7755	27.6652	28.84	25.8125	32	24.0839	41.6429	27.2843	29.0406	45.5696	33.3589	45.2548		21.7057	19.9733	22.6274	31.779	31.125	18.6357
HPSE	77.7085	2683.69	102.537	65.3448	45.2548	75.0614	134.364	52.3457	213.783	122.786	238.856	86.8227	335.461	67.1819		113.772	2759.13	401.707	286.026	35.5062	188.706	232.325	85.0359	942.272	213.783	256	178.527	385.343	369.646		119.428	40.5042	33.8246	126.238	56.8859	634.73	42.8137	34.7755	66.7178	54.1917	41.0696	41.3553		192.672	34.2968	30.4844	192.672	106.153	1606.83
CDH3	2241.11	2574.36	2210.26	2164.77	2385.37	2149.82	2646.74	1884.54	2486.67	2336.28	2418.67	2896.31	2272.4	2076.59		2836.7	2336.28	2435.5	2091.03	2179.83	2164.77	2452.44	1807.78	2418.67	2210.26	2368.9	2288.2	2469.49	2019.8		4770.75	2385.37	5148.73	2740.08	2538.92	2740.08	2486.67	2610.3	2916.45	2936.74	2574.36	2452.44		3420.52	2469.49	3281.18	2797.65	2759.13	2896.31
ASCL4	14.42	14.1232	14.0257	14.1232	14.8254	13.8326	14.723	15.3482	16.2234	16	16.6795	15.6707	15.5625	15.2422		14.723	15.0324	13.0864	16	15.5625	15.1369	13.1775	14.0257	15.6707	13.6422	17.2677	20.9663	13.8326	14.8254		16.4498	16.1113	15.455	14.723	13.3614	14.5203	14.42	13.0864	12.996	13.9288	13.8326	12.996		21.5557	12.9063	12.3805	16.2234	12.9063	14.1232
RBPJ	1379.57	1105.13	1234.75	929.3	1573.76	1045.52	837.532	1168.14	3929.15	1351.18	6165.49	552.565	652.575	5595.3		1438.15	792.353	1144.1	393.44	1144.1	1458.23	1160.07	885.286	3169.41	1251.98	3444.31	344.892	584.071	3019.3		694.581	903.888	352.139	385.343	1024	3717.2	1105.13	1176.27	1652	2320.15	781.445	1016.93		398.932	770.686	600.491	491.143	1120.56	2194.99
EGFR	149.086	410.148	657.114	352.139	270.597	268.727	182.278	1686.71	344.892	302.334	689.784	670.921	724.077	1332.57		274.374	372.217	797.865	657.114	335.461	458.253	421.679	2288.2	230.72	390.722	719.076	1192.69	1448.15	2304.12		68.1197	39.6706	63.1189	34.5353	55.7152	6793.79	93.7015	39.3966	515.561	935.763	62.2499	59.7141		47.1766	46.8507	75.5835	45.2548	52.3457	4640.29
HRNR	15.5625	14.42	15.7797	17.7531	14.6213	12.042	13.5479	12.8171	14.723	13.737	17.2677	13.8326	19.2929	16.3362		35.7532	17.0299	11.9588	14.6213	14.8254	15.5625	13.2691	10.7779	18.2522	23.5883	17.3878	15.1369	31.779	14.42		17.6305	29.2426	19.0273	49.5221	25.2813	13.3614	36.7583	35.261	12.2101	21.7057	22.9433	18.507		24.0839	22.4711	21.259	66.7178	22.0087	19.2929
LRP4	56.493	50.5626	64.4452	154.343	202.251	57.2816	51.6251	64.8934	44.9422	94.3532	50.5626	105.42	107.635	58.892		159.786	40.7859	156.498	131.599	210.839	97.6806	110.661	83.8652	72.5046	132.514	109.896	138.141	143.013	99.7331		261.379	50.2134	63.5579	187.403	119.428	102.537	254.232	191.341	121.095	104.691	272.479	129.787		245.572	39.1245	108.383	198.088	74.5429	157.586
[truncated: 28 more columns]

## Sheet: Table S4
Tsoi Signature
Gene name	Stage of differentiation	SiGBM4 Untreated Avg (log2)	SiGBM15 Untreated Avg (log2)	SiGBM21 Untreated Avg (log2)	SiGBM35 Untreated Avg (log2)	SiGBM46 Untreated Avg (log2)	SiGBM52 Untreated Avg (log2)	SiGBM56 Untreated Avg (log2)	SiGBM66 Untreated Avg (log2)	SiGBM71 Untreated Avg (log2)	SiGBM75 Untreated Avg (log2)	SiGBM80 Untreated Avg (log2)	SiGBM91 Untreated Avg (log2)	SiGBM93 Untreated Avg (log2)	SiGBM141 Untreated Avg (log2)		SiGBM4 Guadecitabine Avg (log2)	SiGBM15 Guadecitabine Avg (log2)	SiGBM21 Guadecitabine Avg (log2)	SiGBM35 Guadecitabine Avg (log2)	SiGBM46 Guadecitabine Avg (log2)	SiGBM52 Guadecitabine Avg (log2)	SiGBM56 Guadecitabine Avg (log2)	SiGBM66 Guadecitabine Avg (log2)	SiGBM71 Guadecitabine Avg (log2)	SiGBM75 Guadecitabine Avg (log2)	SiGBM80 Guadecitabine Avg (log2)	SiGBM91 Guadecitabine Avg (log2)	SiGBM93 Guadecitabine Avg (log2)	SiGBM141 Guadecitabine Avg (log2)		SI8 Untreated Avg (log2)	SI12 Untreated Avg (log2)	SI15 Untreated Avg (log2)	SI59 Untreated Avg (log2)	SI64 Untreated Avg (log2)	SI182 Untreated Avg (log2)	SI74 Untreated Avg (log2)	SI93 Untreated Avg (log2)	SI107 Untreated Avg (log2)	SI160 Untreated Avg (log2)	SI173 Untreated Avg (log2)	SI180 Untreated Avg (log2)		SI8 Guadecitabine Avg (log2)	SI12 Guadecitabine Avg (log2)	SI15 Guadecitabine Avg (log2)	SI59 Guadecitabine Avg (log2)	SI64 Guadecitabine Avg (log2)
AJUBA	Undifferentiated	3743.05	3956.48	3590.58	415.873	4011.71	2521.38	2368.9	2033.85	6793.79	4705.07	3082.75	5712.87	3373.43	1144.1		3640.7	6208.38	6936.54	1097.5	2740.08	6700.25	4938.99	2105.58	7804.01	6208.38	2272.4	5148.73	6984.79	2033.85		537.455	760.076	621.668	270.597	352.139	9280.58	634.73	1009.9	2368.9	8599.28	413.001	330.842		333.144	776.047	461.44	418.766	396.177
TOR4A	Undifferentiated	34.0598	47.5048	32.4467	88.0347	69.0706	35.261	52.7098	59.7141	24.761	54.9482	55.7152	92.4115	73.5167	139.102		34.7755	64	66.257	62.6829	45.5696	29.2426	121.938	64.8934	60.9688	110.661	77.1717	109.896	81.0084	75.5835		46.2057	56.1028	75.5835	46.5271	59.7141	73.0089	58.0812	82.1393	65.3448	64.8934	51.2685	71.0124		58.0812	61.3929	57.2816	68.5935	78.249
ZDHHC2	Undifferentiated	797.865	1858.6	739.292	1038.29	689.784	140.07	306.555	1458.23	1323.37	427.565	714.109	537.455	344.892	439.586		1269.46	1120.56	639.145	989.119	955.426	261.379	139.102	1652	820.296	367.093	519.147	533.742	401.707	533.742		81.5719	421.679	792.353	151.167	29.0406	604.668	86.2229	56.1028	643.591	398.932	102.537	78.249		42.8137	544.958	689.784	116.162	86.8227
ZNF467	Undifferentiated	61.8199	70.5219	73.5167	60.5477	86.8227	86.8227	79.8932	45.2548	89.2636	79.3413	61.8199	91.1392	59.7141	63.5579		87.4266	89.2636	76.1093	72.5046	66.257	77.7085	78.249	54.1917	90.5097	65.3448	105.42	58.892	54.9482	67.6492		56.1028	54.5686	54.9482	62.2499	48.8403	47.5048	50.5626	47.5048	53.0765	50.2134	55.7152	50.9143		48.8403	37.014	51.2685	51.6251	55.3304
ZNF185	Undifferentiated	310.834	382.681	105.42	382.681	69.551	87.4266	55.7152	59.7141	57.68	916.506	86.8227	119.428	86.2229	212.306		268.727	424.612	259.574	879.171	73.0089	80.4489	76.6386	123.64	73.0089	1200.98	179.769	190.019	102.537	263.197		56.1028	47.8352	53.8174	62.2499	49.8665	154.343	111.43	54.9482	104.691	51.9842	101.829	64.8934		49.8665	57.68	55.7152	55.3304	65.3448
ZIC2	Undifferentiated	116.162	173.645	157.586	194.012	187.403	184.823	82.1393	265.028	252.476	154.343	183.546	184.823	382.681	127.116		76.1093	144.007	177.294	184.823	202.251	199.466	123.64	263.197	194.012	158.683	242.191	190.019	433.534	166.572		60.9688	101.829	99.7331	60.1295	66.257	68.5935	60.1295	63.1189	64	68.1197	54.9482	56.493		71.0124	68.5935	128	63.1189	63.1189
VASN	Undifferentiated	680.287	2556.58	1845.76	1408.55	1845.76	803.414	344.892	699.413	2048	1379.57	1269.46	1243.34	1002.93	1192.69		1192.69	2418.67	1807.78	1269.46	2062.24	634.73	1260.69	617.374	1251.98	1640.59	1488.87	1160.07	1120.56	792.353		29.2426	21.8566	30.6965	73.5167	32.2226	85.0359	27.0958	35.7532	526.394	826.001	40.5042	38.8542		24.4201	30.2738	38.3193	74.028	30.6965
UCP2	Undifferentiated	3147.52	2336.28	306.555	1520.15	1584.71	541.193	8902.53	4803.93	1128.35	576.03	3492.39	1418.35	765.363	797.865		5792.62	2062.24	2998.45	5184.54	2521.38	1176.27	1652	8135.41	5404.7	2368.9	4640.29	3125.78	1964.57	2105.58		190.019	4299.64	9345.14	40.5042	48.5029	9741.98	37.5307	17.5087	3516.68	131.599	17.8766	123.64		212.306	5293.48	5042.77	88.647	178.527
GALNT6	Undifferentiated	99.7331	89.8845	116.97	78.249	116.97	166.572	61.8199	257.781	123.64	200.854	118.603	115.36	92.4115	304.437		198.088	156.498	219.793	173.645	144.007	172.446	109.896	413.001	213.783	243.875	155.417	106.153	119.428	212.306		118.603	101.125	77.1717	158.683	128.89	290.018	184.823	184.823	155.417	183.546	139.102	148.056		79.3413	119.428	123.64	137.187	116.97
TNFAIP2	Undifferentiated	367.093	340.144	484.382	349.706	352.139	347.291	3104.19	3821.7	170.072	572.051	948.826	121.095	128	1820.35		362.039	372.217	556.408	288.015	317.365	380.038	2304.12	2628.46	306.555	675.588	1251.98	106.153	124.5	2120.22		105.42	50.9143	69.0706	79.3413	70.5219	133.436	64.8934	54.9482	61.8199	71.5064	99.7331	73.0089		64	61.3929	48.1679	95.0095	73.5167
TNFSF18	Undifferentiated	33.3589	33.3589	37.2715	40.5042	40.2244	33.5909	29.0406	40.2244	39.1245	32.2226	95.6704	33.8246	33.1285	30.4844		31.779	39.6706	25.6342	39.6706	24.761	27.2843	26.9087	24.9333	31.5594	26.1729	59.7141	30.91	39.6706	38.8542		28.443	34.2968	33.5909	27.2843	31.3414	23.7524	30.91	30.4844	37.2715	24.2515	28.443	30.0647		25.1067	30.0647	24.0839	22.7848	25.9921
TMEM40	Undifferentiated	27.0958	30.0647	30.0647	34.5353	36.5044	40.7859	41.6429	33.8246	39.3966	28.443	36.2523	39.3966	27.4741	31.779		93.0542	83.2859	77.7085	104.691	89.8845	74.5429	85.6274	60.5477	138.141	56.8859	127.116	97.0059	51.6251	71.0124		22.3159	19.6983	22.6274	22.4711	23.7524	24.761	22.6274	26.1729	38.0546	33.8246	23.1029	20.9663		20.6776	21.1121	32.2226	22.0087	24.761
TMEM200A	Undifferentiated	152.219	74.028	448.822	101.125	576.03	729.114	82.1393	174.853	724.077	2702.35	455.087	247.28	302.334	174.853		413.001	68.5935	1002.93	337.794	541.193	455.087	86.2229	367.093	455.087	2062.24	797.865	126.238	182.278	330.842		36.5044	34.7755	41.3553	33.5909	37.2715	504.951	22.6274	33.1285	57.68	4938.99	38.8542	45.8866		28.84	30.2738	40.7859	30.6965	44.9422
TMEM184A	Undifferentiated	57.2816	54.1917	99.0442	67.1819	65.3448	70.5219	46.8507	186.108	64	52.3457	60.5477	42.5179	49.5221	63.1189		133.436	50.5626	81.5719	97.6806	79.3413	108.383	65.7993	377.413	93.7015	68.1197	79.8932	71.0124	60.1295	225.972		60.1295	43.7133	42.2243	52.3457	66.257	60.5477	48.8403	54.9482	51.6251	52.3457	50.2134	51.6251		47.5048	50.9143	62.2499	52.3457	67.6492
TBL1X	Undifferentiated	657.114	530.056	326.288	219.793	709.176	233.941	257.781	982.286	388.023	227.544	357.054	240.518	174.853	1314.23		714.109	340.144	238.856	133.436	342.509	274.374	254.232	398.932	494.559	114.563	266.871	266.871	181.019	1652		71.0124	92.4115	155.417	82.7106	91.7731	1105.13	150.123	146.018	240.518	494.559	150.123	92.4115		46.8507	65.3448	166.572	69.0706	95.0095
TRERF1	Undifferentiated	487.751	436.549	333.144	885.286	560.278	278.204	377.413	326.288	461.44	359.538	212.306	302.334	282.088	160.898		415.873	541.193	352.139	424.612	680.287	464.65	398.932	349.706	634.73	467.882	250.732	324.034	321.795	315.173		171.255	96.3358	121.938	92.4115	232.325	1652	134.364	128.89	1398.83	474.413	146.018	168.897		162.017	143.013	102.537	153.277	196.72
TOX	Undifferentiated	352.139	975.501	147.033	237.207	84.4485	157.586	274.374	200.854	83.8652	1038.29	153.277	552.565	2336.28	625.992		306.555	613.109	116.97	235.568	85.6274	146.018	195.361	134.364	110.661	962.071	134.364	596.344	3565.78	519.147		79.8932	54.1917	103.968	87.4266	117.784	588.134	109.896	138.141	87.4266	110.661	77.7085	112.206		111.43	122.786	99.0442	105.42	172.446
TBC1D2	Undifferentiated	765.363	280.139	600.491	200.854	580.037	369.646	1074.91	5955.47	1067.48	699.413	891.444	1082.39	584.071	781.445		867.067	354.588	1278.29	261.379	1820.35	608.874	1448.15	5518.27	3929.15	648.067	1341.84	1722.16	1176.27	1562.89		51.2685	67.1819	79.3413	56.493	5042.77	219.793	54.5686	107.635	982.286	151.167	65.3448	64.8934		54.1917	53.0765	59.3016	101.829	4482.23
SFN	Undifferentiated	221.322	196.72	225.972	199.466	315.173	245.572	210.839	181.019	263.197	302.334	221.322	238.856	163.144	377.413		1448.15	666.287	1746.2	2120.22	935.763	855.13	2134.97	1184.45	1341.84	3213.66	809.002	1112.82	564.175	781.445		134.364	116.162	115.36	133.436	135.298	916.506	98.36	88.647	171.255	146.018	107.635	109.137		91.7731	95.0095	69.551	176.069	128
SAMD12	Undifferentiated	124.5	20.6776	37.5307	31.125	30.6965	34.7755	53.4456	71.5064	47.5048	20.1122	132.514	36.7583	86.2229	86.8227		272.479	27.0958	66.257	52.7098	41.6429	105.42	34.5353	106.153	59.7141	37.7918	174.853	54.5686	57.2816	173.645		20.1122	19.5622	24.2515	16.9123	32.4467	116.97	19.6983	22.4711	13.3614	72.0037	14.42	22.9433		18.6357	20.8215	24.0839	20.6776	68.1197
SAMD11	Undifferentiated	102.537	103.25	81.5719	162.017	85.0359	102.537	86.2229	229.126	99.7331	99.7331	120.259	93.7015	85.6274	410.148		115.36	77.1717	92.4115	91.1392	77.7085	86.2229	81.5719	141.044	89.8845	78.249	105.42	74.5429	60.1295	176.069		75.0614	70.5219	85.0359	60.9688	88.0347	73.0089	70.0348	64.8934	83.8652	81.0084	101.125	56.8859		74.5429	54.9482	59.7141	58.892	72.5046
SOX9	Undifferentiated	398.932	198.088	177.294	1234.75	548.748	143.013	461.44	157.586	171.255	515.561	252.476	48.5029	82.1393	436.549		508.463	202.251	497.999	685.019	1105.13	385.343	544.958	342.509	317.365	982.286	310.834	91.7731	82.1393	942.272		81.0084	71.0124	104.691	81.0084	102.537	89.8845	77.7085	97.0059	280.139	568.1	90.5097	143.013		78.7932	92.4115	78.7932	86.8227	94.3532
SLC8A1	Undifferentiated	68.1197	46.2057	42.2243	28.84	58.4852	43.1115	67.1819	106.891	61.8199	58.0812	25.1067	149.086	65.7993	115.36		159.786	57.68	50.9143	26.9087	56.1028	65.3448	70.0348	124.5	80.4489	64.8934	21.7057	184.823	101.829	112.986		23.5883	38.5859	30.91	47.1766	22.9433	20.8215	25.9921	48.5029	50.2134	98.36	20.9663	24.761		25.4572	22.0087	28.84	23.1029	20.2521
SLC38A4	Undifferentiated	176.069	52.3457	50.9143	42.8137	85.0359	171.255	41.3553	34.2968	140.07	48.1679	91.1392	1530.73	6208.38	37.014		364.557	290.018	41.9326	108.383	105.42	154.343	37.7918	36.2523	292.036	65.3448	91.1392	1478.58	8079.22	52.3457		14.9285	14.723	14.3204	13.737	17.2677	19.1597	11.8762	15.0324	19.2929	26.1729	13.4543	16		18.2522	13.5479	19.5622	12.5533	16.1113
SLC16A14	Undifferentiated	227.544	342.509	247.28	198.088	427.565	433.534	342.509	367.093	252.476	302.334	278.204	458.253	421.679	333.144		357.054	359.538	184.823	216.767	284.05	380.038	257.781	354.588	310.834	186.108	254.232	404.501	613.109	263.197		174.853	164.279	148.056	140.07	158.683	337.794	136.239	160.898	172.446	159.786	160.898	153.277		141.044	157.586	162.017	121.938	136.239
SCN5A	Undifferentiated	159.786	82.7106	97.0059	86.2229	66.7178	116.162	151.167	41.6429	111.43	90.5097	79.3413	115.36	76.1093	47.8352		235.568	90.5097	85.6274	83.2859	95.0095	113.772	93.0542	49.18	72.0037	71.5064	97.0059	85.0359	84.4485	58.892		97.0059	114.563	95.6704	99.7331	100.427	134.364	86.2229	81.0084	107.635	92.4115	127.116	133.436		136.239	97.6806	98.36	101.125	89.8845
SCNN1A	Undifferentiated	250.732	195.361	198.088	205.074	203.657	182.278	218.275	300.246	222.861	184.823	237.207	242.191	184.823	278.204		382.681	177.294	170.072	142.025	206.5	205.074	191.341	266.871	219.793	146.018	235.568	167.73	178.527	219.793		200.854	224.411	284.05	240.518	242.191	209.383	196.72	207.937	362.039	216.767	263.197	221.322		207.937	257.781	288.015	256	288.015
SH3RF2	Undifferentiated	298.172	247.28	143.013	119.428	97.6806	192.672	955.426	93.0542	224.411	357.054	106.891	82.7106	75.0614	155.417		396.177	310.834	132.514	130.69	138.141	170.072	340.144	62.6829	238.856	167.73	119.428	76.1093	77.7085	114.563		41.9326	44.3235	48.5029	44.9422	24.9333	1234.75	49.5221	24.0839	497.999	105.42	54.1917	36.2523		42.5179	37.014	48.1679	38.3193	33.8246
SERPINB7	Undifferentiated	592.224	29.0406	77.7085	38.0546	67.6492	222.861	35.7532	199.466	257.781	35.7532	50.5626	27.8576	27.2843	107.635		222.861	23.1029	60.5477	42.8137	93.0542	259.574	39.1245	388.023	164.279	59.7141	76.1093	43.1115	19.0273	148.056		29.446	40.2244	20.1122	31.5594	37.7918	28.0514	36.0019	23.1029	39.9466	162.017	35.5062	44.0173		41.3553	24.4201	31.5594	45.2548	38.5859
SLPI	Undifferentiated	97.0059	588.134	199.466	100.427	270.597	942.272	132.514	572.051	210.839	121.938	14766.1	171.255	424.612	129.787		105.42	1770.57	451.944	99.7331	304.437	1408.55	556.408	2610.3	989.119	145.009	19756	119.428	1067.48	300.246		63.1189	74.028	48.8403	56.493	56.8859	51.9842	54.9482	89.8845	65.7993	81.5719	63.1189	49.5221		64.4452	67.1819	67.6492	63.5579	58.4852
SECTM1	Undifferentiated	61.8199	467.882	88.0347	415.873	1074.91	203.657	765.363	79.3413	101.829	99.7331	1074.91	95.6704	51.2685	65.7993		133.436	572.051	130.69	284.05	922.88	222.861	1871.53	53.4456	245.572	225.972	685.019	85.0359	104.691	69.551		127.116	54.5686	47.5048	88.647	77.1717	261.379	49.18	65.7993	284.05	1438.15	63.5579	55.7152		88.0347	70.5219	52.7098	88.0347	97.6806
RUNX2	Undifferentiated	3717.2	8480.89	9541.5	4608.24	22536.9	5556.65	2876.3	11747	5330.3	4705.07	1897.65	53.4456	46.2057	45387.3		4770.75	9541.5	6338.83	2628.46	19893.4	7590.61	4451.27	4269.94	5752.61	4672.57	1595.73	41.9326	26.9087	27939.1		121.095	55.7152	44.0173	51.9842	51.2685	1488.87	225.972	137.187	9152.82	6165.49	195.361	265.028		97.6806	52.3457	49.5221	70.5219	86.2229
ARHGAP29	Undifferentiated	35.0174	23.1029	24.0839	25.2813	26.5382	29.2426	49.8665	35.5062	20.393	22.6274	20.6776	71.0124	51.9842	21.4068		54.9482	17.2677	19.6983	18.3792	19.5622	18.3792	32.6724	25.1067	21.259	20.5348	17.0299	51.6251	73.5167	26.7228		18.507	13.4543	11.8762	13.8326	15.0324	53.8174	19.1597	15.3482	28.6408	19.1597	16.1113	18.1261		18.6357	16.4498	17.0299	12.9063	17.6305
REN	Undifferentiated	33.3589	34.7755	20.8215	25.9921	27.8576	26.1729	29.0406	23.2636	27.4741	24.4201	24.9333	25.1067	29.8571	22.1618		35.261	30.2738	35.0174	26.9087	35.7532	24.4201	26.7228	26.1729	23.1029	22.7848	28.6408	32	30.91	28.0514		24.59	27.2843	27.8576	31.3414	20.8215	30.6965	27.8576	21.7057	24.0839	19.9733	22.6274	25.6342		24.59	23.4254	30.0647	28.2465	28.2465
PAWR	Undifferentiated	424.612	709.176	418.766	195.361	467.882	522.758	548.748	867.067	461.44	685.019	592.224	2062.24	1640.59	2336.28		814.629	820.296	442.643	474.413	451.944	714.109	263.197	781.445	484.382	308.687	564.175	2304.12	1897.65	2134.97		254.232	588.134	643.591	95.6704	149.086	404.501	112.206	93.7015	634.73	504.951	194.012	142.025		328.557	592.224	643.591	218.275	221.322
PSG9	Undifferentiated	101.125	39.9466	87.4266	145.009	78.7932	119.428	29.446	268.727	87.4266	43.4113	242.191	45.5696	26.5382	41.3553		274.374	65.7993	188.706	372.217	82.7106	240.518	44.3235	272.479	146.018	59.3016	458.253	41.0696	36.7583	58.892		28.6408	34.0598	46.8507	41.6429	32.2226	38.0546	35.261	38.8542	34.2968	82.7106	44.3235	41.6429		28.2465	52.3457	50.9143	28.443	25.6342
PSG5	Undifferentiated	1323.37	104.691	1234.75	282.088	1910.85	1584.71	179.769	4672.57	1278.29	484.382	600.491	156.498	155.417	418.766		1458.23	188.706	929.3	362.039	1184.45	1200.98	315.173	1278.29	1499.22	560.278	1002.93	328.557	181.019	661.685		121.938	52.7098	81.0084	93.7015	117.784	71.5064	54.1917	127.116	157.586	613.109	148.056	106.891		106.891	81.0084	82.1393	117.784	93.0542
PSG4	Undifferentiated	1128.35	113.772	188.706	73.0089	247.28	252.476	57.2816	897.644	108.383	70.0348	88.0347	88.647	54.5686	64.8934		1323.37	171.255	367.093	174.853	192.672	274.374	104.691	455.087	259.574	43.4113	174.853	76.1093	44.3235	81.0084		37.014	50.2134	48.8403	46.8507	39.9466	53.8174	42.8137	43.1115	85.6274	69.0706	39.6706	55.7152		31.779	69.551	68.5935	46.2057	39.9466
PBX1	Undifferentiated	2936.74	1314.23	157.586	263.197	340.144	265.028	382.681	123.64	168.897	709.176	533.742	317.365	1024	178.527		1287.18	792.353	140.07	167.73	259.574	282.088	218.275	212.306	139.102	776.047	442.643	415.873	1217.75	156.498		76.1093	66.7178	68.1197	64	99.0442	286.026	43.1115	143.013	714.109	72.0037	63.1189	38.8542		58.4852	72.0037	72.5046	59.7141	98.36
PLEKHA6	Undifferentiated	91.7731	109.137	57.68	63.5579	120.259	69.551	57.68	35.7532	57.2816	68.1197	119.428	85.6274	50.2134	58.0812		89.2636	77.1717	49.18	75.5835	101.829	122.786	57.2816	52.3457	122.786	109.137	203.657	43.1115	44.0173	54.9482		147.033	97.6806	60.5477	77.1717	51.6251	54.1917	95.0095	95.0095	89.8845	85.0359	78.7932	38.8542		86.2229	70.5219	102.537	59.3016	98.36
PDGFC	Undifferentiated	584.071	359.538	216.767	131.599	347.291	121.938	487.751	464.65	458.253	288.015	216.767	78.249	92.4115	1105.13		809.002	430.539	210.839	232.325	340.144	296.112	178.527	367.093	421.679	288.015	497.999	125.366	110.661	1351.18		42.5179	56.493	45.2548	70.0348	47.8352	154.343	61.3929	63.5579	292.036	104.691	54.5686	58.892		61.8199	37.014	61.8199	78.249	64
PLAU	Undifferentiated	1120.56	670.921	2385.37	13587.6	5518.27	2019.8	2916.45	19215.7	9089.59	1052.79	10809.4	1074.91	792.353	8079.22		714.109	430.539	3040.3	5442.3	3875.05	2998.45	3666.02	19083	9216.48	1089.92	7082.29	1520.15	1260.69	10155.7		69.0706	69.551	80.4489	60.5477	86.2229	13969.6	55.3304	94.3532	101.829	349.706	118.603	129.787		69.551	62.2499	86.8227	55.3304	84.4485
PKP2	Undifferentiated	89.2636	1360.57	308.687	592.224	132.514	28.2465	225.972	302.334	119.428	75.5835	1509.65	4389.98	1686.71	138.141		588.134	1937.53	533.742	1978.24	153.277	87.4266	364.557	508.463	143.013	98.36	2740.08	4211.15	2936.74	256		66.257	44.0173	56.8859	53.4456	115.36	76.6386	73.5167	588.134	83.2859	150.123	85.0359	69.0706		61.8199	64	88.647	64.4452	112.986
PLAC8	Undifferentiated	5792.62	2977.74	134.364	103.968	1031.12	401.707	212.306	174.853	533.742	70.0348	276.282	229.126	141.044	268.727		9345.14	3019.3	1002.93	699.413	2256.7	1074.91	831.746	891.444	6338.83	212.306	530.056	324.034	249	4770.75		73.0089	60.1295	80.4489	42.2243	95.6704	390.722	43.4113	69.551	4672.57	140.07	99.0442	94.3532		59.3016	119.428	94.3532	74.5429	73.0089
PADI3	Undifferentiated	59.3016	52.7098	49.8665	88.647	85.6274	92.4115	150.123	49.18	128	59.7141	79.8932	43.7133	68.5935	49.8665		113.772	83.8652	66.257	302.334	82.1393	177.294	144.007	111.43	541.193	99.0442	221.322	68.1197	70.5219	121.095		75.0614	67.6492	50.2134	53.4456	69.551	43.1115	57.68	50.9143	97.6806	64.8934	59.7141	46.8507		68.1197	52.7098	41.6429	50.2134	56.493
PITX1	Undifferentiated	1097.5	2418.67	1379.57	1351.18	1045.52	1323.37	765.363	2418.67	1226.22	922.88	4067.71	588.134	885.286	3640.7		809.002	1370.04	1652	1045.52	929.3	1782.89	1478.58	3444.31	1278.29	1192.69	3875.05	541.193	724.077	3125.78		48.1679	71.0124	54.9482	59.3016	66.257	165.421	49.5221	58.892	115.36	65.7993	72.0037	62.2499		44.6318	52.7098	55.7152	70.5219	71.0124
NUAK1	Undifferentiated	530.056	372.217	1698.45	442.643	1226.22	306.555	451.944	481.036	286.026	657.114	213.783	215.269	181.019	3169.41		377.413	380.038	942.272	265.028	1136.2	704.277	474.413	537.455	455.087	891.444	206.5	235.568	192.672	4420.52		35.261	25.2813	37.7918	33.3589	57.68	174.853	37.2715	85.6274	224.411	146.018	39.3966	137.187		28.2465	33.3589	50.9143	34.2968	153.277
NTNG1	Undifferentiated	286.026	1200.98	89.8845	245.572	464.65	2288.2	519.147	35.5062	445.722	1067.48	481.036	85.6274	41.6429	104.691		196.72	1009.9	157.586	154.343	372.217	891.444	349.706	27.6652	398.932	344.892	357.054	51.9842	58.4852	36.2523		22.6274	35.0174	52.3457	26.9087	1782.89	49.8665	34.0598	25.2813	24.761	82.7106	30.4844	23.2636		27.6652	20.1122	49.5221	32.8996	652.575
NMT2	Undifferentiated	2149.82	760.076	1640.59	749.612	1438.15	604.668	1045.52	4482.23	3590.58	467.882	968.763	1398.83	1060.11	512		2896.31	765.363	1833.01	1038.29	1541.37	754.826	1112.82	2592.27	2936.74	694.581	922.88	1226.22	1468.37	1192.69		357.054	765.363	849.223	280.139	179.769	1468.37	209.383	292.036	1120.56	1160.07	205.074	328.557		421.679	781.445	897.644	242.191	245.572
MYEOV	Undifferentiated	183.546	134.364	261.379	125.366	164.279	196.72	202.251	296.112	168.897	146.018	196.72	237.207	145.009	191.341		377.413	157.586	330.842	374.806	272.479	359.538	288.015	765.363	294.067	213.783	436.549	243.875	171.255	224.411		254.232	661.685	3236.01	227.544	212.306	494.559	200.854	178.527	290.018	243.875	166.572	179.769		312.996	639.145	3040.3	487.751	354.588
MICAL2	Undifferentiated	122.786	242.191	1509.65	97.6806	219.793	257.781	252.476	442.643	401.707	613.109	837.532	128.89	89.2636	106.153		131.599	274.374	652.575	121.938	600.491	259.574	296.112	186.108	330.842	310.834	1360.57	142.025	103.968	106.891		47.5048	81.5719	48.1679	43.7133	63.5579	53.8174	53.8174	48.5029	75.5835	153.277	53.4456	51.9842		63.1189	72.0037	39.1245	43.4113	52.7098
MGST1	Undifferentiated	9410.14	6472.02	5042.77	2702.35	5256.91	7231.1	7912.95	23657.3	8779.97	3468.27	7643.41	2149.82	2225.63	7538.18		15286.8	8135.41	5832.91	4576.41	7538.18	7590.61	7538.18	18305.6	7538.18	6562.36	9741.98	3236.01	3350.13	8539.88		362.039	28.0514	20.9663	23.7524	410.148	6608.01	26.5382	765.363	1438.15	968.763	20.8215	1428.22		504.951	11.7127	29.446	36.7583	1009.9
MECOM	Undifferentiated	418.766	257.781	173.645	137.187	326.288	270.597	139.102	2486.67	143.013	477.713	278.204	106.153	44.3235	1144.1		377.413	359.538	135.298	153.277	282.088	324.034	139.102	3590.58	300.246	288.015	145.009	72.0037	91.7731	1038.29		42.5179	41.6429	47.5048	30.2738	128	724.077	62.2499	210.839	159.786	158.683	74.5429	63.1189		38.3193	42.8137	49.18	46.5271	157.586
LYPD6B	Undifferentiated	296.112	1408.55	1002.93	302.334	2896.31	1136.2	122.786	42.5179	5556.65	1652	501.463	188.706	111.43	102.537		719.076	1698.45	792.353	306.555	1562.89	2486.67	75.5835	51.2685	7750.1	3326.99	519.147	154.343	106.891	413.001		61.3929	67.1819	62.2499	64	81.0084	70.0348	62.2499	111.43	8364.13	837.532	85.0359	86.2229		74.028	76.1093	92.4115	76.1093	74.028
KISS1	Undifferentiated	46.2057	45.8866	58.892	45.2548	54.1917	64.4452	46.2057	48.5029	55.7152	46.5271	44.0173	74.5429	39.3966	63.5579		163.144	69.0706	448.822	97.6806	55.7152	256	121.938	92.4115	206.5	128	190.019	188.706	103.968	63.1189		48.1679	54.5686	46.2057	40.2244	47.5048	51.6251	63.1189	34.2968	59.3016	84.4485	52.7098	38.5859		40.2244	55.7152	48.1679	48.1679	53.0765
KRT86	Undifferentiated	99.7331	92.4115	152.219	135.298	207.937	108.383	109.896	117.784	170.072	125.366	121.938	156.498	95.0095	58.0812		265.028	104.691	93.0542	96.3358	102.537	110.661	112.206	96.3358	89.8845	99.7331	141.044	139.102	131.599	86.2229		68.1197	75.0614	91.1392	82.1393	99.7331	94.3532	89.8845	93.0542	87.4266	98.36	118.603	106.153		82.1393	85.6274	87.4266	88.647	74.028
KRT81	Undifferentiated	74.028	37.7918	225.972	41.6429	65.7993	156.498	526.394	108.383	171.255	67.1819	207.937	81.0084	50.2134	224.411		982.286	110.661	661.685	282.088	401.707	861.078	1858.6	467.882	1520.15	219.793	1160.07	153.277	123.64	1105.13		29.0406	25.1067	26.1729	33.8246	51.9842	35.7532	23.1029	37.7918	46.2057	62.2499	32.8996	35.5062		27.8576	33.3589	46.5271	37.5307	41.3553
KRT80	Undifferentiated	1734.13	232.325	155.417	92.4115	154.343	77.1717	600.491	202.251	163.144	77.1717	729.114	263.197	106.153	114.563		1595.73	330.842	396.177	464.65	206.5	120.259	306.555	439.586	424.612	145.009	1067.48	552.565	202.251	388.023		15.1369	12.295	15.455	13.5479	14.2215	38.8542	11.1579	14.5203	23.1029	15.455	15.455	13.8326		12.996	11.5514	17.3878	12.8171	13.4543
KRT8	Undifferentiated	765.363	670.921	1782.89	765.363	739.292	814.629	1097.5	2149.82	1226.22	1082.39	600.491	1428.22	754.826	820.296		5832.91	6208.38	10960.3	13216	2574.36	1584.71	3061.45	18305.6	2778.33	15716.6	4329.55	8192	4705.07	8422.31		458.253	286.026	451.944	424.612	592.224	3615.55	257.781	666.287	739.292	1552.09	643.591	675.588		404.501	410.148	455.087	776.047	634.73
KRT7	Undifferentiated	75.0614	38.8542	36.2523	33.5909	54.9482	51.2685	30.0647	40.7859	47.1766	36.5044	37.014	94.3532	65.3448	33.1285		210.839	34.7755	42.8137	41.3553	47.1766	44.6318	41.9326	48.1679	44.3235	47.1766	59.7141	160.898	78.249	67.1819		35.261	37.7918	36.7583	31.779	34.7755	30.91	30.2738	31.5594	25.8125	41.6429	36.5044	31.125		35.5062	29.6508	37.2715	41.6429	37.014
KRT18	Undifferentiated	17079.8	8902.53	4938.99	13682.1	2033.85	1478.58	6038.61	2210.26	704.277	18561.2	3236.01	38166	12854.6	206.5		13034.1	13124.7	28133.5	41476.3	11190.6	8599.28	14263.1	11585.2	12416.8	37902.4	8659.09	37640.5	25180.2	891.444		62.6829	26.7228	82.7106	40.2244	24.59	7082.29	61.8199	66.7178	65536	18951.2	60.5477	89.2636		78.7932	38.5859	108.383	367.093	143.013
JUP	Undifferentiated	259.574	144.007	143.013	312.996	89.8845	171.255	113.772	274.374	186.108	128.89	433.534	861.078	1428.22	330.842		233.941	156.498	401.707	369.646	178.527	288.015	304.437	362.039	340.144	274.374	709.176	1370.04	3615.55	433.534		68.1197	88.647	71.5064	77.7085	97.0059	147.033	74.5429	67.6492	166.572	82.7106	99.7331	111.43		60.9688	104.691	90.5097	91.1392	165.421
IL7R	Undifferentiated	3795.3	1243.34	1858.6	699.413	1067.48	139.102	2256.7	32541.7	1675.06	174.853	247.28	44.0173	39.6706	16844.6		3281.18	1871.53	5518.27	897.644	2076.59	131.599	15608	23493.9	2091.03	224.411	195.361	29.446	35.261	49323.9		52.7098	47.8352	29.0406	40.2244	41.9326	207.937	45.2548	92.4115	58.892	140.07	34.0598	51.6251		79.3413	46.8507	30.0647	83.8652	70.0348
IL4R	Undifferentiated	95.6704	165.421	1652	1168.14	1074.91	342.509	191.341	1562.89	1038.29	272.479	1341.84	1105.13	556.408	1305.15		219.793	312.996	2352.53	1002.93	1951	843.357	1897.65	2062.24	2019.8	592.224	1520.15	989.119	1398.83	3326.99		182.278	128	122.786	183.546	427.565	885.286	266.871	227.544	2304.12	1278.29	242.191	137.187		153.277	89.2636	141.044	216.767	448.822
IRS1	Undifferentiated	347.291	302.334	276.282	245.572	1024	344.892	294.067	171.255	324.034	455.087	328.557	576.03	362.039	497.999		233.941	294.067	215.269	170.072	1031.12	286.026	186.108	142.025	321.795	286.026	218.275	515.561	580.037	347.291		37.014	79.3413	51.9842	50.5626	80.4489	173.645	54.5686	144.007	99.7331	194.012	46.2057	121.938		27.6652	95.0095	34.2968	70.5219	74.028
IGFN1	Undifferentiated	65.3448	53.0765	85.6274	68.1197	68.5935	80.4489	58.892	119.428	167.73	80.4489	77.1717	178.527	102.537	48.8403		108.383	47.5048	44.6318	62.2499	116.97	73.5167	58.4852	75.5835	94.3532	65.7993	73.0089	93.7015	112.986	48.1679		35.5062	35.0174	41.6429	36.5044	51.9842	38.5859	35.261	55.3304	116.162	60.5477	69.551	78.249		53.0765	54.9482	68.1197	54.5686	39.9466
HES7	Undifferentiated	38.5859	20.9663	37.014	31.5594	31.3414	22.4711	24.2515	34.2968	39.9466	29.6508	21.4068	33.3589	25.8125	30.91		71.5064	23.9176	23.9176	34.0598	35.5062	25.6342	28.443	51.2685	29.0406	34.5353	30.2738	30.0647	21.7057	41.3553		27.8576	17.8766	32	31.779	26.9087	30.6965	30.4844	24.2515	30.2738	25.2813	36.0019	40.2244		33.5909	31.779	26.5382	26.9087	21.8566
GDA	Undifferentiated	12.9063	19.8353	24.761	18.6357	28.6408	25.1067	18.3792	33.5909	20.2521	16.1113	25.9921	17.5087	13.2691	13.9288		56.493	26.9087	31.125	29.2426	22.4711	39.9466	74.5429	30.2738	22.9433	27.2843	32	21.4068	17.0299	23.2636		25.2813	26.9087	37.014	45.5696	26.9087	28.443	30.4844	30.0647	35.261	35.0174	29.6508	46.2057		29.446	39.9466	31.5594	26.3549	30.4844
GLIS2	Undifferentiated	442.643	814.629	576.03	1152.06	770.686	257.781	572.051	436.549	501.463	739.292	634.73	1478.58	1184.45	344.892		448.822	760.076	541.193	474.413	625.992	335.461	471.136	424.612	393.44	826.001	487.751	1640.59	1448.15	367.093		89.2636	81.0084	61.8199	66.7178	109.137	85.6274	103.968	81.5719	157.586	184.823	64	110.661		55.7152	78.249	97.6806	78.249	85.6274
GATA2	Undifferentiated	68.5935	191.341	34.2968	35.0174	27.6652	30.6965	32	30.91	27.6652	47.8352	27.8576	24.9333	22.7848	20.2521		128.89	103.25	28.2465	35.0174	33.5909	34.5353	57.2816	101.125	49.5221	89.8845	30.4844	27.4741	21.259	52.7098		31.125	22.7848	33.5909	29.6508	32	45.5696	33.1285	29.8571	56.8859	49.18	39.9466	18.7654		32.2226	39.9466	33.5909	30.0647	31.3414
GPRC5C	Undifferentiated	43.4113	77.1717	76.6386	196.72	519.147	93.0542	91.1392	32	53.8174	60.5477	121.938	89.2636	280.139	33.1285		74.028	109.896	126.238	181.019	354.588	107.635	85.0359	30.6965	177.294	122.786	221.322	321.795	484.382	41.6429		27.0958	33.1285	42.5179	28.84	35.5062	54.5686	31.5594	54.9482	47.1766	89.2636	38.5859	40.7859		37.2715	32.4467	40.5042	48.1679	39.1245
FMNL1	Undifferentiated	114.563	53.4456	484.382	79.8932	148.056	190.019	2610.3	256	704.277	76.6386	151.167	61.3929	74.028	174.853		184.823	72.5046	604.668	131.599	167.73	335.461	1168.14	134.364	369.646	99.7331	196.72	80.4489	77.7085	200.854		66.7178	51.6251	68.5935	90.5097	56.1028	564.175	50.2134	53.0765	73.5167	166.572	45.8866	58.892		112.206	64.8934	88.0347	50.2134	47.5048
FOXA1	Undifferentiated	55.7152	62.6829	60.9688	51.6251	59.7141	44.6318	52.7098	35.5062	59.7141	46.8507	64.8934	60.1295	54.9482	58.892		144.007	48.1679	64.4452	43.4113	51.9842	48.5029	72.5046	40.5042	46.8507	36.7583	48.1679	61.3929	52.7098	42.2243		65.3448	76.6386	96.3358	78.249	60.5477	451.944	85.6274	81.0084	105.42	54.9482	53.8174	58.892		62.6829	88.647	114.563	63.1189	47.8352
FLNC	Undifferentiated	4240.45	843.357	1060.11	190.019	942.272	519.147	268.727	962.071	548.748	2149.82	922.88	1541.37	533.742	3444.31		2418.67	1217.75	1038.29	315.173	1332.57	541.193	404.501	2225.63	604.668	1296.13	621.668	1408.55	922.88	3125.78		91.1392	73.5167	58.4852	81.0084	88.647	2521.38	109.137	92.4115	188.706	474.413	142.025	78.7932		76.1093	43.4113	46.5271	111.43	76.1093
FERMT1	Undifferentiated	786.88	198.088	59.3016	46.5271	321.795	106.153	625.992	153.277	49.8665	326.288	101.125	53.4456	60.9688	28.6408		873.098	166.572	179.769	62.2499	328.557	230.72	284.05	284.05	67.6492	152.219	87.4266	95.0095	88.647	29.6508		42.2243	27.4741	42.8137	30.4844	49.8665	1192.69	439.586	30.91	126.238	93.7015	617.374	41.6429		38.0546	44.3235	37.014	39.1245	72.0037
FAT4	Undifferentiated	2759.13	9089.59	1807.78	2304.12	6122.9	2033.85	861.078	333.144	4451.27	1686.71	3104.19	1770.57	5148.73	2352.53		1278.29	7231.1	885.286	843.357	4359.66	1978.24	401.707	134.364	2646.74	1807.78	2435.5	1478.58	4544.8	1541.37		46.8507	46.5271	61.3929	89.2636	114.563	1698.45	32.2226	121.095	219.793	2418.67	59.3016	50.5626		53.8174	41.6429	65.7993	93.7015	170.072
FAM196B	Undifferentiated	317.365	315.173	515.561	497.999	1710.26	2256.7	357.054	172.446	235.568	948.826	2179.83	133.436	85.0359	421.679		342.509	143.013	224.411	229.126	1120.56	1260.69	369.646	148.056	140.07	634.73	1323.37	132.514	77.7085	380.038		59.7141	37.014	50.5626	52.7098	48.8403	34.7755	39.1245	48.8403	50.2134	159.786	56.1028	46.5271		58.0812	38.8542	55.7152	46.5271	40.2244
ELFN2	Undifferentiated	125.366	118.603	119.428	116.97	131.599	117.784	123.64	166.572	142.025	163.144	156.498	191.341	109.896	187.403		124.5	79.8932	99.7331	96.3358	116.162	104.691	92.4115	126.238	121.938	101.125	110.661	125.366	115.36	128		118.603	101.829	93.7015	108.383	122.786	182.278	99.0442	109.137	160.898	135.298	109.137	102.537		109.137	116.162	111.43	92.4115	89.8845
EGFR	Undifferentiated	149.086	410.148	657.114	352.139	270.597	268.727	182.278	1686.71	344.892	302.334	689.784	670.921	724.077	1332.57		274.374	372.217	797.865	657.114	335.461	458.253	421.679	2288.2	230.72	390.722	719.076	1192.69	1448.15	2304.12		68.1197	39.6706	63.1189	34.5353	55.7152	6793.79	93.7015	39.3966	515.561	935.763	62.2499	59.7141		47.1766	46.8507	75.5835	45.2548	52.3457
DSE	Undifferentiated	2304.12	1009.9	4770.75	1629.26	2740.08	2665.15	837.532	1176.27	1884.54	1389.16	1089.92	837.532	544.958	13493.7		1573.76	843.357	4451.27	1217.75	3125.78	2435.5	2610.3	1314.23	1858.6	989.119	1509.65	948.826	948.826	11747		129.787	106.153	74.028	64	84.4485	576.03	100.427	88.647	128	77.1717	68.5935	200.854		72.5046	71.0124	69.551	88.647	82.7106
DMBT1	Undifferentiated	43.1115	43.1115	71.5064	42.8137	56.8859	53.4456	53.8174	96.3358	53.8174	67.1819	44.6318	57.68	44.0173	46.2057		71.5064	55.7152	50.2134	49.8665	60.1295	86.8227	60.1295	55.7152	68.1197	62.2499	44.0173	54.5686	51.9842	85.6274		46.2057	54.1917	53.8174	42.2243	47.1766	38.5859	68.1197	44.3235	50.2134	52.3457	61.3929	54.5686		39.1245	39.9466	61.8199	48.1679	60.5477
DIO2	Undifferentiated	114.563	107.635	89.2636	335.461	107.635	54.5686	53.0765	1200.98	136.239	176.069	112.206	634.73	82.1393	84.4485		140.07	67.6492	97.6806	106.153	52.7098	79.3413	47.8352	1200.98	123.64	200.854	104.691	477.713	123.64	125.366		62.2499	51.9842	68.5935	62.2499	53.4456	57.68	57.68	60.1295	64	77.1717	62.6829	64.8934		48.5029	52.7098	58.4852	64.8934	72.0037
DOCK2	Undifferentiated	141.044	45.8866	51.2685	61.3929	42.8137	225.972	38.0546	44.0173	112.206	47.8352	382.681	78.7932	23.1029	37.2715		308.687	44.0173	132.514	85.0359	78.7932	312.996	115.36	67.1819	230.72	57.68	170.072	153.277	33.1285	123.64		30.91	37.2715	40.7859	30.6965	27.2843	39.1245	30.0647	26.1729	33.5909	48.5029	38.0546	34.5353		41.9326	44.3235	40.2244	41.0696	25.1067
CYP2S1	Undifferentiated	75.0614	91.1392	739.292	2503.97	1820.35	455.087	235.568	212.306	734.185	218.275	1858.6	117.784	116.162	195.361		263.197	113.772	3565.78	8023.41	2817.11	1379.57	380.038	352.139	2418.67	948.826	5256.91	145.009	83.2859	199.466		64.8934	52.7098	76.1093	64.8934	80.4489	364.557	88.647	75.0614	3565.78	94.3532	111.43	73.0089		72.5046	66.257	98.36	75.5835	67.1819
CRIM1	Undifferentiated	11993.8	14664.1	24154.4	3983.99	4329.55	4640.29	9152.82	47975.2	22073.1	4513.4	35610.1	21920.6	7590.61	9410.14		16158.4	14362.3	22073.1	4420.52	4870.99	6608.01	9809.75	30152.7	18951.2	8964.45	29532.2	19083	14066.7	21469.5		374.806	146.018	63.1189	390.722	265.028	6984.79	1408.55	7804.01	4870.99	8135.41	1168.14	955.426		330.842	75.0614	126.238	458.253	831.746
CDK15	Undifferentiated	814.629	37.014	484.382	306.555	765.363	455.087	33.1285	74.5429	1795.29	53.4456	50.9143	79.3413	50.2134	504.951		1640.59	44.3235	155.417	238.856	873.098	324.034	22.7848	21.7057	776.047	86.8227	57.2816	77.7085	37.5307	385.343		132.514	27.4741	40.5042	39.1245	43.4113	27.8576	36.2523	36.2523	3516.68	84.4485	34.7755	26.1729		176.069	34.2968	45.2548	65.7993	56.8859
CORO6	Undifferentiated	40.5042	45.8866	42.8137	65.3448	75.0614	59.3016	146.018	55.3304	88.647	53.0765	46.8507	107.635	86.8227	32		44.6318	71.0124	71.5064	60.1295	83.2859	79.3413	65.3448	41.6429	79.8932	69.0706	43.4113	202.251	73.5167	42.8137		56.8859	42.5179	61.8199	60.1295	48.8403	72.0037	63.5579	38.8542	46.5271	45.5696	39.1245	34.0598		62.6829	51.6251	43.7133	42.5179	38.5859
COLEC10	Undifferentiated	43.1115	50.2134	249	3082.75	75.5835	270.597	77.7085	4096	1782.89	46.2057	308.687	82.7106	75.5835	16046.8		95.6704	115.36	652.575	2977.74	242.191	1060.11	174.853	3516.68	1652	109.896	1176.27	249	171.255	27939.1		37.2715	35.0174	24.0839	19.4271	30.91	27.2843	16.6795	24.0839	584.071	347.291	29.6508	31.125		22.3159	35.5062	26.7228	26.9087	29.2426
CCDC88C	Undifferentiated	115.36	78.249	76.1093	53.0765	61.3929	46.2057	95.0095	41.6429	32.4467	49.18	46.5271	36.5044	22.7848	109.137		128	49.8665	64.4452	58.4852	25.9921	52.3457	88.0347	27.4741	23.7524	45.5696	48.1679	52.7098	49.18	274.374		63.1189	41.0696	53.8174	45.2548	97.0059	377.413	59.7141	45.2548	87.4266	60.9688	62.6829	54.5686		35.7532	65.7993	44.3235	76.1093	97.6806
CCDC69	Undifferentiated	121.095	133.436	151.167	117.784	156.498	114.563	124.5	71.0124	138.141	151.167	126.238	144.007	119.428	75.0614		128.89	109.896	130.69	144.007	137.187	105.42	116.97	128	106.153	138.141	88.0347	107.635	117.784	90.5097		91.1392	129.787	117.784	67.6492	120.259	91.1392	97.6806	78.7932	96.3358	95.6704	89.2636	103.25		92.4115	113.772	122.786	109.896	134.364
F3	Undifferentiated	734.185	354.588	2646.74	1038.29	613.109	1200.98	588.134	14972.2	1398.83	1360.57	2005.85	74.5429	95.6704	37380.5		1217.75	308.687	3213.66	719.076	1002.93	935.763	4904.87	3420.52	1074.91	910.175	1389.16	123.64	47.5048	22693.6		23.7524	31.779	25.6342	17.8766	18.0009	138.141	28.2465	38.8542	41.3553	219.793	25.8125	20.5348		13.737	25.4572	29.8571	31.125	23.2636
F2RL1	Undifferentiated	203.657	256	145.009	415.873	151.167	191.341	122.786	107.635	200.854	364.557	210.839	206.5	105.42	115.36		242.191	282.088	174.853	580.037	256	210.839	233.941	165.421	240.518	584.071	288.015	182.278	173.645	337.794		133.436	99.7331	76.6386	95.6704	88.0347	130.69	98.36	78.249	139.102	178.527	100.427	82.7106		97.6806	70.5219	94.3532	109.137	103.25
CDYL2	Undifferentiated	68.1197	91.7731	68.5935	86.8227	49.18	62.6829	72.0037	91.1392	81.0084	109.896	65.3448	80.4489	67.6492	178.527		149.086	82.7106	79.8932	73.5167	75.5835	74.5429	91.7731	95.0095	74.028	107.635	62.2499	68.5935	70.5219	76.1093		37.7918	51.9842	82.7106	36.2523	118.603	49.5221	27.0958	47.5048	88.647	50.9143	60.1295	61.8199		35.261	61.8199	68.5935	40.5042	116.162
CITED2	Undifferentiated	28133.5	6165.49	6562.36	3326.99	23657.3	12331	9089.59	11505.2	20031.7	6984.79	5873.48	30786.3	11747	15608		21769.2	8719.32	7281.4	3304	22073.1	10085.5	12765.8	6208.38	22693.6	9345.14	5007.93	40905.3	23657.3	19083		266.871	106.153	116.162	477.713	245.572	8659.09	413.001	344.892	7082.29	2646.74	445.722	436.549		188.706	112.986	97.6806	576.03	685.019
CARD11	Undifferentiated	60.1295	53.4456	81.0084	59.7141	64	58.892	55.7152	95.0095	88.0347	69.551	58.4852	91.7731	45.8866	126.238		156.498	48.8403	50.9143	48.8403	60.5477	54.1917	54.1917	70.0348	54.9482	45.2548	48.1679	51.2685	33.8246	46.8507		81.0084	85.6274	80.4489	53.4456	69.551	324.034	87.4266	70.0348	61.8199	69.0706	93.0542	93.7015		72.0037	49.18	106.891	62.2499	58.892
CPA4	Undifferentiated	508.463	68.5935	50.9143	57.2816	160.898	55.3304	199.466	1351.18	229.126	122.786	152.219	903.888	1060.11	1060.11		564.175	109.896	233.941	108.383	326.288	73.5167	418.766	2385.37	256	181.019	135.298	1964.57	2957.17	3769.09		40.7859	35.7532	34.0598	38.5859	41.3553	136.239	48.5029	38.3193	1663.49	552.565	39.1245	39.3966		35.5062	41.3553	30.91	53.8174	30.0647
CREB3L1	Undifferentiated	487.751	749.612	2019.8	198.088	1871.53	296.112	347.291	225.972	942.272	1009.9	243.875	221.322	286.026	634.73		324.034	504.951	1136.2	190.019	1675.06	170.072	176.069	192.672	552.565	739.292	152.219	159.786	261.379	227.544		41.6429	31.779	44.0173	31.779	25.6342	128	27.6652	28.84	32.4467	40.7859	30.2738	29.6508		36.0019	36.0019	35.5062	32.2226	25.6342
CNN1	Undifferentiated	37640.5	2336.28	1807.78	170.072	188.706	6165.49	2503.97	556.408	8599.28	9216.48	134.364	16612.7	910.175	3169.41		24662	3104.19	3848.29	165.421	224.411	6562.36	1746.2	1499.22	9089.59	5914.33	177.294	21027.6	2797.65	5752.61		110.661	68.1197	109.137	103.25	121.095	310.834	199.466	94.3532	474.413	145.009	167.73	144.007		100.427	110.661	109.896	112.206	98.36
CALB2	Undifferentiated	46.5271	31.3414	88.647	41.9326	33.5909	43.4113	219.793	41.6429	41.3553	24.9333	1428.22	20.8215	25.1067	37.7918		47.8352	15.6707	51.2685	94.3532	30.91	77.7085	122.786	23.7524	61.3929	20.6776	1562.89	24.0839	22.4711	42.2243		19.5622	22.7848	27.4741	26.1729	23.4254	2336.28	65.7993	501.463	312.996	62.2499	36.7583	199.466		23.9176	36.2523	22.0087	40.5042	54.5686
CDH4	Undifferentiated	564.175	335.461	195.361	284.05	349.706	195.361	1552.09	1200.98	91.1392	617.374	625.992	68.5935	53.8174	97.6806		184.823	74.028	88.0347	83.2859	86.2229	85.6274	183.546	103.25	36.7583	119.428	117.784	55.3304	51.6251	36.7583		44.0173	39.1245	32.2226	46.2057	61.8199	64.8934	82.7106	34.5353	43.1115	91.1392	43.1115	40.2244		44.0173	50.2134	32	43.4113	44.9422
BTBD11	Undifferentiated	46.8507	39.9466	41.9326	75.0614	54.5686	43.4113	53.4456	45.5696	50.2134	43.4113	78.249	45.8866	56.1028	66.257		73.0089	47.1766	56.8859	58.4852	70.5219	83.2859	66.7178	49.18	50.5626	75.5835	91.1392	52.7098	65.3448	70.5219		42.8137	39.3966	54.9482	50.9143	39.9466	44.3235	49.5221	34.7755	62.6829	57.68	37.2715	53.0765		48.1679	47.8352	57.2816	49.5221	44.0173
BDNF	Undifferentiated	675.588	410.148	948.826	433.534	699.413	1332.57	146.018	2320.15	643.591	298.172	1663.49	2225.63	256	390.722		694.581	328.557	304.437	497.999	552.565	1052.79	168.897	1234.75	530.056	290.018	1499.22	2149.82	421.679	413.001		19.0273	22.0087	13.3614	23.7524	16.7955	689.784	40.2244	63.5579	1509.65	1640.59	26.5382	28.0514		18.0009	27.4741	24.59	26.5382	42.8137
BASP1	Undifferentiated	23.4254	5330.3	6936.54	103.968	5293.48	1858.6	186.108	1520.15	6122.9	1478.58	1448.15	10587	5113.16	1629.26		508.463	5712.87	7383.04	1045.52	7858.29	2521.38	8964.45	1924.14	6700.25	1629.26	2574.36	10297.5	9410.14	1305.15		32.2226	38.3193	39.1245	100.427	48.8403	9877.98	71.5064	1120.56	71.5064	306.555	61.3929	47.5048		35.261	25.9921	29.0406	91.1392	59.3016
BNC1	Undifferentiated	32.4467	35.261	252.476	36.5044	53.0765	50.9143	41.3553	458.253	36.5044	34.5353	38.0546	43.7133	38.8542	52.7098		94.3532	35.5062	451.944	81.5719	64	74.028	148.056	580.037	95.6704	73.5167	34.2968	54.5686	46.5271	229.126		53.4456	47.8352	31.3414	40.2244	49.18	51.9842	58.4852	41.9326	51.2685	634.73	49.8665	34.5353		48.1679	42.2243	54.5686	38.3193	44.6318
ATP8B1	Undifferentiated	4359.66	1833.01	776.047	128	2120.22	1074.91	5007.93	1520.15	2256.7	1845.76	4837.35	9946.68	2120.22	9216.48		3590.58	1341.84	634.73	227.544	1807.78	797.865	1408.55	484.382	1097.5	1323.37	2797.65	7281.4	2759.13	5556.65		102.537	79.8932	68.1197	78.7932	88.0347	831.746	177.294	113.772	364.557	2256.7	89.2636	247.28		108.383	89.8845	112.986	111.43	121.095
ABCG2	Undifferentiated	52.7098	38.0546	26.7228	81.0084	32.6724	23.4254	41.0696	74.5429	35.5062	38.8542	43.4113	20.5348	33.3589	132.514		103.25	56.1028	30.2738	77.1717	27.6652	42.5179	24.761	101.125	41.3553	33.8246	41.9326	19.9733	22.9433	128		46.2057	25.9921	20.1122	17.7531	20.9663	16.4498	22.0087	20.393	206.5	613.109	36.5044	19.5622		53.0765	17.5087	18.2522	28.2465	19.8353
ARMC4	Undifferentiated	1234.75	112.986	103.25	44.3235	82.7106	68.1197	191.341	147.033	93.0542	83.2859	132.514	71.5064	40.5042	56.8859		1176.27	232.325	95.6704	44.9422	96.3358	108.383	178.527	93.0542	65.3448	114.563	112.206	65.7993	41.3553	82.7106		20.393	28.2465	28.443	21.1121	25.6342	114.563	28.2465	20.8215	23.5883	28.84	22.0087	18.3792		25.1067	23.2636	34.0598	22.0087	26.7228
ANKRD1	Undifferentiated	94.3532	148.056	20.2521	19.8353	22.4711	23.4254	24.9333	418.766	24.2515	23.9176	25.6342	232.325	33.5909	142.025		97.6806	215.269	34.0598	27.2843	18.1261	23.2636	23.7524	404.501	32.4467	31.779	54.1917	935.763	101.125	388.023		13.0864	12.3805	15.0324	13.8326	12.7286	916.506	11.7942	93.0542	18.507	13.1775	13.6422	16.2234		13.2691	21.8566	11.2356	17.1484	13.5479
AR	Undifferentiated	3590.58	421.679	530.056	1052.79	1541.37	294.067	1541.37	70.5219	93.7015	621.668	1448.15	436.549	430.539	182.278		2019.8	396.177	247.28	319.573	770.686	306.555	288.015	51.2685	74.5429	393.44	1067.48	333.144	481.036	64.8934		106.153	63.1189	109.896	64.4452	261.379	52.7098	335.461	145.009	165.421	256	333.144	65.7993		119.428	91.7731	62.6829	108.383	205.074
AMIGO2	Undifferentiated	218.275	252.476	1478.58	225.972	252.476	512	352.139	250.732	831.746	259.574	142.025	519.147	159.786	328.557		415.873	256	342.509	418.766	249	508.463	257.781	112.986	897.644	284.05	179.769	352.139	190.019	374.806		16.4498	12.7286	12.4666	17.3878	16	33.1285	12.042	14.8254	191.341	60.1295	15.455	12.1257		15.3482	14.0257	11.1579	16.1113	14.3204
ADAMTSL1	Undifferentiated	1758.34	32.2226	1287.18	101.829	770.686	398.932	916.506	6608.01	1652	1428.22	596.344	584.071	519.147	3104.19		1652	23.1029	861.078	100.427	709.176	202.251	1024	2105.58	519.147	1640.59	243.875	508.463	548.748	1192.69		39.3966	16.2234	25.1067	34.0598	21.4068	1379.57	23.4254	29.8571	526.394	32.6724	23.4254	53.8174		53.4456	15.7797	25.2813	26.5382	15.8895
ACSL5	Undifferentiated	206.5	294.067	445.722	186.108	359.538	243.875	424.612	734.185	430.539	172.446	455.087	218.275	136.239	186.108		734.185	661.685	390.722	292.036	501.463	333.144	512	739.292	467.882	266.871	652.575	134.364	124.5	321.795		37.5307	37.2715	45.8866	34.0598	33.1285	1176.27	32	34.5353	35.0174	39.6706	38.3193	42.2243		31.3414	29.2426	43.4113	40.5042	27.2843
VIT	Undifferentiated-Neural crest-like	125.366	617.374	21.7057	121.938	433.534	28.84	22.1618	17.8766	37.014	94.3532	1052.79	33.3589	36.2523	15.5625		96.3358	580.037	17.8766	41.0696	133.436	26.9087	21.259	15.7797	58.892	200.854	1488.87	41.3553	60.9688	13.3614		14.6213	15.7797	16.6795	14.0257	16	13.1775	19.5622	14.723	1573.76	661.685	19.8353	17.3878		13.8326	16.4498	14.2215	15.5625	15.0324
VIPR1	Undifferentiated-Neural crest-like	86.2229	141.044	88.647	272.479	130.69	176.069	73.0089	119.428	109.137	76.6386	310.834	77.1717	55.7152	131.599		143.013	145.009	172.446	238.856	146.018	324.034	140.07	268.727	136.239	232.325	497.999	143.013	108.383	296.112		86.8227	60.9688	101.829	99.0442	92.4115	88.647	68.1197	91.1392	240.518	359.538	76.1093	99.7331		87.4266	95.0095	95.0095	98.36	86.2229
VEGFC	Undifferentiated-Neural crest-like	17079.8	6208.38	19756	11268.4	12077.2	12677.7	5148.73	7804.01	31000.4	20311.4	18179.2	369.646	142.025	5996.9		9541.5	6208.38	14562.8	7643.41	10015.9	7332.05	8422.31	6295.04	16384	15825.9	16844.6	349.706	215.269	2164.77		70.0348	74.028	86.2229	101.125	196.72	9741.98	95.6704	151.167	17198.6	42642.4	130.69	94.3532		105.42	92.4115	88.647	128	286.026
TWIST2	Undifferentiated-Neural crest-like	159.786	177.294	254.232	272.479	315.173	245.572	171.255	584.071	252.476	324.034	257.781	218.275	123.64	347.291		110.661	238.856	210.839	140.07	235.568	294.067	257.781	494.559	200.854	319.573	227.544	144.007	190.019	306.555		61.8199	81.0084	65.7993	59.7141	56.1028	52.3457	62.6829	52.7098	98.36	119.428	61.3929	54.5686		39.6706	109.896	63.1189	72.0037	68.5935
TNFRSF12A	Undifferentiated-Neural crest-like	10015.9	15936	17198.6	12590.1	7434.4	17805.1	5712.87	21469.5	13307.9	20452.6	13969.6	7181.15	2683.69	16270.8		10297.5	13124.7	10660.6	12765.8	8422.31	13034.1	8422.31	27746.2	9475.59	14664.1	10369.1	8023.41	4269.94	12077.2		4904.87	5148.73	4576.41	5792.62	3902.01	7131.55	5148.73	8964.45	8192	21769.2	3929.15	4576.41		5752.61	4938.99	4770.75	3743.05	5113.16
TPM1	Undifferentiated-Neural crest-like	11036.5	11747	34159.5	3019.3	27554.5	25180.2	5556.65	28924.4	12854.6	22693.6	10369.1	28526.2	10734.7	92041.7		6936.54	11505.2	11828.7	5007.93	24491.6	10960.3	3590.58	12944	7912.95	13777.2	10587	37640.5	18820.3	62866.3		155.417	47.8352	39.6706	477.713	413.001	1234.75	6472.02	6517.03	4420.52	2062.24	7281.4	1562.89		176.069	38.5859	54.5686	354.588	300.246
TPBG	Undifferentiated-Neural crest-like	357.054	184.823	2452.44	1351.18	1428.22	760.076	797.865	891.444	209.383	1168.14	70.5219	754.826	661.685	749.612		404.501	512	1082.39	1184.45	1144.1	1082.39	1038.29	1192.69	430.539	1314.23	240.518	652.575	734.185	652.575		71.0124	125.366	219.793	64.4452	317.365	879.171	141.044	393.44	786.88	2336.28	122.786	61.8199		39.1245	119.428	136.239	57.2816	337.794
TLE4	Undifferentiated-Neural crest-like	572.051	1234.75	588.134	526.394	1910.85	1389.16	464.65	2368.9	259.574	786.88	1408.55	1640.59	989.119	3590.58		1002.93	1278.29	617.374	560.278	1795.29	1217.75	685.019	3565.78	393.44	873.098	1269.46	2998.45	1937.53	2352.53		170.072	71.0124	73.5167	163.144	296.112	51.2685	398.932	1120.56	1499.22	657.114	302.334	760.076		147.033	103.25	67.6492	202.251	955.426
TOX2	Undifferentiated-Neural crest-like	54.9482	71.0124	427.565	749.612	1226.22	77.7085	77.1717	1024	128.89	321.795	101.829	106.153	75.5835	109.896		79.3413	124.5	388.023	461.44	1629.26	114.563	141.044	843.357	237.207	396.177	128.89	119.428	101.125	312.996		89.8845	46.2057	50.9143	49.18	53.0765	50.5626	64	49.5221	3795.3	367.093	71.0124	52.7098		64	60.9688	42.2243	59.3016	54.9482
TLR4	Undifferentiated-Neural crest-like	584.071	1269.46	137.187	621.668	324.034	576.03	803.414	51.2685	202.251	421.679	1192.69	2665.15	580.037	272.479		744.434	1618	265.028	968.763	410.148	719.076	1710.26	79.3413	464.65	666.287	1428.22	2538.92	1287.18	357.054		122.786	36.5044	63.5579	280.139	158.683	33.3589	144.007	310.834	40.5042	445.722	121.938	86.2229		97.0059	88.0347	77.7085	315.173	203.657
THSD4	Undifferentiated-Neural crest-like	11.6318	20.9663	39.3966	40.2244	43.7133	8.81524	12.295	831.746	17.5087	15.1369	110.661	128.89	165.421	13.2691		13.4543	23.4254	43.7133	38.8542	31.125	11.1579	14.8254	235.568	17.3878	15.455	93.7015	215.269	396.177	35.0174		10.5561	11.9588	12.6407	13.5479	15.3482	18.7654	51.2685	22.9433	186.108	225.972	26.3549	8.45614		12.1257	10.8528	9.64646	13.9288	18.6357
STX1A	Undifferentiated-Neural crest-like	600.491	436.549	666.287	3492.39	1200.98	719.076	326.288	257.781	508.463	1016.93	1067.48	398.932	187.403	274.374		879.171	401.707	1045.52	1782.89	1398.83	948.826	765.363	448.822	739.292	910.175	1052.79	474.413	396.177	319.573		247.28	165.421	263.197	182.278	364.557	760.076	173.645	215.269	885.286	831.746	292.036	427.565		349.706	257.781	421.679	243.875	302.334
SYT1	Undifferentiated-Neural crest-like	183.546	312.996	128	666.287	831.746	1144.1	89.2636	46.5271	129.787	421.679	85.6274	52.3457	45.2548	184.823		194.012	604.668	95.0095	497.999	474.413	1260.69	109.137	40.5042	357.054	347.291	146.018	48.8403	56.1028	284.05		78.249	40.7859	27.6652	27.8576	49.5221	72.5046	81.5719	54.5686	541.193	157.586	53.0765	27.6652		66.257	33.5909	40.7859	37.7918	44.0173
SYNPO	Undifferentiated-Neural crest-like	1332.57	5007.93	9946.68	891.444	8364.13	1458.23	4124.49	4705.07	6653.97	5480.15	5873.48	1089.92	1370.04	9674.69		1031.12	6208.38	10884.6	2179.83	11268.4	1428.22	9541.5	4938.99	4938.99	8902.53	6746.86	2134.97	2759.13	6984.79		85.0359	70.5219	70.0348	93.0542	73.5167	458.253	97.0059	105.42	221.322	442.643	92.4115	198.088		72.0037	78.7932	64	81.0084	81.0084
STRA6	Undifferentiated-Neural crest-like	158.683	89.2636	119.428	203.657	100.427	120.259	110.661	53.0765	108.383	103.968	385.343	103.25	157.586	95.6704		213.783	171.255	181.019	335.461	219.793	292.036	186.108	158.683	166.572	230.72	666.287	151.167	259.574	326.288		115.36	112.206	121.938	140.07	126.238	148.056	125.366	162.017	266.871	182.278	141.044	152.219		109.137	138.141	156.498	135.298	128
STC2	Undifferentiated-Neural crest-like	242.191	1351.18	5442.3	187.403	3147.52	5518.27	781.445	23821.9	9410.14	661.685	23657.3	1820.35	776.047	51063.3		1024	1323.37	2797.65	321.795	3125.78	2977.74	1845.76	9541.5	4770.75	867.067	20594.9	2702.35	1468.37	24662		81.5719	78.249	122.786	54.9482	61.8199	385.343	45.8866	49.5221	102.537	1629.26	77.7085	58.892		65.7993	44.3235	131.599	46.5271	62.6829
SPRED3	Undifferentiated-Neural crest-like	97.0059	225.972	112.986	357.054	80.4489	158.683	439.586	42.5179	159.786	270.597	144.007	69.551	64.8934	13.737		243.875	272.479	572.051	377.413	171.255	179.769	648.067	174.853	168.897	354.588	196.72	178.527	125.366	38.0546		51.9842	53.0765	75.5835	67.6492	44.3235	83.2859	85.0359	115.36	124.5	177.294	97.6806	58.0812		63.1189	62.6829	93.0542	101.829	98.36
SPOCD1	Undifferentiated-Neural crest-like	328.557	661.685	657.114	1341.84	2574.36	797.865	739.292	530.056	600.491	3743.05	968.763	433.534	91.1392	744.434		330.842	319.573	1112.82	1858.6	2105.58	519.147	3236.01	556.408	544.958	2062.24	415.873	448.822	227.544	1478.58		284.05	44.3235	60.1295	112.206	55.7152	455.087	48.8403	78.249	1234.75	754.826	80.4489	62.6829		308.687	51.6251	61.8199	396.177	141.044
SPOCK1	Undifferentiated-Neural crest-like	380.038	321.795	154.343	118.603	33.5909	145.009	120.259	1795.29	108.383	484.382	1418.35	95.0095	79.8932	4672.57		497.999	145.009	121.095	111.43	112.206	198.088	347.291	1858.6	168.897	648.067	1710.26	106.153	88.647	9475.59		93.7015	51.9842	94.3532	110.661	107.635	62.2499	245.572	885.286	1089.92	519.147	385.343	77.7085		91.1392	95.6704	96.3358	138.141	93.0542
SLC2A1	Undifferentiated-Neural crest-like	164.279	3420.52	2957.17	2368.9	2486.67	739.292	1562.89	7332.05	4973.34	2048	2336.28	430.539	128	19349.4		809.002	2062.24	3444.31	2977.74	1488.87	968.763	3795.3	6208.38	4837.35	2896.31	2368.9	781.445	424.612	22851.5		352.139	497.999	393.44	230.72	178.527	5367.37	418.766	288.015	13034.1	13034.1	284.05	178.527		250.732	494.559	266.871	413.001	372.217
SLC16A2	Undifferentiated-Neural crest-like	1408.55	252.476	464.65	770.686	2521.38	1552.09	167.73	1858.6	1296.13	831.746	2817.11	324.034	263.197	407.315		849.223	232.325	347.291	261.379	1992	1269.46	148.056	1758.34	749.612	803.414	1675.06	445.722	652.575	879.171		48.5029	56.1028	34.7755	55.3304	60.9688	237.207	56.8859	58.4852	61.8199	238.856	93.0542	172.446		53.0765	45.2548	60.1295	58.892	74.028
SLC14A1	Undifferentiated-Neural crest-like	156.498	49.5221	224.411	20882.4	6472.02	1629.26	77.1717	199.466	3304	10015.9	1184.45	86.2229	60.9688	49.8665		312.996	108.383	102.537	5634.22	3082.75	2352.53	48.8403	105.42	2665.15	2120.22	916.506	103.968	73.0089	54.5686		86.8227	60.1295	72.5046	55.3304	58.4852	46.2057	51.6251	62.2499	6562.36	6653.97	69.0706	66.257		58.0812	68.1197	97.0059	69.551	54.1917
SLC12A8	Undifferentiated-Neural crest-like	98.36	109.896	268.727	282.088	225.972	50.2134	50.5626	1833.01	171.255	170.072	333.144	44.0173	43.7133	9026.81		266.871	123.64	501.463	477.713	530.056	100.427	113.772	4482.23	861.078	556.408	430.539	53.4456	54.1917	23657.3		86.8227	47.5048	59.7141	37.2715	41.9326	58.892	27.2843	32.8996	2320.15	72.0037	44.0173	50.9143		166.572	57.2816	86.8227	57.2816	48.8403
SMAGP	Undifferentiated-Neural crest-like	352.139	321.795	560.278	522.758	714.109	396.177	404.501	1305.15	1152.06	1031.12	484.382	364.557	344.892	308.687		415.873	544.958	533.742	508.463	657.114	326.288	481.036	1448.15	781.445	604.668	568.1	418.766	556.408	221.322		216.767	191.341	209.383	164.279	168.897	317.365	242.191	170.072	519.147	418.766	163.144	159.786		200.854	222.861	292.036	168.897	240.518
SLIT2	Undifferentiated-Neural crest-like	1226.22	433.534	270.597	162.017	544.958	232.325	491.143	221.322	168.897	487.751	508.463	232.325	675.588	272.479		849.223	487.751	294.067	112.206	418.766	481.036	704.277	256	242.191	544.958	359.538	194.012	1060.11	568.1		91.1392	98.36	89.2636	68.1197	149.086	374.806	83.2859	69.0706	136.239	2702.35	98.36	125.366		78.7932	106.153	91.1392	85.0359	238.856
SDK1	Undifferentiated-Neural crest-like	45.5696	340.144	54.1917	46.8507	50.5626	44.6318	442.643	64	66.257	51.2685	114.563	65.7993	48.8403	68.1197		28.443	79.3413	18.507	24.0839	27.6652	21.1121	213.783	22.0087	26.9087	18.2522	45.2548	37.7918	28.443	36.5044		22.0087	26.9087	24.59	22.4711	27.2843	42.5179	36.0019	74.028	24.9333	58.4852	34.2968	22.6274		19.6983	27.6652	25.8125	22.9433	20.1122
STAC	Undifferentiated-Neural crest-like	814.629	294.067	471.136	359.538	418.766	359.538	265.028	184.823	337.794	512	396.177	319.573	290.018	308.687		1618	270.597	349.706	382.681	541.193	497.999	290.018	163.144	404.501	497.999	347.291	265.028	242.191	374.806		112.206	110.661	127.116	99.0442	112.206	109.896	106.153	98.36	168.897	142.025	107.635	100.427		79.8932	98.36	101.829	124.5	122.786
SLFN11	Undifferentiated-Neural crest-like	18.507	849.223	873.098	617.374	266.871	867.067	16.5642	2272.4	60.9688	49.8665	1734.13	1618	1152.06	7082.29		46.5271	1144.1	2091.03	1128.35	487.751	1128.35	35.7532	2665.15	144.007	16.4498	2521.38	1478.58	1782.89	6295.04		117.784	21.8566	17.7531	27.0958	26.1729	451.944	362.039	13.9288	18.3792	359.538	427.565	35.261		164.279	19.8353	17.1484	16.5642	18.0009
S100A2	Undifferentiated-Neural crest-like	2105.58	1573.76	1408.55	2469.49	1770.57	3875.05	3666.02	121.938	1287.18	2503.97	1351.18	704.277	754.826	522.758		7231.1	3125.78	4482.23	17318.2	5184.54	9026.81	6295.04	278.204	6038.61	5007.93	1379.57	1640.59	922.88	484.382		188.706	319.573	139.102	461.44	257.781	2836.7	820.296	560.278	2120.22	5595.3	962.071	183.546		172.446	349.706	107.635	1488.87	3666.02
ROBO4	Undifferentiated-Neural crest-like	106.153	80.4489	101.125	75.5835	101.125	97.0059	89.2636	66.257	119.428	93.0542	101.829	96.3358	69.551	60.5477		135.298	118.603	107.635	113.772	121.938	108.383	102.537	69.551	121.095	93.0542	147.033	117.784	88.647	97.6806		76.6386	82.7106	78.249	101.125	66.257	62.6829	140.07	72.5046	63.5579	103.25	89.8845	96.3358		90.5097	74.028	99.0442	86.8227	69.0706
RAB27B	Undifferentiated-Neural crest-like	9877.98	2179.83	2418.67	4359.66	9946.68	20311.4	2320.15	903.888	5634.22	2105.58	19756	4904.87	18053.6	1734.13		9741.98	2856.44	3169.41	2957.17	12416.8	24154.4	2521.38	867.067	7750.1	4513.4	22693.6	5007.93	17318.2	1782.89		227.544	300.246	58.892	424.612	354.588	2876.3	159.786	129.787	29737.6	24154.4	196.72	73.5167		183.546	352.139	68.5935	1595.73	2005.85
PKIA	Undifferentiated-Neural crest-like	424.612	75.0614	109.137	390.722	115.36	288.015	164.279	87.4266	166.572	1060.11	72.5046	46.5271	60.9688	69.0706		240.518	76.6386	131.599	270.597	84.4485	107.635	308.687	111.43	97.6806	754.826	53.0765	39.9466	61.3929	65.3448		18.1261	16.9123	19.4271	33.3589	41.3553	436.549	20.9663	20.6776	23.4254	69.551	36.2523	26.3549		12.996	20.1122	20.6776	33.8246	43.7133
PRSS23	Undifferentiated-Neural crest-like	544.958	300.246	294.067	340.144	333.144	158.683	186.108	975.501	302.334	191.341	170.072	347.291	195.361	1468.37		154.343	170.072	153.277	200.854	205.074	128.89	155.417	304.437	170.072	107.635	135.298	308.687	164.279	657.114		44.3235	96.3358	49.5221	67.6492	75.5835	112.206	129.787	88.647	58.4852	83.8652	116.97	94.3532		56.1028	64.4452	58.0812	107.635	65.7993
PAPPA	Undifferentiated-Neural crest-like	685.019	100.427	2120.22	96.3358	694.581	6427.31	225.972	1045.52	349.706	704.277	2005.85	10226.3	4705.07	330.842		1305.15	76.1093	922.88	72.5046	471.136	3191.46	1296.13	306.555	580.037	1305.15	2665.15	8306.36	8480.89	421.679		140.07	89.2636	121.095	107.635	128	136.239	145.009	196.72	474.413	625.992	199.466	130.69		132.514	91.1392	103.25	114.563	182.278
PRDM1	Undifferentiated-Neural crest-like	508.463	2134.97	2418.67	5220.6	6208.38	3795.3	317.365	396.177	1278.29	1770.57	1448.15	60.5477	27.8576	1520.15		1296.13	2179.83	4211.15	2665.15	5955.47	5148.73	2149.82	335.461	3956.48	3516.68	2876.3	45.5696	38.5859	1686.71		118.603	40.7859	44.0173	103.968	132.514	501.463	116.162	643.591	118.603	229.126	88.0347	152.219		71.5064	58.892	50.9143	112.986	448.822
KCNMA1	Undifferentiated-Neural crest-like	367.093	34.0598	634.73	613.109	1052.79	477.713	1408.55	1663.49	803.414	935.763	797.865	7750.1	9280.58	357.054		286.026	18.1261	163.144	225.972	916.506	321.795	230.72	526.394	286.026	340.144	634.73	5873.48	8841.04	263.197		20.8215	458.253	33.1285	42.5179	25.8125	879.171	47.5048	35.5062	564.175	1067.48	61.8199	32.6724		37.5307	274.374	21.7057	35.0174	38.5859
KCNN4	Undifferentiated-Neural crest-like	765.363	541.193	797.865	1009.9	1573.76	436.549	7590.61	199.466	362.039	1499.22	948.826	210.839	124.5	186.108		2936.74	982.286	1478.58	1924.14	1710.26	831.746	1897.65	424.612	739.292	1595.73	1640.59	344.892	229.126	344.892		5832.91	3590.58	16961.8	849.223	159.786	643.591	1964.57	233.941	2574.36	1370.04	1629.26	6888.62		5752.61	3929.15	10960.3	3304	2149.82
PODXL	Undifferentiated-Neural crest-like	1152.06	270.597	131.599	229.126	43.4113	70.5219	942.272	229.126	207.937	280.139	298.172	1226.22	770.686	132.514		1009.9	879.171	770.686	564.175	148.056	160.898	2019.8	1136.2	1278.29	1562.89	357.054	3875.05	2336.28	879.171		32.4467	42.5179	26.5382	30.91	31.125	88.647	17.7531	25.2813	36.0019	30.6965	26.7228	38.0546		35.5062	40.7859	34.7755	23.1029	40.2244
PDGFRB	Undifferentiated-Neural crest-like	290.018	330.842	2778.33	1112.82	2194.99	588.134	326.288	1978.24	903.888	1652	504.951	4672.57	5996.9	16158.4		134.364	572.051	1698.45	786.88	2977.74	776.047	1016.93	1031.12	1360.57	2368.9	1152.06	6517.03	11113.3	14868.8		36.7583	60.9688	44.6318	43.1115	60.9688	43.7133	61.3929	52.3457	58.892	98.36	61.8199	76.6386		57.2816	57.2816	69.551	61.8199	53.0765
PLAUR	Undifferentiated-Neural crest-like	1009.9	6338.83	19893.4	11747	12590.1	15500.2	11665.8	6338.83	14766.1	15393.1	21769.2	1858.6	455.087	4904.87		3304	6608.01	26249.5	14263.1	10809.4	13034.1	37640.5	5556.65	11665.8	16046.8	18690.3	1606.83	680.287	2628.46		1478.58	174.853	221.322	797.865	97.0059	2486.67	1389.16	333.144	1060.11	18561.2	1296.13	6888.62		1360.57	159.786	290.018	1269.46	300.246
PXDN	Undifferentiated-Neural crest-like	1389.16	849.223	4672.57	7858.29	4299.64	1530.73	2134.97	6517.03	3666.02	5634.22	5077.84	3040.3	604.668	16046.8		1746.2	680.287	2836.7	3082.75	3769.09	1686.71	3848.29	2628.46	3541.14	5873.48	4803.93	3281.18	968.763	18561.2		929.3	69.551	86.2229	85.0359	85.6274	349.706	70.0348	73.5167	580.037	1562.89	90.5097	427.565		533.742	112.986	143.013	63.1189	82.7106
PTX3	Undifferentiated-Neural crest-like	145.009	494.559	2936.74	99.7331	195.361	749.612	342.509	8135.41	885.286	556.408	451.944	85.6274	31.3414	430.539		326.288	814.629	885.286	103.25	306.555	401.707	2062.24	1937.53	1136.2	621.668	344.892	137.187	60.1295	515.561		32.4467	35.5062	49.18	34.0598	49.8665	141.044	51.6251	43.1115	72.0037	51.2685	81.0084	93.7015		30.4844	48.8403	42.8137	45.8866	43.4113
NMNAT2	Undifferentiated-Neural crest-like	35.261	50.2134	93.0542	70.0348	88.647	77.7085	68.1197	256	56.1028	80.4489	128.89	77.1717	91.1392	90.5097		54.5686	81.5719	109.137	131.599	103.25	77.1717	67.6492	282.088	103.25	80.4489	107.635	143.013	195.361	108.383		50.5626	31.125	38.8542	38.5859	25.6342	32.8996	52.3457	37.7918	53.0765	53.8174	36.7583	38.5859		32.4467	42.2243	37.5307	34.5353	29.2426
NRP1	Undifferentiated-Neural crest-like	25355.3	2817.11	12765.8	15286.8	19619.5	2336.28	10226.3	25531.7	16270.8	12503.1	14164.6	903.888	2033.85	13493.7		21321.2	2574.36	7082.29	11346.8	17559.9	3795.3	21618.8	10085.5	16384	10226.3	12245.8	1234.75	3169.41	14766.1		2592.27	639.145	50.9143	1438.15	418.766	3019.3	910.175	4544.8	13400.5	12677.7	749.612	388.023		2048	666.287	39.3966	1629.26	1478.58
NGEF	Undifferentiated-Neural crest-like	29.2426	46.8507	42.2243	51.9842	46.5271	38.5859	64	467.882	53.4456	93.0542	53.0765	86.2229	54.5686	54.9482		57.2816	38.5859	33.5909	98.36	26.5382	26.1729	42.8137	317.365	78.249	51.6251	47.1766	49.18	34.5353	182.278		19.6983	15.8895	20.1122	19.6983	24.9333	32.8996	25.6342	22.4711	104.691	29.0406	19.8353	20.8215		15.8895	19.8353	24.761	25.1067	20.393
NEGR1	Undifferentiated-Neural crest-like	576.03	146.018	137.187	109.137	154.343	530.056	133.436	68.5935	101.829	103.25	102.537	3082.75	1251.98	324.034		451.944	116.97	81.5719	70.5219	106.153	497.999	93.0542	47.5048	66.257	109.137	76.6386	2019.8	916.506	340.144		65.7993	43.4113	44.0173	179.769	130.69	116.97	73.5167	158.683	344.892	1082.39	114.563	125.366		74.5429	74.028	46.8507	225.972	240.518
NRG1	Undifferentiated-Neural crest-like	1562.89	3281.18	2062.24	989.119	1074.91	1428.22	1067.48	9280.58	962.071	321.795	613.109	173.645	111.43	975.501		3769.09	2368.9	2916.45	1746.2	2062.24	2091.03	867.067	8964.45	621.668	617.374	897.644	300.246	304.437	982.286		66.7178	23.1029	70.5219	48.5029	219.793	3304	714.109	342.509	10369.1	10369.1	786.88	49.5221		40.5042	63.5579	59.3016	68.1197	401.707
NTN4	Undifferentiated-Neural crest-like	494.559	501.463	519.147	227.544	995.999	455.087	321.795	4451.27	855.13	288.015	2194.99	14664.1	4451.27	770.686		1305.15	621.668	210.839	367.093	843.357	680.287	278.204	1629.26	1002.93	268.727	1009.9	12161.2	5673.41	792.353		112.206	266.871	42.2243	298.172	138.141	30.6965	221.322	1009.9	455.087	233.941	227.544	51.9842		150.123	335.461	71.5064	377.413	230.72
MT2A	Undifferentiated-Neural crest-like	58251.2	53974.9	100025	93975.7	116502	118950	72214.5	242900	149522	92681.9	182812	28724.6	11036.5	57848.8		58251.2	59888.9	107204	68794.2	93326.6	66913.1	114898	177813	91405.9	75804.7	118950	32541.7	26068.1	14462.2		55109	106464	77397.5	64187.3	42347.8	71715.6	72214.5	51776.1	38967.9	117313	65536	28526.2		43538.4	88906.4	90774.5	57848.8	45387.3
MT1E	Undifferentiated-Neural crest-like	3848.29	5752.61	3326.99	13873.1	5442.3	4672.57	5518.27	40063.5	7082.29	10734.7	25531.7	2105.58	1089.92	4153.18		4359.66	8079.22	7643.41	13493.7	8480.89	4608.24	21769.2	26432	6841.04	13034.1	18179.2	3326.99	2797.65	1584.71		213.783	233.941	124.5	284.05	99.7331	4803.93	94.3532	93.0542	101.125	2916.45	178.527	172.446		286.026	219.793	198.088	227.544	86.8227
MPP4	Undifferentiated-Neural crest-like	165.421	113.772	390.722	209.383	167.73	451.944	89.2636	157.586	714.109	165.421	146.018	254.232	164.279	155.417		270.597	148.056	207.937	181.019	254.232	430.539	118.603	112.206	229.126	171.255	190.019	132.514	176.069	167.73		115.36	86.2229	122.786	77.7085	87.4266	93.0542	96.3358	112.206	139.102	512	101.829	103.25		81.5719	83.8652	104.691	83.2859	102.537
LDOC1	Undifferentiated-Neural crest-like	5914.33	1640.59	1226.22	1871.53	3565.78	2033.85	2936.74	1871.53	1184.45	1573.76	1458.23	1820.35	519.147	1541.37		4544.8	1795.29	2033.85	1795.29	3565.78	2778.33	1782.89	2033.85	1052.79	2005.85	2120.22	1897.65	1332.57	2210.26		215.269	116.97	159.786	121.938	1323.37	1024	770.686	250.732	1884.54	929.3	744.434	455.087		377.413	157.586	229.126	167.73	1820.35
JUN	Undifferentiated-Neural crest-like	1509.65	576.03	1379.57	1360.57	2916.45	2320.15	2817.11	2320.15	3516.68	2797.65	4870.99	666.287	1200.98	6562.36		596.344	512	1858.6	544.958	2556.58	1251.98	3082.75	2336.28	1287.18	1408.55	3420.52	1097.5	2336.28	4299.64		916.506	69.551	26.5382	515.561	530.056	4329.55	464.65	209.383	1807.78	2896.31	390.722	213.783		1499.22	42.2243	43.1115	487.751	455.087
IL31RA	Undifferentiated-Neural crest-like	44.0173	315.173	227.544	57.68	118.603	93.0542	44.6318	88.647	224.411	76.1093	79.8932	41.6429	33.5909	163.144		73.0089	294.067	195.361	76.1093	162.017	115.36	96.3358	140.07	265.028	64.4452	82.7106	31.125	43.4113	377.413		25.1067	23.5883	24.2515	29.446	22.4711	124.5	27.2843	23.5883	53.0765	35.5062	17.7531	29.0406		21.5557	22.9433	23.5883	18.8959	20.8215
IL11	Undifferentiated-Neural crest-like	99.0442	88.647	948.826	85.6274	131.599	3019.3	121.095	194.012	1478.58	284.05	165.421	165.421	102.537	182.278		143.013	119.428	1200.98	188.706	237.207	1287.18	1509.65	2005.85	369.646	445.722	306.555	146.018	142.025	357.054		86.8227	78.249	93.7015	86.2229	106.153	103.25	66.257	75.5835	93.7015	410.148	97.0059	120.259		83.2859	94.3532	97.0059	87.4266	90.5097
IL1B	Undifferentiated-Neural crest-like	121.095	232.325	57052.4	196.72	170.072	44146.1	5148.73	162491	31433.2	1296.13	42939	70.0348	115.36	3717.2		153.277	272.479	51063.3	604.668	265.028	25006.2	78478	112534	16961.8	1398.83	39786.7	73.0089	139.102	3821.7		81.0084	69.0706	71.0124	115.36	34.0598	54.5686	74.028	78.249	1192.69	57052.4	54.5686	37.5307		53.0765	81.0084	59.7141	333.144	512
ITGA3	Undifferentiated-Neural crest-like	30362.4	27364.2	36358.4	36611.3	47643.8	16158.4	32316.9	14766.1	43841.2	28526.2	34877.3	26987.4	6888.62	43841.2		18179.2	18690.3	23493.9	14562.8	32541.7	16046.8	52864.1	6936.54	32093.6	25180.2	29328.2	21027.6	10660.6	38967.9		9877.98	1226.22	32316.9	4039.61	13873.1	9345.14	8480.89	116.162	24662	24154.4	7696.57	3213.66		5556.65	1160.07	41476.3	9877.98	18951.2
ITGA2	Undifferentiated-Neural crest-like	51.6251	139.102	100.427	1937.53	112.206	104.691	235.568	72.0037	88.647	1629.26	1541.37	54.5686	46.8507	89.8845		66.257	112.986	55.7152	1408.55	89.8845	134.364	719.076	93.7015	203.657	1002.93	2368.9	36.2523	58.4852	164.279		152.219	41.0696	33.1285	61.8199	42.2243	192.672	62.6829	156.498	477.713	2683.69	78.249	41.3553		133.436	44.9422	26.1729	53.8174	112.986
IGFBP6	Undifferentiated-Neural crest-like	4705.07	6984.79	5556.65	9216.48	7696.57	3326.99	4705.07	2486.67	5220.6	35119.9	49667	23987.6	19484	184.823		5595.3	14263.1	15286.8	26615.9	13493.7	4938.99	12161.2	3640.7	15500.2	47975.2	51063.3	37380.5	40905.3	292.036		1105.13	93.7015	75.5835	173.645	576.03	975.501	995.999	73.5167	4420.52	6984.79	643.591	65.3448		1541.37	89.8845	74.028	404.501	2521.38
ID1	Undifferentiated-Neural crest-like	19083	2469.49	177.294	14868.8	4544.8	1552.09	4803.93	639.145	814.629	4451.27	11036.5	1038.29	1924.14	625.992		10809.4	2435.5	512	11505.2	3956.48	1269.46	2452.44	1499.22	1144.1	12677.7	15716.6	2005.85	2936.74	396.177		110.661	64.4452	372.217	268.727	47.8352	1323.37	225.972	86.2229	9216.48	1226.22	129.787	288.015		265.028	45.5696	216.767	364.557	837.532
INHBA	Undifferentiated-Neural crest-like	3061.45	151.167	15825.9	7804.01	11113.3	26615.9	1031.12	5634.22	280.139	4870.99	1136.2	7486.11	2817.11	36107.2		4389.98	131.599	28526.2	7131.55	15500.2	23010.4	33923.6	4904.87	576.03	5007.93	2665.15	10734.7	3468.27	19215.7		156.498	238.856	218.275	340.144	374.806	265.028	652.575	1097.5	12944	8422.31	560.278	209.383		218.275	101.829	218.275	1082.39	6746.86
HRH1	Undifferentiated-Neural crest-like	1067.48	1305.15	1105.13	548.748	995.999	1217.75	548.748	308.687	962.071	630.346	729.114	1332.57	1209.34	302.334		564.175	1314.23	831.746	989.119	1296.13	1120.56	1710.26	873.098	1234.75	982.286	1260.69	2105.58	1478.58	382.681		74.028	62.6829	70.5219	60.5477	59.3016	56.8859	97.0059	48.5029	81.0084	85.0359	54.5686	62.6829		70.0348	64	99.0442	59.3016	58.892
GAS6	Undifferentiated-Neural crest-like	32768	286.026	20594.9	1734.13	7538.18	8135.41	34877.3	6165.49	21769.2	20738.2	4770.75	1871.53	765.363	6080.61		25355.3	292.036	10960.3	2149.82	8539.88	5996.9	8841.04	1468.37	9475.59	5955.47	4705.07	5077.84	2225.63	1296.13		99.0442	843.357	130.69	132.514	337.794	1260.69	106.153	105.42	4420.52	2194.99	116.97	115.36		151.167	1488.87	110.661	230.72	294.067
GLIPR1	Undifferentiated-Neural crest-like	8779.97	7181.15	2957.17	3258.52	26801	21027.6	4576.41	3040.3	10226.3	12590.1	9741.98	31651.8	4672.57	6653.97		5752.61	5595.3	3590.58	6295.04	19349.4	12161.2	7434.4	4837.35	8079.22	7804.01	10297.5	29125.6	7643.41	11268.4		34.7755	23.1029	38.8542	29.8571	25.9921	504.951	28.443	146.018	2225.63	436.549	27.2843	182.278		30.6965	20.8215	26.3549	39.3966	54.1917
GFRA1	Undifferentiated-Neural crest-like	1710.26	225.972	102.537	47.5048	46.5271	67.1819	3304	102.537	3468.27	72.0037	1082.39	1924.14	2503.97	252.476		3492.39	308.687	126.238	91.1392	112.206	140.07	2368.9	109.137	4640.29	103.968	1820.35	1323.37	3769.09	891.444		56.493	81.5719	61.3929	52.7098	92.4115	50.9143	50.5626	76.1093	43.7133	47.5048	65.3448	73.0089		67.1819	53.4456	121.095	64.4452	359.538
GATA3	Undifferentiated-Neural crest-like	56.1028	57.2816	59.7141	56.493	54.9482	75.0614	60.9688	23.9176	56.1028	95.0095	57.68	42.8137	56.493	46.8507		134.364	46.8507	65.3448	58.892	109.896	88.647	82.7106	17.5087	76.1093	112.986	68.1197	54.1917	45.5696	68.5935		38.0546	59.7141	61.8199	35.261	39.3966	41.9326	71.0124	79.8932	44.9422	95.6704	44.6318	48.8403		49.8665	45.5696	56.8859	45.2548	45.2548
GPR176	Undifferentiated-Neural crest-like	596.344	2452.44	10660.6	568.1	5184.54	3691.52	1584.71	16158.4	1488.87	2164.77	1520.15	2610.3	1370.04	16270.8		879.171	2256.7	5595.3	962.071	4451.27	3082.75	3420.52	13034.1	1698.45	2149.82	1251.98	2256.7	1296.13	13034.1		247.28	122.786	73.0089	40.7859	139.102	1573.76	249	82.7106	494.559	9607.86	136.239	109.896		216.767	93.7015	108.383	43.7133	160.898
FZD2	Undifferentiated-Neural crest-like	413.001	367.093	333.144	237.207	372.217	699.413	588.134	191.341	689.784	592.224	634.73	765.363	760.076	130.69		481.036	401.707	374.806	272.479	367.093	556.408	430.539	147.033	556.408	458.253	568.1	694.581	968.763	93.0542		199.466	154.343	149.086	186.108	181.019	312.996	184.823	177.294	458.253	335.461	159.786	183.546		216.767	99.0442	146.018	177.294	181.019
FJX1	Undifferentiated-Neural crest-like	1360.57	1002.93	1128.35	1089.92	1097.5	1128.35	1314.23	494.559	1418.35	1089.92	1234.75	1389.16	739.292	330.842		1002.93	929.3	1112.82	1176.27	1573.76	1168.14	1389.16	1024	1418.35	948.826	1978.24	1509.65	1606.83	467.882		1341.84	826.001	1105.13	831.746	1226.22	1618	680.287	694.581	1820.35	1552.09	1209.34	910.175		1120.56	922.88	685.019	592.224	995.999
FOSL1	Undifferentiated-Neural crest-like	4608.24	4329.55	14263.1	26068.1	29737.6	16046.8	6700.25	19893.4	16498	19083	16728.3	1351.18	326.288	3169.41		11190.6	3875.05	19349.4	10155.7	25006.2	6700.25	5184.54	19484	3743.05	12416.8	9809.75	1009.9	424.612	1978.24		8023.41	5556.65	17928.9	2856.44	3875.05	15181.2	5256.91	1209.34	9541.5	25006.2	6427.31	6888.62		5712.87	4837.35	17438.6	1710.26	1807.78
FOXF1	Undifferentiated-Neural crest-like	855.13	1234.75	975.501	1820.35	879.171	962.071	792.353	1234.75	1152.06	929.3	1488.87	922.88	781.445	548.748		897.644	1379.57	962.071	1260.69	1520.15	968.763	820.296	1509.65	1176.27	962.071	1820.35	797.865	935.763	1314.23		372.217	484.382	481.036	354.588	548.748	464.65	439.586	477.713	560.278	584.071	596.344	596.344		477.713	364.557	494.559	484.382	415.873
FBLIM1	Undifferentiated-Neural crest-like	130.69	124.5	178.527	77.1717	129.787	141.044	282.088	108.383	109.137	430.539	117.784	116.97	70.5219	140.07		138.141	153.277	178.527	108.383	151.167	144.007	286.026	108.383	133.436	270.597	124.5	119.428	112.206	188.706		49.5221	42.5179	37.2715	42.8137	42.8137	52.7098	37.2715	38.8542	51.6251	114.563	38.0546	40.5042		47.1766	37.5307	51.6251	50.9143	33.1285
FLNB	Undifferentiated-Neural crest-like	3795.3	1351.18	3444.31	1360.57	5518.27	1341.84	6841.04	1845.76	6562.36	5256.91	3104.19	3373.43	3373.43	3875.05		3236.01	1323.37	4240.45	2105.58	7383.04	1606.83	4124.49	1052.79	4482.23	3769.09	3541.14	3615.55	4482.23	2702.35		256	93.7015	191.341	104.691	114.563	2368.9	173.645	167.73	8023.41	2368.9	158.683	184.823		263.197	106.153	121.095	230.72	337.794
FAM83G	Undifferentiated-Neural crest-like	31.5594	47.5048	58.0812	66.257	101.125	42.2243	39.3966	116.162	50.2134	89.8845	60.1295	58.0812	34.7755	50.9143		61.8199	49.18	116.97	101.829	90.5097	60.9688	112.986	168.897	76.1093	136.239	174.853	69.551	66.257	120.259		56.1028	50.2134	51.6251	21.1121	40.5042	103.25	29.0406	28.0514	41.9326	59.3016	40.7859	31.5594		47.8352	60.9688	53.4456	22.1618	56.1028
FAM20C	Undifferentiated-Neural crest-like	765.363	445.722	4640.29	2256.7	8079.22	4837.35	6608.01	4672.57	3769.09	3040.3	10960.3	186.108	58.4852	5792.62		634.73	268.727	1418.35	639.145	4211.15	2998.45	1152.06	814.629	1408.55	1629.26	10884.6	149.086	94.3532	1845.76		54.9482	102.537	278.204	263.197	222.861	24.2515	560.278	52.3457	3350.13	4737.79	643.591	891.444		28.443	106.153	227.544	83.2859	372.217
FAM171A1	Undifferentiated-Neural crest-like	342.509	108.383	242.191	364.557	263.197	136.239	173.645	744.434	215.269	171.255	192.672	247.28	135.298	302.334		388.023	86.8227	121.938	142.025	178.527	103.25	118.603	317.365	140.07	129.787	160.898	224.411	177.294	268.727		19.2929	25.9921	38.5859	26.5382	30.6965	99.7331	41.0696	40.2244	101.829	81.5719	48.5029	26.7228		27.0958	26.3549	28.0514	28.84	38.3193
FAM155A	Undifferentiated-Neural crest-like	177.294	245.572	326.288	1530.73	290.018	445.722	556.408	442.643	398.932	580.037	1217.75	326.288	210.839	393.44		250.732	219.793	156.498	519.147	227.544	448.822	240.518	282.088	282.088	544.958	760.076	153.277	261.379	252.476		96.3358	99.7331	111.43	66.257	106.153	670.921	58.0812	82.1393	76.1093	415.873	96.3358	110.661		94.3532	85.6274	119.428	77.1717	72.0037
ERRFI1	Undifferentiated-Neural crest-like	1584.71	8422.31	14868.8	29532.2	13777.2	2452.44	8023.41	77935.9	31433.2	18951.2	5634.22	2896.31	1176.27	107204		2435.5	7332.05	18561.2	23821.9	23331.6	2977.74	38698.8	52498.9	39511.9	15608	5556.65	4359.66	2503.97	120611		1509.65	261.379	274.374	809.002	245.572	20452.6	776.047	5404.7	27746.2	8902.53	879.171	1746.2		1038.29	162.017	268.727	1200.98	548.748
EFNB2	Undifferentiated-Neural crest-like	754.826	455.087	103.25	968.763	2368.9	413.001	689.784	1045.52	714.109	1089.92	1964.57	436.549	955.426	1168.14		630.346	261.379	229.126	588.134	1686.71	786.88	1176.27	1351.18	613.109	1418.35	1370.04	657.114	1389.16	1722.16		122.786	36.5044	72.5046	38.8542	68.5935	227.544	33.5909	44.6318	39.9466	40.2244	39.6706	68.1197		95.6704	52.7098	65.7993	76.6386	200.854
DPYD	Undifferentiated-Neural crest-like	5220.6	7912.95	922.88	1509.65	1782.89	1710.26	1128.35	5792.62	1584.71	404.501	2149.82	439.586	1009.9	5148.73		4096	6295.04	704.277	935.763	1770.57	1897.65	1858.6	4096	1858.6	526.394	1722.16	237.207	765.363	2778.33		922.88	116.162	159.786	685.019	445.722	849.223	451.944	471.136	4608.24	5595.3	374.806	242.191		634.73	128.89	85.6274	625.992	501.463
DKK1	Undifferentiated-Neural crest-like	1478.58	179.769	1807.78	3565.78	1226.22	101.125	56.1028	3492.39	477.713	413.001	58.892	108.383	47.1766	58.4852		1584.71	268.727	4039.61	1978.24	3169.41	195.361	196.72	5367.37	1168.14	1112.82	128.89	108.383	91.7731	118.603		652.575	17.7531	14.5203	369.646	63.1189	814.629	235.568	133.436	5832.91	6841.04	172.446	98.36		675.588	19.0273	32.2226	584.071	215.269
DOCK5	Undifferentiated-Neural crest-like	79.3413	78.7932	1009.9	3304	44.6318	2556.58	68.1197	13400.5	5077.84	58.0812	55.7152	8422.31	4182.07	28.443		680.287	512	2836.7	3373.43	497.999	4420.52	1112.82	15076.4	6427.31	694.581	168.897	9345.14	8248.98	568.1		734.185	2778.33	4359.66	1782.89	1278.29	8079.22	1992	2320.15	2556.58	7131.55	1937.53	760.076		548.748	2288.2	5148.73	2368.9	1734.13
CYR61	Undifferentiated-Neural crest-like	2759.13	2896.31	7590.61	657.114	1398.83	2134.97	699.413	41764.8	10884.6	1499.22	3492.39	2998.45	1168.14	36107.2		2556.58	2538.92	5955.47	548.748	1351.18	1758.34	729.114	32541.7	5955.47	1428.22	2256.7	3213.66	2896.31	31872		143.013	126.238	76.1093	71.0124	106.153	1663.49	134.364	242.191	744.434	2194.99	127.116	138.141		114.563	112.206	108.383	77.7085	135.298
CLMP	Undifferentiated-Neural crest-like	1746.2	2452.44	11993.8	1640.59	13777.2	16844.6	2019.8	7696.57	18820.3	10960.3	9809.75	3666.02	5220.6	14066.7		2556.58	2721.15	5832.91	995.999	13307.9	8599.28	8841.04	5113.16	6793.79	6984.79	7281.4	3492.39	6251.56	11346.8		137.187	37.7918	44.0173	34.7755	43.7133	42.5179	34.7755	51.9842	714.109	3213.66	31.5594	38.0546		128	50.2134	48.5029	47.5048	45.8866
COL13A1	Undifferentiated-Neural crest-like	22.6274	23.7524	32	82.1393	31.779	25.8125	46.8507	36.7583	52.7098	23.7524	36.0019	28.2465	26.5382	32.2226		51.2685	39.3966	42.2243	50.5626	48.5029	42.5179	36.5044	44.6318	54.9482	38.3193	51.9842	30.91	38.8542	47.1766		23.1029	19.5622	22.9433	19.0273	19.2929	16.5642	20.6776	21.4068	33.8246	28.0514	20.2521	19.1597		23.4254	18.6357	31.779	20.5348	23.4254
COL12A1	Undifferentiated-Neural crest-like	27554.5	9607.86	26615.9	13216	39239	12765.8	6841.04	3191.46	3373.43	28924.4	7332.05	11585.2	6208.38	37380.5		34877.3	9410.14	17682.1	6700.25	32768	11505.2	12854.6	4544.8	5673.41	27175.1	7750.1	8719.32	9345.14	33456.5		195.361	68.5935	81.5719	141.044	196.72	3147.52	63.5579	83.8652	308.687	5955.47	81.5719	126.238		162.017	74.028	58.4852	247.28	424.612
COL5A1	Undifferentiated-Neural crest-like	1176.27	7033.37	35119.9	7643.41	25888.1	11113.3	6295.04	4672.57	11665.8	20452.6	5113.16	6382.92	4240.45	61147.3		497.999	5077.84	14164.6	2048	23010.4	6080.61	9741.98	1002.93	6608.01	9026.81	4803.93	6562.36	7033.37	22381.2		51.2685	60.5477	73.0089	44.0173	42.8137	42.8137	50.5626	85.0359	6122.9	2702.35	46.2057	152.219		59.7141	37.7918	59.7141	52.3457	57.2816
F2RL2	Undifferentiated-Neural crest-like	192.672	252.476	100.427	861.078	216.767	81.0084	242.191	73.5167	123.64	621.668	166.572	122.786	68.5935	66.7178		380.038	464.65	132.514	1243.34	270.597	70.0348	229.126	86.8227	286.026	975.501	121.095	112.206	73.0089	89.8845		79.3413	101.829	70.0348	57.2816	122.786	91.7731	66.257	206.5	699.413	133.436	61.3929	156.498		91.1392	54.9482	56.8859	172.446	157.586
C16orf45	Undifferentiated-Neural crest-like	831.746	2628.46	792.353	2876.3	1243.34	754.826	317.365	89.2636	1278.29	1323.37	5792.62	1031.12	588.134	367.093		797.865	1530.73	445.722	1184.45	1089.92	831.746	533.742	116.97	2521.38	1296.13	5480.15	1499.22	1060.11	792.353		139.102	584.071	202.251	203.657	187.403	608.874	129.787	101.829	770.686	129.787	149.086	178.527		142.025	484.382	232.325	254.232	229.126
C15orf52	Undifferentiated-Neural crest-like	739.292	670.921	639.145	709.176	803.414	910.175	661.685	734.185	826.001	648.067	797.865	935.763	501.463	533.742		1052.79	962.071	910.175	1031.12	1176.27	1296.13	797.865	1296.13	922.88	765.363	1031.12	879.171	734.185	809.002		427.565	324.034	310.834	393.44	621.668	324.034	497.999	548.748	421.679	484.382	515.561	401.707		282.088	580.037	317.365	537.455	568.1
C12orf75	Undifferentiated-Neural crest-like	15825.9	25709.3	23987.6	25355.3	30786.3	30362.4	14972.2	2977.74	23010.4	27939.1	15393.1	18561.2	10513.8	4870.99		34159.5	22851.5	19349.4	33689.2	40342.1	28526.2	16961.8	2797.65	27364.2	21321.2	10884.6	17198.6	11910.9	4608.24		6700.25	38.5859	196.72	2702.35	18179.2	12331	6338.83	2574.36	19083	38967.9	6700.25	1820.35		8422.31	96.3358	203.657	3396.89	14362.3
CD163L1	Undifferentiated-Neural crest-like	177.294	6936.54	1924.14	14972.2	2134.97	8719.32	792.353	781.445	8306.36	154.343	7181.15	43.1115	44.0173	210.839		312.996	7486.11	2556.58	17438.6	2272.4	8659.09	1176.27	1160.07	7858.29	867.067	7538.18	103.968	18.8959	167.73		59.3016	41.3553	56.8859	37.5307	26.1729	53.8174	418.766	77.7085	103.968	3666.02	467.882	25.1067		63.1189	35.0174	109.896	29.2426	51.2685
CAV1	Undifferentiated-Neural crest-like	18690.3	20031.7	19349.4	20171.1	31872	18305.6	8719.32	52136.3	25888.1	18305.6	18053.6	18561.2	9674.69	41764.8		24491.6	17682.1	17805.1	16728.3	27175.1	13493.7	8079.22	35364.2	24833.5	13969.6	19349.4	25355.3	19349.4	42347.8		6984.79	8364.13	3396.89	3396.89	2665.15	7590.61	11993.8	11585.2	11036.5	15393.1	10884.6	12161.2		7033.37	7486.11	3875.05	3258.52	2998.45
CARD10	Undifferentiated-Neural crest-like	178.527	121.938	206.5	160.898	312.996	187.403	242.191	107.635	224.411	150.123	178.527	165.421	85.6274	129.787		382.681	164.279	209.383	149.086	240.518	186.108	198.088	111.43	168.897	159.786	130.69	162.017	160.898	292.036		117.784	119.428	100.427	88.647	112.206	199.466	74.5429	112.206	268.727	133.436	103.968	136.239		112.986	122.786	150.123	96.3358	144.007
CLCF1	Undifferentiated-Neural crest-like	359.538	324.034	342.509	194.012	238.856	184.823	170.072	797.865	122.786	302.334	165.421	304.437	113.772	377.413		342.509	349.706	183.546	183.546	194.012	107.635	178.527	1845.76	154.343	242.191	187.403	179.769	140.07	497.999		34.5353	40.2244	45.8866	28.2465	39.3966	75.0614	42.2243	29.8571	106.891	121.938	49.18	38.5859		44.0173	38.5859	31.5594	29.446	59.7141
CDH13	Undifferentiated-Neural crest-like	272.479	73.5167	451.944	147.033	245.572	222.861	308.687	17198.6	326.288	317.365	179.769	153.277	158.683	1573.76		288.015	104.691	215.269	224.411	240.518	198.088	413.001	4803.93	284.05	203.657	207.937	154.343	212.306	1251.98		64.4452	62.2499	49.18	74.5429	81.5719	37.7918	53.0765	58.4852	62.6829	121.938	45.5696	56.1028		67.1819	62.6829	42.8137	86.8227	48.5029
BMP2	Undifferentiated-Neural crest-like	107.635	41.9326	100.427	191.341	221.322	200.854	388.023	107.635	90.5097	230.72	206.5	112.206	86.8227	47.8352		243.875	73.0089	156.498	274.374	222.861	190.019	2149.82	149.086	110.661	206.5	308.687	83.8652	73.5167	67.1819		50.5626	70.0348	61.3929	58.4852	118.603	46.8507	106.153	91.1392	121.938	471.136	103.968	62.6829		52.7098	68.1197	68.1197	76.6386	128
AXL	Undifferentiated-Neural crest-like	1618	1226.22	1964.57	1478.58	3420.52	1287.18	1478.58	27746.2	2435.5	1296.13	1160.07	1418.35	630.346	16844.6		1884.54	855.13	1675.06	588.134	2592.27	968.763	749.612	16612.7	885.286	897.644	770.686	1192.69	621.668	15500.2		47.5048	27.4741	50.2134	62.6829	44.9422	179.769	68.5935	50.2134	179.769	259.574	46.5271	116.162		41.3553	47.8352	69.551	59.3016	47.5048
ABCC3	Undifferentiated-Neural crest-like	1038.29	2076.59	2574.36	2179.83	6746.86	4576.41	7804.01	719.076	7590.61	1770.57	15181.2	53.8174	110.661	1468.37		2778.33	2836.7	2486.67	3420.52	6382.92	6165.49	8902.53	910.175	8023.41	3444.31	18951.2	116.97	158.683	4513.4		22.6274	27.6652	28.6408	17.3878	29.8571	556.408	25.2813	25.9921	4904.87	873.098	18.2522	45.5696		23.7524	22.4711	22.9433	35.261	232.325
ARNTL2	Undifferentiated-Neural crest-like	421.679	458.253	430.539	276.282	247.28	504.951	436.549	942.272	652.575	526.394	704.277	224.411	113.772	1045.52		515.561	442.643	388.023	286.026	436.549	328.557	354.588	1176.27	388.023	308.687	515.561	173.645	66.7178	962.071		103.25	114.563	125.366	62.6829	100.427	1278.29	188.706	76.1093	326.288	357.054	109.137	112.986		88.0347	141.044	105.42	66.257	77.7085
ANTXR2	Undifferentiated-Neural crest-like	278.204	324.034	625.992	781.445	254.232	464.65	144.007	5752.61	312.996	873.098	1341.84	53.4456	86.2229	1217.75		367.093	292.036	427.565	588.134	270.597	229.126	190.019	4451.27	340.144	630.346	689.784	75.5835	114.563	1332.57		38.3193	22.6274	38.3193	65.7993	64	556.408	89.8845	60.9688	78.7932	989.119	60.5477	48.1679		31.3414	35.0174	28.443	64.4452	61.3929
ANXA1	Undifferentiated-Neural crest-like	50710.6	106464	34636.4	52136.3	39511.9	51418.5	57848.8	51063.3	50012.5	41189.8	73731.8	52864.1	37122.3	12503.1		63303.6	95287.5	33225.4	60724.9	34877.3	57052.4	34636.4	62432.1	58251.2	35364.2	77397.5	44762.4	48644.9	11747		34397.1	17682.1	23987.6	42347.8	14263.1	26615.9	14766.1	55878.3	45073.8	38431.5	13873.1	32995.9		47314.7	14972.2	21618.8	33923.6	41189.8
AKR1C3	Undifferentiated-Neural crest-like	146.018	25.1067	530.056	310.834	259.574	282.088	7181.15	218.275	975.501	61.8199	729.114	122.786	2665.15	94.3532		48.8403	23.7524	250.732	280.139	240.518	266.871	2797.65	227.544	359.538	92.4115	643.591	319.573	2683.69	120.259		142.025	22.0087	29.2426	40.7859	40.5042	17.8766	282.088	190.019	59.7141	34.2968	344.892	21.7057		286.026	20.6776	29.446	29.446	72.5046
ARL4C	Undifferentiated-Neural crest-like	1618	337.794	1418.35	19215.7	20171.1	3396.89	1845.76	776.047	3691.52	19756	282.088	424.612	552.565	9674.69		1734.13	410.148	1562.89	4938.99	12416.8	2091.03	1379.57	352.139	2288.2	4672.57	209.383	680.287	837.532	1871.53		867.067	85.6274	141.044	916.506	3902.01	1168.14	3929.15	1488.87	11346.8	7486.11	3019.3	608.874		1269.46	171.255	78.249	797.865	2702.35
PXYLP1	Neural crest-like	292.036	35.0174	67.6492	49.5221	88.647	51.2685	100.427	36.2523	181.019	94.3532	48.5029	105.42	82.7106	121.095		182.278	72.5046	104.691	88.0347	91.7731	47.5048	121.095	42.2243	235.568	143.013	39.9466	109.896	150.123	86.2229		93.7015	455.087	84.4485	50.9143	102.537	181.019	86.8227	91.7731	112.986	46.2057	149.086	89.2636		75.5835	335.461	114.563	83.2859	114.563
CXCL8	Neural crest-like	49.18	68.1197	4576.41	104.691	445.722	14972.2	1629.26	62000.8	21769.2	100.427	28133.5	88.0347	137.187	254.232		60.1295	102.537	7332.05	132.514	430.539	5873.48	17682.1	38431.5	7804.01	101.125	21321.2	60.1295	78.249	1734.13		212.306	104.691	66.7178	124.5	118.603	109.137	59.7141	128.89	187.403	5595.3	100.427	72.0037		171.255	57.68	99.7331	88.647	240.518
CEMIP	Neural crest-like	49.8665	46.2057	9410.14	49.18	1136.2	2610.3	162.017	3236.01	138.141	91.1392	792.353	1278.29	770.686	10297.5		114.563	32	1858.6	56.493	1089.92	942.272	1031.12	935.763	110.661	233.941	831.746	552.565	1082.39	8599.28		46.5271	26.9087	35.5062	51.9842	53.4456	38.0546	75.0614	849.223	873.098	8480.89	92.4115	48.8403		43.1115	38.0546	27.2843	85.6274	101.125
TCAF2	Neural crest-like	56.1028	107.635	83.2859	68.1197	150.123	173.645	64.8934	131.599	560.278	95.0095	150.123	120.259	135.298	183.546		167.73	60.9688	76.1093	69.551	121.095	110.661	93.0542	82.7106	172.446	86.8227	196.72	105.42	95.0095	132.514		89.8845	49.5221	45.5696	52.7098	91.7731	106.891	131.599	259.574	155.417	237.207	103.968	98.36		64.8934	48.1679	66.7178	60.5477	101.125
ZNF469	Neural crest-like	63.5579	40.2244	110.661	48.5029	92.4115	81.0084	47.1766	308.687	87.4266	137.187	60.5477	321.795	129.787	242.191		49.18	34.7755	55.7152	37.014	62.2499	48.8403	44.6318	81.0084	39.9466	48.8403	41.0696	196.72	153.277	89.8845		25.1067	22.6274	20.1122	16.7955	25.9921	19.8353	18.3792	17.0299	34.2968	26.5382	18.7654	27.0958		16	30.0647	15.5625	19.2929	20.5348
WNT5A	Neural crest-like	413.001	218.275	19349.4	9877.98	13873.1	21920.6	657.114	23821.9	3061.45	3848.29	12503.1	501.463	374.806	24322.4		630.346	252.476	15825.9	7590.61	16046.8	19484	4329.55	10734.7	3691.52	4269.94	19893.4	719.076	474.413	44762.4		122.786	481.036	93.7015	112.986	184.823	87.4266	588.134	152.219	1992	1478.58	393.44	133.436		128	333.144	116.97	120.259	224.411
TMEM47	Neural crest-like	38698.8	37640.5	19215.7	2352.53	40905.3	27554.5	14868.8	13969.6	124.5	15825.9	31000.4	22851.5	6517.03	24662		29125.6	31000.4	15716.6	2574.36	35857.8	16498	14362.3	10660.6	198.088	15076.4	30786.3	14362.3	9877.98	9541.5		272.479	148.056	184.823	580.037	160.898	184.823	22851.5	46663.3	190.019	22851.5	32541.7	6984.79		333.144	215.269	367.093	564.175	530.056
TMEM171	Neural crest-like	58.892	760.076	1009.9	148.056	4124.49	3258.52	105.42	250.732	455.087	225.972	6888.62	282.088	229.126	79.8932		106.891	1562.89	2179.83	367.093	3983.99	4124.49	4211.15	433.534	643.591	166.572	7750.1	270.597	247.28	68.1197		8659.09	187.403	484.382	4640.29	1168.14	2683.69	508.463	65.7993	51.9842	2896.31	604.668	8902.53		10297.5	142.025	326.288	6793.79	1074.91
TGFBI	Neural crest-like	12765.8	9809.75	85284.7	53602	53602	58656.4	17682.1	97966.4	76332	64187.3	99334	11585.2	4299.64	148489		19083	12077.2	59888.9	45387.3	42347.8	50012.5	23170.5	70239.7	64187.3	51776.1	115698	23493.9	12416.8	114105		2646.74	19.9733	19.8353	1217.75	20.5348	24833.5	20.8215	849.223	65.3448	192.672	23.1029	3468.27		4182.07	24.2515	25.6342	1379.57	35.0174
TGFA	Neural crest-like	252.476	393.44	292.036	1562.89	451.944	298.172	1370.04	137.187	464.65	1038.29	2304.12	333.144	195.361	235.568		263.197	377.413	202.251	891.444	552.565	333.144	1428.22	106.153	474.413	4240.45	3373.43	230.72	209.383	187.403		196.72	328.557	238.856	481.036	296.112	113.772	216.767	1758.34	439.586	385.343	172.446	354.588		247.28	203.657	364.557	580.037	592.224
TFAP2C	Neural crest-like	16.4498	1016.93	689.784	5518.27	3717.2	1438.15	83.8652	1478.58	2149.82	23.9176	5113.16	304.437	88.647	464.65		24.761	739.292	1710.26	1992	2320.15	2628.46	155.417	1807.78	3019.3	37.5307	5996.9	388.023	134.364	1488.87		2574.36	929.3	99.7331	596.344	1112.82	22.3159	1722.16	3082.75	84.4485	604.668	1438.15	2418.67		1652	729.114	219.793	512	995.999
TSPAN13	Neural crest-like	657.114	2005.85	1370.04	3191.46	2759.13	3640.7	2683.69	445.722	1552.09	13216	897.644	154.343	159.786	2538.92		797.865	2759.13	3104.19	6295.04	2759.13	4938.99	2817.11	1045.52	1924.14	13873.1	1606.83	477.713	393.44	1448.15		879.171	126.238	308.687	2759.13	213.783	1833.01	6427.31	15393.1	451.944	541.193	5184.54	3281.18		2574.36	53.0765	207.937	3492.39	1251.98
SQRDL	Neural crest-like	487.751	433.534	364.557	501.463	484.382	445.722	873.098	442.643	369.646	330.842	2033.85	739.292	448.822	922.88		308.687	467.882	407.315	666.287	430.539	1074.91	1168.14	519.147	580.037	427.565	2740.08	714.109	522.758	1120.56		560.278	308.687	230.72	174.853	178.527	427.565	296.112	190.019	170.072	212.306	243.875	224.411		704.277	288.015	396.177	190.019	222.861
SULF1	Neural crest-like	3019.3	315.173	501.463	144.007	38166	1770.57	497.999	103.25	855.13	12944	826.001	22381.2	14263.1	230.72		2574.36	194.012	194.012	82.1393	17198.6	942.272	2916.45	65.3448	826.001	9877.98	916.506	16158.4	22536.9	340.144		99.0442	81.0084	117.784	150.123	104.691	282.088	227.544	66913.1	73.5167	670.921	216.767	3929.15		139.102	199.466	91.1392	128	227.544
ST8SIA5	Neural crest-like	70.5219	144.007	57.68	3125.78	1845.76	48.1679	47.8352	36.2523	101.829	230.72	1418.35	92.4115	49.5221	34.2968		52.7098	56.1028	66.257	519.147	407.315	126.238	54.1917	37.2715	85.0359	367.093	424.612	46.8507	53.8174	49.5221		48.1679	630.346	27.6652	41.9326	58.4852	191.341	36.7583	70.5219	47.8352	74.028	62.6829	63.1189		45.2548	268.727	41.0696	61.8199	58.4852
SOX2	Neural crest-like	308.687	19893.4	218.275	6080.61	625.992	393.44	23821.9	124.5	237.207	3304	1136.2	315.173	282.088	173.645		265.028	11828.7	209.383	2019.8	809.002	548.748	6562.36	147.033	188.706	1168.14	608.874	254.232	225.972	129.787		1379.57	94.3532	199.466	294.067	150.123	173.645	230.72	312.996	119.428	101.829	249	564.175		617.374	149.086	71.0124	439.586	165.421
SLC24A3	Neural crest-like	29.6508	25.2813	56.8859	31.3414	57.68	39.3966	17.0299	46.5271	34.2968	38.0546	39.9466	55.3304	45.5696	2091.03		43.4113	25.9921	27.8576	34.5353	49.18	29.446	38.3193	40.7859	28.84	36.7583	37.2715	57.68	55.7152	861.078		30.6965	41.9326	28.6408	25.4572	33.3589	36.7583	82.7106	45.5696	23.5883	306.555	88.0347	35.5062		24.0839	31.3414	31.779	39.9466	25.4572
SLITRK6	Neural crest-like	377.413	117.784	97.0059	17682.1	621.668	109.137	207.937	130.69	105.42	188.706	133.436	661.685	1530.73	24.2515		304.437	153.277	52.7098	4153.18	357.054	77.7085	99.7331	64.4452	83.8652	154.343	481.036	537.455	1541.37	23.2636		315.173	282.088	127.116	213.783	103.968	61.8199	1168.14	1488.87	471.136	63.1189	1722.16	137.187		280.139	333.144	41.3553	564.175	458.253
SHISA2	Neural crest-like	38.5859	30.0647	30.6965	42.2243	35.0174	35.5062	32.4467	35.5062	25.6342	27.6652	27.8576	39.1245	65.3448	39.3966		71.0124	54.9482	28.443	30.91	39.6706	27.6652	37.5307	34.5353	23.1029	29.6508	32	44.0173	76.6386	82.1393		30.91	30.4844	18.7654	24.9333	24.2515	22.1618	37.7918	24.59	30.91	25.4572	27.6652	27.4741		29.6508	18.507	19.5622	22.9433	27.6652
SH3PXD2A	Neural crest-like	109.137	55.3304	130.69	166.572	179.769	101.829	245.572	948.826	121.938	128.89	142.025	310.834	352.139	666.287		212.306	83.8652	249	122.786	230.72	171.255	300.246	1074.91	278.204	280.139	203.657	377.413	584.071	873.098		242.191	112.986	152.219	141.044	152.219	340.144	171.255	139.102	90.5097	198.088	215.269	257.781		145.009	157.586	103.968	143.013	172.446
SERTAD4	Neural crest-like	410.148	962.071	106.891	1606.83	390.722	170.072	1296.13	240.518	199.466	247.28	286.026	115.36	103.25	127.116		867.067	1305.15	256	861.078	770.686	315.173	879.171	461.44	442.643	213.783	247.28	116.162	155.417	568.1		72.5046	62.2499	61.3929	166.572	89.2636	72.0037	137.187	474.413	93.0542	148.056	104.691	67.6492		59.7141	78.7932	58.0812	121.938	88.647
STK32B	Neural crest-like	35.261	1428.22	89.8845	2916.45	364.557	152.219	79.8932	29.8571	87.4266	52.3457	592.224	1089.92	130.69	28.84		62.6829	1097.5	101.125	526.394	171.255	238.856	95.6704	27.2843	196.72	51.6251	274.374	861.078	274.374	56.493		344.892	31.125	36.0019	451.944	60.9688	35.5062	685.019	315.173	52.3457	90.5097	512	962.071		284.05	26.3549	36.0019	781.445	70.5219
SFRP1	Neural crest-like	25.4572	38.3193	127.116	9280.58	9280.58	38.5859	62.6829	79.3413	537.455	6472.02	1305.15	404.501	202.251	33.8246		77.1717	48.1679	136.239	2225.63	3125.78	98.36	82.7106	65.3448	272.479	2091.03	494.559	484.382	240.518	37.7918		544.958	6295.04	125.366	2896.31	537.455	23.4254	27554.5	2469.49	43841.2	11505.2	22226.6	2210.26		826.001	6562.36	88.0347	6295.04	1448.15
S100A6	Neural crest-like	50710.6	37380.5	36611.3	54350.3	51063.3	59064.4	47643.8	11910.9	45703	48644.9	31216	32768	30362.4	18820.3		46020.8	34159.5	19215.7	45703	57052.4	42642.4	33923.6	10960.3	32316.9	36611.3	37902.4	41189.8	45703	2683.69		10587	93.7015	45.5696	11036.5	17559.9	29125.6	9345.14	26068.1	7082.29	42642.4	9741.98	14868.8		13307.9	42.8137	54.9482	16728.3	21469.5
RAMP1	Neural crest-like	3821.7	1105.13	666.287	451.944	867.067	760.076	837.532	461.44	564.175	564.175	1168.14	2628.46	3326.99	274.374		1573.76	770.686	504.951	613.109	1097.5	680.287	770.686	661.685	820.296	652.575	1192.69	3492.39	3956.48	477.713		186.108	1097.5	724.077	352.139	491.143	1074.91	541.193	494.559	317.365	427.565	855.13	770.686		487.751	1082.39	580.037	442.643	608.874
PMEPA1	Neural crest-like	6653.97	630.346	3615.55	41189.8	33225.4	8902.53	31433.2	245.572	1379.57	30152.7	8364.13	3902.01	1488.87	2592.27		6382.92	369.646	7332.05	23493.9	38431.5	11747	16844.6	249	2352.53	23821.9	6608.01	6841.04	3795.3	1871.53		2574.36	3821.7	250.732	625.992	2817.11	224.411	23987.6	1910.85	2272.4	3191.46	26801	2977.74		2574.36	3040.3	247.28	1686.71	5832.91
PCSK5	Neural crest-like	77.7085	124.5	40.7859	21.7057	424.612	142.025	89.8845	17.8766	225.972	296.112	1278.29	302.334	321.795	41.6429		151.167	111.43	23.2636	17.6305	124.5	48.5029	218.275	22.3159	168.897	243.875	792.353	319.573	564.175	29.8571		494.559	22.9433	93.0542	32	652.575	22.3159	497.999	35.0174	21.7057	24.59	330.842	21.259		464.65	24.9333	65.3448	31.3414	421.679
PHLDA2	Neural crest-like	32.8996	2435.5	445.722	15500.2	2164.77	388.023	2452.44	494.559	576.03	2452.44	5113.16	2120.22	404.501	385.343		196.72	2977.74	2091.03	10155.7	2646.74	544.958	2998.45	1296.13	1573.76	3821.7	4672.57	2062.24	709.176	319.573		2836.7	786.88	3125.78	1052.79	302.334	1606.83	349.706	86.2229	639.145	4938.99	372.217	873.098		2452.44	955.426	1770.57	2288.2	1105.13
PLA2G7	Neural crest-like	27.2843	38.3193	36.0019	32.2226	72.0037	51.9842	41.9326	21.4068	28.84	33.1285	101.829	38.3193	60.5477	18.1261		34.2968	44.3235	34.7755	250.732	286.026	198.088	58.0812	23.4254	72.0037	62.6829	149.086	50.2134	65.7993	42.8137		23.1029	29.6508	45.5696	27.6652	52.7098	53.4456	240.518	28.6408	30.0647	36.5044	418.766	43.1115		20.2521	47.8352	24.9333	32.6724	38.3193
OPRD1	Neural crest-like	62.6829	58.4852	90.5097	77.7085	64.4452	63.1189	68.1197	62.6829	65.7993	53.0765	51.9842	77.1717	72.0037	59.3016		81.0084	48.5029	58.0812	50.5626	53.8174	51.2685	53.8174	48.8403	46.5271	49.5221	44.0173	47.8352	55.7152	58.4852		42.5179	95.6704	60.1295	28.84	59.7141	39.9466	51.6251	47.1766	41.0696	45.2548	60.5477	44.3235		40.7859	49.18	75.5835	43.4113	51.6251
NTM	Neural crest-like	648.067	62.6829	1992	278.204	9026.81	4269.94	739.292	1016.93	2521.38	9809.75	1562.89	286.026	128.89	1152.06		349.706	35.261	867.067	335.461	5330.3	4211.15	455.087	337.794	1488.87	4420.52	1305.15	195.361	202.251	1168.14		388.023	52.7098	35.0174	237.207	55.3304	22.4711	873.098	372.217	22.1618	2836.7	922.88	22.6274		347.291	40.2244	34.0598	448.822	32.8996
NRXN3	Neural crest-like	382.681	129.787	87.4266	79.8932	60.9688	121.095	125.366	63.1189	144.007	82.7106	74.028	1105.13	272.479	26.9087		294.067	116.162	153.277	74.028	76.1093	131.599	101.829	48.5029	106.891	149.086	60.9688	1370.04	282.088	22.1618		58.4852	3258.52	2503.97	83.8652	33.8246	19.1597	1260.69	533.742	43.1115	32.6724	962.071	352.139		66.257	2759.13	2288.2	104.691	28.6408
NES	Neural crest-like	30.4844	115.36	33.8246	501.463	37.7918	36.0019	181.019	39.9466	43.4113	69.0706	42.2243	50.9143	29.6508	51.6251		28.84	95.0095	48.1679	170.072	44.6318	50.5626	120.259	99.0442	64.8934	115.36	49.8665	64.4452	37.014	37.5307		347.291	109.137	68.5935	548.748	809.002	40.5042	207.937	1332.57	147.033	51.2685	183.546	770.686		245.572	85.6274	50.2134	648.067	685.019
MUC5B	Neural crest-like	149.086	130.69	164.279	191.341	154.343	195.361	149.086	115.36	165.421	135.298	210.839	194.012	177.294	94.3532		188.706	151.167	196.72	176.069	245.572	190.019	232.325	116.97	187.403	230.72	216.767	206.5	187.403	106.153		216.767	165.421	200.854	206.5	194.012	181.019	171.255	188.706	190.019	163.144	184.823	202.251		170.072	177.294	196.72	159.786	221.322
MAP1LC3A	Neural crest-like	200.854	103.25	135.298	112.206	280.139	140.07	77.7085	53.0765	126.238	146.018	106.891	186.108	319.573	50.2134		210.839	156.498	328.557	280.139	584.071	121.938	150.123	106.891	207.937	200.854	128.89	675.588	560.278	97.6806		21.7057	22.6274	27.4741	26.7228	48.1679	218.275	27.6652	64.8934	270.597	36.0019	30.6965	138.141		21.259	27.8576	33.1285	32.6724	83.2859
LRRC15	Neural crest-like	178.527	625.992	458.253	159.786	968.763	604.668	225.972	310.834	328.557	729.114	184.823	178.527	229.126	1296.13		242.191	556.408	1758.34	126.238	1978.24	855.13	803.414	340.144	1052.79	1192.69	247.28	102.537	75.5835	1398.83		160.898	147.033	165.421	117.784	166.572	298.172	910.175	176.069	157.586	148.056	1016.93	188.706		176.069	135.298	165.421	218.275	398.932
KIAA1755	Neural crest-like	45.2548	43.7133	56.1028	44.9422	67.1819	87.4266	188.706	32.8996	79.3413	94.3532	65.7993	48.8403	68.1197	39.1245		117.784	43.4113	76.1093	67.1819	60.1295	52.7098	83.8652	31.779	58.0812	97.0059	63.1189	86.2229	56.1028	25.8125		30.0647	53.0765	34.0598	32.8996	40.2244	39.1245	45.5696	32.6724	40.5042	41.9326	39.9466	41.3553		31.779	55.7152	41.0696	33.1285	29.446
ITGB8	Neural crest-like	3373.43	2062.24	9026.81	3821.7	39511.9	5752.61	5042.77	5996.9	3468.27	14972.2	35857.8	192.672	265.028	35364.2		7486.11	2778.33	5634.22	4870.99	39786.7	11036.5	14263.1	1710.26	6700.25	17079.8	34636.4	310.834	308.687	17438.6		34397.1	10809.4	4182.07	38431.5	26987.4	155.417	50012.5	19349.4	3590.58	2005.85	58656.4	38967.9		26432	13124.7	11036.5	33456.5	20882.4
IER3	Neural crest-like	167.73	1807.78	5792.62	298.172	347.291	831.746	163.144	51418.5	4039.61	364.557	5367.37	461.44	300.246	2019.8		1176.27	3258.52	15181.2	4153.18	2628.46	5955.47	13587.6	75804.7	9741.98	4329.55	7912.95	1144.1	729.114	53231.8		1438.15	1152.06	729.114	680.287	439.586	284.05	1782.89	648.067	879.171	2936.74	1323.37	487.751		929.3	861.078	843.357	968.763	661.685
HHEX	Neural crest-like	32	33.1285	30.0647	26.9087	31.5594	21.8566	22.6274	63.1189	26.7228	22.7848	23.4254	32	23.1029	30.6965		51.2685	28.6408	34.7755	28.2465	38.8542	28.6408	29.2426	106.891	28.6408	38.8542	26.1729	27.2843	38.3193	29.6508		50.2134	28.6408	41.0696	25.6342	33.3589	43.7133	33.5909	31.5594	36.2523	30.91	23.5883	31.5594		39.1245	24.2515	25.4572	29.2426	27.6652
GDNF	Neural crest-like	396.177	265.028	458.253	321.795	458.253	401.707	274.374	2628.46	458.253	390.722	342.509	382.681	308.687	396.177		290.018	240.518	471.136	280.139	568.1	388.023	826.001	3169.41	324.034	317.365	330.842	342.509	257.781	666.287		630.346	230.72	367.093	349.706	308.687	576.03	580.037	1243.34	247.28	347.291	481.036	526.394		770.686	315.173	290.018	455.087	415.873
GLI2	Neural crest-like	67.6492	164.279	63.1189	93.7015	59.3016	79.8932	87.4266	31.3414	79.8932	128.89	99.0442	84.4485	93.0542	21.8566		103.25	235.568	88.647	88.647	68.1197	84.4485	77.1717	60.1295	79.3413	165.421	79.3413	88.0347	108.383	35.7532		42.5179	37.014	49.8665	40.2244	35.5062	51.6251	70.0348	38.0546	50.2134	34.0598	51.2685	48.8403		35.5062	43.1115	49.5221	39.9466	43.1115
FOXC2	Neural crest-like	73.5167	62.2499	98.36	94.3532	131.599	89.8845	65.7993	109.896	82.7106	122.786	84.4485	245.572	330.842	80.4489		145.009	111.43	144.007	120.259	184.823	128	120.259	117.784	108.383	171.255	125.366	541.193	604.668	104.691		89.8845	63.1189	86.8227	57.2816	81.5719	73.0089	84.4485	81.5719	51.6251	70.0348	97.6806	78.249		61.8199	115.36	103.968	77.7085	59.3016
FLT1	Neural crest-like	35.261	38.8542	37.014	33.3589	33.3589	33.5909	30.4844	25.9921	37.2715	35.5062	38.3193	65.7993	26.1729	29.6508		60.9688	118.603	173.645	103.25	58.892	64.8934	135.298	26.5382	91.7731	125.366	69.0706	55.3304	56.1028	196.72		179.769	45.5696	42.8137	122.786	119.428	35.7532	916.506	168.897	39.3966	148.056	596.344	364.557		152.219	53.4456	60.1295	206.5	359.538
FAT3	Neural crest-like	138.141	52.7098	38.0546	47.5048	46.2057	33.3589	65.3448	67.1819	50.9143	47.8352	47.1766	38.0546	39.9466	670.921		126.238	50.9143	41.9326	44.3235	38.3193	44.9422	44.3235	41.0696	46.2057	43.4113	39.1245	41.3553	38.3193	760.076		22.9433	29.446	25.1067	30.91	31.5594	29.446	44.6318	28.0514	27.4741	28.6408	38.3193	29.6508		22.1618	29.6508	30.2738	36.7583	30.0647
FEZ1	Neural crest-like	867.067	396.177	675.588	560.278	600.491	995.999	2385.37	20.1122	1260.69	879.171	2385.37	1951	1734.13	362.039		1152.06	484.382	1016.93	530.056	604.668	1168.14	2452.44	46.8507	1795.29	797.865	3821.7	2817.11	2628.46	608.874		219.793	26.3549	45.2548	321.795	158.683	12.7286	568.1	93.0542	17.0299	1024	484.382	776.047		319.573	34.2968	34.7755	284.05	210.839
FAM135B	Neural crest-like	28.84	30.91	25.6342	20.393	30.0647	27.8576	24.0839	21.5557	26.5382	35.0174	26.3549	40.5042	23.9176	19.9733		55.3304	20.5348	18.7654	23.5883	26.9087	19.8353	21.5557	22.6274	21.1121	17.6305	19.6983	32.8996	21.5557	19.8353		32.6724	24.4201	33.1285	25.1067	23.7524	20.6776	25.9921	22.6274	22.7848	27.0958	25.9921	25.4572		37.014	21.4068	38.0546	21.4068	21.8566
EHF	Neural crest-like	25.4572	23.7524	212.306	27.8576	19.1597	935.763	25.8125	163.144	729.114	19.8353	6793.79	28.0514	19.9733	27.0958		117.784	33.1285	451.944	73.0089	36.2523	1488.87	481.036	310.834	955.426	27.4741	5007.93	23.4254	30.91	51.6251		20.6776	68.5935	21.7057	22.9433	16.2234	14.8254	28.443	60.5477	18.507	24.2515	25.9921	418.766		25.4572	50.2134	17.3878	98.36	35.261
EML1	Neural crest-like	125.366	288.015	163.144	148.056	160.898	388.023	68.5935	1520.15	709.176	156.498	1287.18	83.2859	84.4485	584.071		78.7932	203.657	118.603	79.3413	188.706	227.544	88.647	719.076	274.374	95.6704	814.629	130.69	110.661	173.645		29.0406	28.6408	40.7859	28.443	56.1028	34.0598	49.5221	51.2685	41.6429	43.4113	51.2685	43.4113		26.5382	31.3414	33.1285	36.2523	34.7755
DRD2	Neural crest-like	390.722	42.2243	26.3549	77.1717	564.175	58.892	218.275	20.8215	39.9466	61.3929	68.5935	29.8571	23.5883	209.383		58.4852	28.2465	27.8576	29.6508	83.2859	29.8571	43.7133	19.5622	21.4068	54.5686	34.7755	21.4068	21.4068	48.1679		18.7654	20.6776	19.9733	16.3362	17.8766	19.2929	27.8576	15.1369	24.59	3019.3	23.5883	19.9733		15.1369	21.1121	17.5087	17.1484	21.7057
DEPDC7	Neural crest-like	245.572	139.102	261.379	70.0348	471.136	544.958	608.874	263.197	330.842	213.783	126.238	135.298	76.6386	144.007		501.463	242.191	321.795	110.661	497.999	729.114	613.109	347.291	377.413	335.461	315.173	157.586	116.97	359.538		2241.11	31.125	34.0598	396.177	101.125	219.793	330.842	415.873	362.039	230.72	326.288	282.088		2957.17	42.8137	34.7755	245.572	118.603
CYB5R2	Neural crest-like	1418.35	445.722	803.414	613.109	552.565	1978.24	1060.11	1045.52	1038.29	315.173	968.763	572.051	803.414	333.144		3191.46	929.3	3396.89	903.888	592.224	2721.15	1722.16	4153.18	2469.49	448.822	1370.04	1652	1144.1	689.784		229.126	380.038	256	302.334	344.892	225.972	467.882	286.026	1314.23	814.629	377.413	873.098		326.288	390.722	210.839	1002.93	321.795
CSRP2	Neural crest-like	10960.3	8841.04	6295.04	4938.99	6208.38	17559.9	11268.4	292.036	16728.3	20452.6	11036.5	7332.05	5113.16	1176.27		17805.1	10960.3	10085.5	8659.09	11505.2	18179.2	12854.6	270.597	16270.8	21027.6	12590.1	10015.9	6608.01	1192.69		19484	6700.25	89.2636	6165.49	9946.68	4608.24	11993.8	22851.5	6888.62	4513.4	10155.7	9541.5		32316.9	6338.83	128.89	10734.7	15608
CCL2	Neural crest-like	173.645	1807.78	9475.59	3929.15	916.506	16046.8	25006.2	1296.13	70.5219	12245.8	28724.6	849.223	170.072	2288.2		533.742	2256.7	14562.8	704.277	1541.37	19083	28724.6	564.175	206.5	11190.6	19756	1807.78	724.077	3492.39		64.4452	88.0347	110.661	71.0124	164.279	58.0812	67.1819	436.549	652.575	413.001	81.0084	65.7993		77.1717	82.1393	90.5097	71.0124	212.306
CADM3	Neural crest-like	263.197	28.0514	268.727	28.2465	233.941	427.565	1552.09	19.9733	330.842	31.5594	147.033	24.761	18.2522	17.5087		200.854	38.3193	138.141	38.3193	133.436	200.854	3541.14	27.0958	433.534	49.8665	140.07	40.5042	23.5883	25.1067		26.5382	41.6429	34.2968	41.6429	31.125	26.9087	94.3532	25.4572	26.5382	24.761	48.5029	41.9326		47.1766	37.7918	29.0406	37.014	34.2968
CADM1	Neural crest-like	803.414	867.067	1305.15	162.017	1675.06	71.5064	792.353	52.7098	1243.34	1184.45	477.713	48.8403	59.7141	2896.31		439.586	837.532	935.763	178.527	1418.35	101.829	1845.76	81.0084	3040.3	1209.34	326.288	26.5382	112.206	3104.19		6122.9	5007.93	1120.56	3326.99	3191.46	328.557	13969.6	5556.65	451.944	3258.52	13682.1	1562.89		4482.23	4240.45	975.501	3468.27	4269.94
CD96	Neural crest-like	27.8576	29.446	43.4113	1389.16	65.7993	229.126	34.2968	36.0019	82.7106	46.2057	55.7152	74.028	78.7932	48.5029		45.8866	112.986	62.2499	1541.37	229.126	369.646	25.2813	27.8576	319.573	245.572	105.42	37.7918	53.8174	49.5221		137.187	30.4844	34.2968	74.5429	32.6724	27.8576	138.141	57.2816	43.4113	164.279	115.36	101.829		147.033	38.0546	27.6652	374.806	39.9466
CTSS	Neural crest-like	172.446	6746.86	2304.12	704.277	639.145	5955.47	1370.04	415.873	2896.31	657.114	19619.5	60.1295	70.5219	704.277		176.069	8539.88	1360.57	903.888	1184.45	10513.8	3040.3	312.996	2665.15	526.394	26249.5	49.18	52.3457	1016.93		278.204	101.829	43.1115	6562.36	53.8174	4067.71	302.334	99.7331	39.9466	166.572	232.325	129.787		385.343	76.1093	58.892	3956.48	70.0348
CHST2	Neural crest-like	442.643	455.087	544.958	572.051	625.992	699.413	714.109	484.382	617.374	675.588	541.193	533.742	481.036	464.65		504.951	572.051	634.73	497.999	749.612	537.455	588.134	388.023	487.751	519.147	694.581	541.193	552.565	484.382		390.722	344.892	407.315	600.491	537.455	451.944	427.565	530.056	442.643	424.612	484.382	471.136		471.136	354.588	385.343	398.932	430.539
CHST1	Neural crest-like	215.269	163.144	910.175	448.822	613.109	433.534	388.023	225.972	367.093	685.019	199.466	182.278	183.546	319.573		390.722	292.036	803.414	380.038	404.501	296.112	342.509	188.706	308.687	474.413	237.207	227.544	219.793	164.279		288.015	407.315	364.557	225.972	292.036	173.645	382.681	238.856	319.573	216.767	282.088	306.555		219.793	333.144	433.534	451.944	276.282
CACNA2D3	Neural crest-like	44.3235	33.1285	33.5909	85.6274	776.047	62.6829	41.6429	31.3414	198.088	42.5179	321.795	75.5835	59.7141	27.0958		75.0614	26.9087	34.0598	78.7932	548.748	76.1093	25.2813	21.4068	119.428	39.3966	484.382	36.2523	61.3929	20.6776		32.8996	28.6408	68.1197	31.125	28.2465	36.5044	32	19.2929	1509.65	33.1285	35.0174	44.9422		36.2523	44.6318	37.2715	33.1285	34.2968
BST1	Neural crest-like	1052.79	568.1	1478.58	165.421	229.126	436.549	155.417	176.069	210.839	99.0442	278.204	15181.2	23987.6	174.853		1884.54	648.067	572.051	172.446	272.479	661.685	134.364	105.42	385.343	124.5	439.586	15181.2	26987.4	221.322		596.344	33.5909	62.2499	1251.98	101.125	73.0089	28.2465	54.5686	65.7993	1606.83	48.5029	282.088		962.071	59.3016	76.1093	786.88	107.635
ABCA6	Neural crest-like	56.1028	36.0019	57.2816	59.7141	49.8665	56.8859	71.0124	46.8507	78.7932	62.6829	272.479	76.6386	68.5935	37.5307		86.8227	62.2499	39.9466	49.18	85.6274	53.4456	74.028	47.8352	46.8507	60.9688	252.476	61.8199	71.5064	52.3457		42.5179	40.5042	25.2813	41.9326	50.2134	25.9921	36.7583	37.5307	36.7583	45.2548	55.3304	64.4452		44.9422	40.2244	49.5221	47.1766	38.8542
ANGPTL4	Neural crest-like	23.4254	18.6357	19.4271	20.1122	22.3159	20.2521	25.8125	17.8766	22.1618	21.5557	19.0273	20.8215	21.7057	18.0009		26.9087	20.6776	24.9333	21.5557	22.9433	20.6776	40.2244	23.1029	23.1029	19.4271	22.9433	27.0958	31.3414	21.4068		17.6305	15.8895	19.0273	19.1597	16.6795	17.0299	17.8766	15.3482	16.5642	19.6983	15.5625	17.0299		16.7955	16.2234	19.1597	16.6795	15.6707
AIM2	Neural crest-like	65.7993	85.6274	71.5064	130.69	58.892	71.0124	73.0089	85.6274	65.3448	54.1917	68.5935	73.0089	59.7141	67.6492		50.9143	302.334	135.298	240.518	282.088	198.088	439.586	209.383	176.069	221.322	123.64	64.4452	100.427	77.7085		127.116	121.938	186.108	354.588	107.635	359.538	121.938	50.5626	51.6251	59.3016	68.5935	60.9688		92.4115	75.5835	120.259	548.748	164.279
SPRY4	Neural crest-like-Transitory	108.383	324.034	128.89	5404.7	568.1	222.861	308.687	494.559	196.72	203.657	1251.98	86.2229	88.0347	46.2057		157.586	310.834	315.173	1530.73	385.343	150.123	1408.55	879.171	319.573	224.411	1418.35	112.986	123.64	82.7106		1038.29	1251.98	2646.74	739.292	630.346	119.428	1663.49	3717.2	461.44	302.334	1408.55	1910.85		522.758	1074.91	3326.99	1370.04	1640.59
SORCS1	Neural crest-like-Transitory	132.514	85.6274	134.364	278.204	187.403	159.786	145.009	101.829	118.603	171.255	143.013	183.546	106.153	63.5579		250.732	85.6274	128.89	229.126	154.343	151.167	192.672	95.0095	121.938	140.07	117.784	128.89	101.829	119.428		1052.79	127.116	92.4115	455.087	1734.13	90.5097	820.296	1144.1	83.8652	118.603	670.921	481.036		781.445	149.086	215.269	458.253	1884.54
SLC35F1	Neural crest-like-Transitory	47.5048	47.1766	47.5048	43.7133	35.7532	46.8507	55.7152	44.3235	58.0812	45.8866	59.3016	53.0765	40.2244	37.5307		56.1028	48.5029	67.1819	44.9422	46.5271	47.8352	79.8932	38.5859	50.2134	54.5686	59.7141	47.8352	39.9466	36.5044		1314.23	128.89	111.43	296.112	257.781	74.5429	670.921	2521.38	60.5477	59.3016	588.134	464.65		995.999	138.141	146.018	238.856	265.028
SERPINA5	Neural crest-like-Transitory	25.4572	23.4254	24.0839	19.4271	19.4271	27.0958	19.9733	41.3553	21.8566	23.2636	21.5557	28.6408	20.2521	19.2929		38.0546	23.5883	19.4271	20.5348	24.59	23.4254	20.1122	23.5883	23.2636	28.0514	22.4711	22.4711	25.6342	22.0087		20.5348	48.1679	27.4741	23.2636	21.4068	21.7057	27.4741	29.2426	21.8566	22.9433	23.9176	40.7859		22.4711	33.5909	31.125	19.1597	24.0839
RFTN2	Neural crest-like-Transitory	25.2813	232.325	107.635	298.172	99.7331	46.2057	58.0812	25.4572	71.0124	407.315	99.0442	72.0037	130.69	22.9433		19.4271	142.025	39.6706	83.8652	51.2685	30.0647	68.1197	19.8353	58.0812	240.518	126.238	64	183.546	25.9921		119.428	30.4844	33.8246	481.036	448.822	26.9087	1217.75	284.05	43.7133	22.4711	1082.39	1226.22		149.086	30.6965	39.3966	377.413	401.707
PCDH1	Neural crest-like-Transitory	51.2685	111.43	270.597	60.5477	86.2229	54.5686	237.207	172.446	364.557	568.1	61.8199	84.4485	71.0124	37.2715		170.072	97.6806	159.786	119.428	88.647	67.1819	372.217	138.141	530.056	342.509	86.8227	59.3016	57.2816	30.0647		1488.87	837.532	88.647	1251.98	1782.89	84.4485	2368.9	2574.36	182.278	44.6318	1663.49	1243.34		1209.34	809.002	143.013	1964.57	1499.22
PTPRZ1	Neural crest-like-Transitory	24.9333	23.2636	20.2521	23.5883	22.4711	18.8959	25.9921	14.2215	21.7057	26.9087	35.5062	36.2523	14.723	13.2691		32	23.4254	17.8766	17.0299	11.8762	15.3482	14.42	13.0864	19.1597	19.9733	19.6983	18.6357	21.4068	12.6407		5996.9	580.037	108.383	2179.83	9216.48	42.8137	4640.29	5595.3	33.1285	37.014	4039.61	4576.41		3040.3	596.344	98.36	2336.28	11036.5
PRICKLE2	Neural crest-like-Transitory	230.72	312.996	245.572	347.291	266.871	254.232	230.72	296.112	274.374	184.823	288.015	215.269	278.204	1584.71		247.28	265.028	200.854	215.269	319.573	284.05	232.325	333.144	198.088	202.251	362.039	290.018	205.074	1951		182.278	118.603	139.102	126.238	207.937	116.162	166.572	354.588	125.366	146.018	149.086	280.139		134.364	126.238	154.343	88.647	270.597
OLIG2	Neural crest-like-Transitory	14.3204	12.7286	12.8171	13.8326	15.0324	12.5533	16.3362	10.3388	13.1775	14.5203	17.3878	12.042	14.3204	11.3924		26.3549	13.4543	15.0324	13.8326	11.7942	13.5479	15.1369	12.7286	16.2234	16.6795	14.8254	16.5642	13.1775	11.3137		15.2422	16.4498	19.5622	20.5348	20.2521	20.9663	28.443	19.2929	18.8959	22.0087	19.5622	20.2521		14.42	21.5557	19.8353	21.5557	20.1122
LOXL4	Neural crest-like-Transitory	125.366	113.772	714.109	121.095	136.239	155.417	186.108	572.051	290.018	118.603	216.767	128	142.025	188.706		225.972	158.683	643.591	133.436	471.136	221.322	245.572	1448.15	630.346	206.5	467.882	247.28	249	989.119		58.0812	72.0037	58.0812	54.1917	79.3413	61.8199	89.8845	3516.68	57.2816	59.7141	96.3358	317.365		58.892	68.1197	64	81.0084	89.8845
LOXL3	Neural crest-like-Transitory	93.0542	170.072	1243.34	195.361	455.087	212.306	290.018	625.992	344.892	159.786	165.421	792.353	137.187	657.114		164.279	87.4266	427.565	183.546	328.557	199.466	154.343	413.001	178.527	203.657	243.875	508.463	259.574	648.067		608.874	148.056	145.009	461.44	252.476	86.8227	2225.63	1418.35	232.325	92.4115	1686.71	1305.15		982.286	198.088	153.277	263.197	266.871
LGI4	Neural crest-like-Transitory	29.446	33.3589	27.4741	26.3549	27.8576	33.8246	99.0442	28.0514	88.647	26.7228	41.0696	36.0019	60.5477	20.2521		54.1917	34.7755	34.0598	34.7755	26.7228	35.0174	52.3457	26.5382	257.781	29.446	30.0647	34.0598	72.5046	18.507		49.5221	45.2548	33.8246	80.4489	666.287	30.4844	41.0696	88.647	37.014	22.6274	50.5626	2401.97		61.3929	35.261	38.5859	150.123	1009.9
LAMA4	Neural crest-like-Transitory	803.414	1379.57	296.112	879.171	2120.22	464.65	670.921	1226.22	393.44	1112.82	2469.49	613.109	1332.57	1845.76		826.001	1176.27	357.054	344.892	2076.59	382.681	760.076	1024	413.001	1074.91	1200.98	1136.2	2288.2	2179.83		3848.29	5914.33	3191.46	5634.22	1552.09	292.036	6251.56	8964.45	837.532	404.501	3420.52	3795.3		3821.7	7281.4	3875.05	3743.05	1562.89
GAS7	Neural crest-like-Transitory	30.2738	32.4467	55.7152	43.4113	38.3193	33.1285	45.8866	33.1285	37.014	30.2738	37.7918	34.2968	37.2715	12.9063		74.028	40.5042	36.5044	44.6318	40.7859	42.5179	46.8507	37.5307	36.7583	46.5271	39.3966	39.3966	39.9466	30.91		1067.48	1002.93	621.668	608.874	929.3	54.1917	1251.98	1176.27	76.1093	48.5029	1089.92	1360.57		754.826	885.286	552.565	639.145	879.171
GRIK2	Neural crest-like-Transitory	455.087	240.518	216.767	135.298	219.793	282.088	116.97	178.527	233.941	359.538	112.986	90.5097	98.36	357.054		451.944	312.996	121.095	117.784	203.657	202.251	136.239	72.0037	156.498	195.361	150.123	148.056	72.0037	340.144		342.509	280.139	152.219	709.176	99.7331	83.2859	424.612	407.315	82.1393	166.572	377.413	508.463		467.882	212.306	221.322	451.944	46.8507
FREM2	Neural crest-like-Transitory	21.1121	18.6357	23.9176	216.767	20.1122	24.9333	20.2521	19.1597	21.7057	20.5348	22.9433	20.6776	20.393	22.1618		22.3159	17.6305	14.723	24.4201	20.5348	15.8895	18.6357	16.2234	20.5348	16.9123	18.507	17.7531	21.4068	15.455		461.44	1045.52	1200.98	172.446	200.854	110.661	128.89	333.144	58.892	74.028	85.0359	238.856		342.509	916.506	1260.69	274.374	372.217
FREM1	Neural crest-like-Transitory	20.1122	24.9333	18.0009	15.6707	25.9921	20.8215	21.1121	15.455	23.5883	19.8353	20.393	28.443	33.1285	20.2521		32.6724	24.0839	23.7524	21.7057	23.2636	25.4572	21.8566	21.259	22.7848	24.2515	25.8125	36.5044	35.5062	21.8566		221.322	26.1729	18.2522	59.3016	30.4844	27.6652	38.8542	247.28	25.1067	26.9087	47.5048	55.3304		282.088	29.8571	29.6508	45.5696	36.7583
EPHB3	Neural crest-like-Transitory	29.2426	31.3414	38.8542	35.5062	45.2548	30.91	35.5062	91.7731	31.779	43.4113	40.5042	40.2244	38.8542	73.5167		41.6429	27.4741	34.7755	30.0647	50.2134	30.2738	34.0598	134.364	39.3966	47.1766	39.9466	38.8542	38.0546	63.5579		19.4271	20.2521	15.2422	19.1597	22.4711	22.0087	24.4201	20.2521	26.5382	23.1029	30.6965	75.0614		15.455	16.5642	22.1618	21.4068	23.4254
CRIP2	Neural crest-like-Transitory	6517.03	1652	380.038	427.565	515.561	491.143	2091.03	760.076	487.751	5148.73	600.491	1024	739.292	202.251		2977.74	1858.6	522.758	337.794	584.071	347.291	533.742	770.686	639.145	5007.93	786.88	1379.57	1251.98	206.5		477.713	142.025	3040.3	203.657	150.123	172.446	304.437	257.781	121.095	382.681	233.941	254.232		364.557	107.635	1144.1	221.322	179.769
COL4A1	Neural crest-like-Transitory	54.1917	44.6318	100.427	34.7755	34.0598	51.6251	47.8352	1168.14	24.0839	31.125	32.6724	205.074	91.1392	5832.91		53.4456	35.261	77.1717	53.8174	28.2465	80.4489	65.3448	407.315	40.5042	55.3304	29.446	401.707	106.891	6038.61		17.8766	15.6707	19.4271	20.2521	27.2843	15.0324	22.7848	16.9123	16.3362	17.1484	14.8254	25.8125		14.723	13.737	14.9285	17.8766	34.0598
CADM4	Neural crest-like-Transitory	719.076	139.102	302.334	474.413	162.017	238.856	2336.28	153.277	235.568	278.204	464.65	252.476	174.853	186.108		714.109	206.5	421.679	625.992	207.937	182.278	2120.22	315.173	300.246	382.681	621.668	310.834	344.892	286.026		2856.44	205.074	7131.55	2503.97	430.539	326.288	5442.3	4770.75	630.346	213.783	3743.05	6080.61		2817.11	243.875	6700.25	2320.15	548.748
BAALC	Neural crest-like-Transitory	302.334	77.7085	430.539	436.549	1260.69	1606.83	128.89	93.0542	181.019	2876.3	59.3016	57.2816	113.772	439.586		274.374	89.2636	109.896	324.034	1168.14	421.679	72.5046	61.8199	97.6806	564.175	51.9842	39.1245	34.5353	199.466		6608.01	58.4852	60.5477	2352.53	50.9143	115.36	4904.87	278.204	88.0347	73.5167	3691.52	2336.28		5832.91	58.4852	50.5626	1897.65	49.18
ABCA8	Neural crest-like-Transitory	70.5219	153.277	44.3235	35.5062	43.4113	46.2057	137.187	89.8845	44.0173	72.5046	154.343	968.763	2896.31	106.891		102.537	45.5696	65.3448	38.5859	42.5179	59.7141	90.5097	30.0647	45.2548	58.4852	111.43	564.175	3396.89	21.259		41.9326	36.5044	56.493	33.8246	45.8866	90.5097	63.5579	109.137	38.8542	53.8174	57.68	137.187		36.0019	50.5626	36.7583	64	54.9482
AGMO	Neural crest-like-Transitory	23.5883	6165.49	24.761	65.7993	28.6408	21.4068	145.009	19.6983	28.0514	41.9326	21.8566	929.3	2352.53	17.0299		45.5696	6700.25	106.891	212.306	121.938	36.2523	88.0347	31.5594	73.0089	61.8199	25.4572	1314.23	3258.52	19.8353		3420.52	18.7654	20.2521	237.207	855.13	21.5557	3468.27	3396.89	22.7848	21.8566	2759.13	4482.23		4359.66	36.7583	16.3362	396.177	1448.15
ALDH1A3	Neural crest-like-Transitory	44.0173	34.2968	70.5219	99.7331	63.5579	93.0542	45.2548	537.455	81.0084	73.0089	222.861	42.2243	44.9422	154.343		52.3457	41.0696	136.239	147.033	146.018	143.013	151.167	1296.13	121.938	127.116	202.251	94.3532	123.64	308.687		421.679	286.026	159.786	1144.1	257.781	242.191	548.748	1370.04	278.204	474.413	600.491	357.054		367.093	404.501	257.781	989.119	398.932
XYLT1	Transitory	82.7106	54.5686	97.6806	51.6251	112.986	250.732	59.3016	321.795	102.537	388.023	53.0765	188.706	183.546	45.5696		132.514	34.5353	65.3448	44.0173	133.436	121.938	44.9422	158.683	97.6806	263.197	55.3304	221.322	467.882	56.493		28.84	29.8571	28.6408	36.0019	54.9482	25.4572	177.294	69.0706	33.1285	36.0019	187.403	118.603		40.7859	30.6965	35.7532	37.014	44.3235
TSPAN7	Transitory	33.3589	35.5062	41.6429	32.8996	33.5909	44.0173	53.4456	21.1121	42.5179	55.7152	49.18	44.0173	53.8174	31.3414		52.3457	27.2843	31.125	38.0546	30.2738	44.3235	47.5048	21.259	43.4113	46.2057	39.6706	41.6429	47.1766	35.0174		324.034	7033.37	6295.04	2352.53	2646.74	54.5686	744.434	1520.15	63.1189	41.0696	413.001	6653.97		219.793	7912.95	4544.8	1305.15	3061.45
SOD3	Transitory	37.014	32.8996	41.9326	41.0696	74.028	47.8352	36.2523	40.5042	37.2715	40.7859	43.1115	63.5579	33.1285	28.443		44.9422	56.1028	45.5696	43.4113	44.3235	47.8352	53.4456	41.9326	47.8352	48.5029	54.5686	67.1819	69.551	41.6429		56.1028	50.5626	91.1392	37.5307	34.5353	43.4113	42.5179	37.7918	40.2244	39.1245	36.5044	42.5179		36.7583	38.0546	98.36	40.5042	42.2243
SCRG1	Transitory	157.586	27.2843	39.3966	23.5883	25.9921	27.2843	27.6652	19.6983	61.3929	26.9087	34.2968	2134.97	989.119	22.3159		73.0089	25.2813	15.2422	18.6357	20.6776	17.8766	25.9921	11.4716	61.3929	15.8895	21.4068	1045.52	699.413	15.5625		184.823	33.8246	30.4844	36.7583	53.0765	37.5307	424.612	3492.39	28.2465	28.84	257.781	608.874		141.044	21.8566	31.3414	34.2968	92.4115
SORL1	Transitory	58.0812	182.278	20.1122	25.8125	21.1121	26.3549	28.443	24.0839	29.6508	36.5044	60.9688	28.84	24.2515	20.6776		116.162	111.43	26.9087	48.1679	36.2523	40.7859	32.2226	27.0958	61.8199	38.5859	57.68	30.2738	25.2813	35.261		42.2243	162.017	44.9422	99.0442	55.3304	1120.56	639.145	111.43	82.1393	35.7532	576.03	25.6342		65.7993	129.787	32.4467	73.5167	36.0019
SEMA3E	Transitory	20.9663	26.9087	16.1113	20.2521	18.7654	18.8959	18.1261	16.3362	20.1122	21.7057	26.9087	19.4271	16.4498	19.0273		29.446	30.2738	21.7057	22.9433	20.2521	21.7057	19.0273	23.7524	16.7955	22.7848	18.2522	20.9663	19.2929	19.6983		21.4068	17.3878	23.2636	17.2677	25.8125	52.3457	111.43	20.6776	17.5087	18.6357	104.691	347.291		22.7848	18.0009	17.5087	15.1369	22.6274
SELENBP1	Transitory	153.277	86.8227	58.0812	77.7085	62.6829	82.7106	130.69	71.5064	65.7993	74.028	68.5935	242.191	284.05	53.4456		153.277	99.7331	91.1392	95.0095	67.6492	75.0614	93.7015	85.0359	74.028	88.0347	81.0084	245.572	448.822	66.257		47.1766	67.1819	70.5219	121.938	50.5626	65.3448	53.4456	95.6704	120.259	83.2859	69.0706	137.187		57.68	49.8665	58.892	135.298	54.1917
RNASE1	Transitory	77.7085	73.5167	106.153	75.5835	91.1392	65.3448	86.8227	56.8859	87.4266	107.635	88.647	126.238	121.095	42.2243		97.0059	95.6704	147.033	102.537	134.364	91.1392	84.4485	90.5097	106.153	114.563	84.4485	176.069	107.635	105.42		104.691	724.077	83.8652	74.5429	82.7106	50.5626	1562.89	32768	89.2636	69.0706	1438.15	2149.82		130.69	508.463	187.403	1663.49	2320.15
RAPGEF4	Transitory	101.125	77.1717	142.025	72.0037	91.7731	122.786	92.4115	97.6806	110.661	93.0542	116.162	153.277	91.1392	48.8403		141.044	118.603	100.427	57.2816	112.986	109.137	80.4489	46.2057	101.829	112.206	117.784	136.239	109.137	45.5696		57.2816	42.2243	76.6386	89.8845	142.025	60.1295	97.0059	101.125	83.8652	82.1393	78.7932	83.8652		47.1766	126.238	57.2816	93.7015	91.1392
PCDH7	Transitory	52.7098	1323.37	43.4113	1112.82	349.706	1820.35	515.561	40.7859	137.187	749.612	481.036	451.944	37.7918	118.603		68.1197	1136.2	37.5307	242.191	132.514	1160.07	564.175	21.1121	280.139	630.346	556.408	390.722	31.5594	61.8199		8480.89	1924.14	1209.34	4737.79	2336.28	2778.33	4482.23	1278.29	1031.12	42.8137	3848.29	4640.29		8719.32	2469.49	935.763	5595.3	3373.43
PRSS33	Transitory	146.018	94.3532	178.527	135.298	186.108	195.361	203.657	112.206	165.421	243.875	171.255	222.861	154.343	133.436		181.019	129.787	155.417	179.769	167.73	153.277	134.364	136.239	165.421	210.839	149.086	150.123	155.417	121.095		166.572	120.259	145.009	155.417	171.255	134.364	133.436	129.787	133.436	160.898	151.167	145.009		148.056	164.279	145.009	200.854	160.898
PCSK6	Transitory	51.9842	50.5626	65.7993	60.9688	70.0348	70.5219	36.7583	46.2057	70.5219	57.2816	166.572	128	69.0706	32.6724		173.645	46.2057	81.0084	88.647	61.3929	73.5167	67.6492	50.9143	56.493	70.5219	266.871	124.5	101.829	43.4113		407.315	62.2499	2556.58	218.275	2435.5	58.892	1438.15	3821.7	266.871	109.137	1152.06	116.97		347.291	48.5029	3258.52	280.139	3304
PLBD1	Transitory	15.1369	13.2691	16	17.7531	22.9433	15.3482	14.9285	14.3204	19.8353	18.8959	19.5622	13.737	13.2691	11.7942		29.446	14.42	15.8895	16.7955	18.1261	21.8566	15.3482	9.00047	14.8254	20.8215	16.1113	14.2215	15.1369	10.0561		25.1067	17.7531	30.6965	14.9285	16.4498	12.8171	15.5625	17.0299	12.996	15.8895	19.9733	19.2929		22.4711	22.1618	48.8403	23.7524	14.6213
NELL1	Transitory	25.1067	25.8125	15.8895	18.2522	19.6983	22.6274	16.1113	14.1232	19.1597	16.7955	17.6305	28.84	16.1113	13.6422		87.4266	27.8576	20.9663	22.9433	23.2636	21.5557	21.7057	19.0273	24.59	20.1122	24.59	20.9663	28.0514	20.1122		121.938	29.446	27.4741	73.5167	42.8137	20.393	30.0647	995.999	30.4844	19.2929	24.9333	23.1029		101.829	27.8576	27.6652	69.551	67.6492
NPR1	Transitory	139.102	86.8227	118.603	99.7331	89.2636	96.3358	103.25	70.0348	121.938	160.898	88.647	129.787	84.4485	61.8199		219.793	99.0442	116.162	95.0095	120.259	142.025	116.162	76.1093	93.0542	172.446	128.89	86.8227	103.25	77.1717		89.8845	72.0037	184.823	83.2859	85.6274	65.3448	80.4489	91.1392	81.5719	85.0359	111.43	90.5097		82.1393	64.8934	128.89	77.1717	82.7106
MMP15	Transitory	22.1618	17.5087	22.9433	15.455	18.3792	19.1597	32	41.3553	18.7654	16.9123	28.84	23.2636	21.5557	33.1285		54.5686	22.4711	32.2226	15.8895	20.2521	18.2522	98.36	99.7331	37.5307	26.1729	28.0514	30.6965	44.3235	34.5353		205.074	377.413	284.05	709.176	209.383	25.2813	1964.57	2721.15	45.2548	22.0087	962.071	2435.5		165.421	349.706	249	694.581	249
MAMDC2	Transitory	87.4266	14.9285	34.5353	26.1729	39.3966	28.0514	512	56.8859	34.0598	27.8576	20.8215	24.9333	26.5382	105.42		131.599	19.8353	22.3159	24.2515	32.8996	20.6776	58.4852	51.9842	33.1285	16.5642	16	20.1122	24.2515	102.537		27.8576	18.8959	18.0009	30.6965	27.0958	18.2522	16.9123	33.5909	19.6983	19.6983	33.1285	1379.57		23.1029	17.1484	25.9921	58.0812	32.4467
LSAMP	Transitory	634.73	910.175	82.1393	6841.04	1640.59	7033.37	153.277	42.5179	113.772	2134.97	35.5062	152.219	294.067	45.2548		229.126	259.574	58.892	1009.9	861.078	2320.15	106.891	48.1679	91.7731	1584.71	42.5179	135.298	229.126	41.3553		2241.11	50.5626	1296.13	2740.08	2435.5	39.9466	4705.07	6208.38	308.687	61.8199	4672.57	9741.98		1992	32.2226	1287.18	1389.16	2091.03
LRRTM4	Transitory	31.779	23.9176	31.5594	24.59	31.3414	26.3549	44.3235	22.9433	35.261	27.8576	26.7228	23.7524	26.7228	29.446		37.7918	34.5353	28.443	29.6508	33.8246	25.1067	34.0598	21.8566	24.2515	32	47.8352	24.0839	31.3414	24.0839		146.018	56.8859	63.1189	112.206	94.3532	54.1917	86.2229	544.958	51.2685	61.3929	76.1093	209.383		188.706	45.8866	40.2244	190.019	97.6806
GDF11	Transitory	191.341	103.968	179.769	484.382	592.224	224.411	157.586	93.0542	101.829	588.134	152.219	354.588	209.383	81.0084		302.334	157.586	533.742	398.932	837.532	141.044	167.73	121.095	156.498	786.88	256	455.087	310.834	78.7932		1871.53	929.3	1269.46	300.246	526.394	308.687	1418.35	873.098	152.219	107.635	1478.58	3743.05		1640.59	1209.34	1024	504.951	415.873
EBF3	Transitory	39.6706	63.5579	41.6429	50.5626	47.1766	38.8542	57.68	22.4711	51.2685	31.125	53.0765	44.0173	49.18	38.5859		85.6274	50.9143	50.9143	46.5271	52.3457	53.4456	78.249	31.3414	38.0546	43.7133	32.4467	39.6706	94.3532	44.9422		38.0546	60.5477	48.5029	28.84	39.6706	34.2968	63.5579	256	36.2523	38.8542	44.6318	107.635		23.9176	41.0696	50.2134	50.5626	51.9842
COL11A2	Transitory	87.4266	80.4489	81.5719	104.691	91.1392	75.0614	144.007	41.0696	123.64	121.938	80.4489	82.7106	85.6274	63.1189		167.73	109.137	150.123	157.586	147.033	112.986	134.364	77.1717	164.279	113.772	150.123	101.829	110.661	99.0442		126.238	111.43	182.278	112.206	79.3413	68.1197	126.238	113.772	72.5046	76.6386	81.5719	398.932		115.36	109.137	112.206	199.466	160.898
COL9A1	Transitory	53.4456	39.6706	58.892	45.8866	51.9842	53.0765	46.8507	50.5626	56.1028	58.892	60.9688	78.7932	65.7993	70.5219		110.661	39.3966	45.2548	41.6429	75.5835	51.9842	41.3553	43.1115	43.4113	52.3457	58.0812	41.3553	45.5696	48.8403		41.0696	106.891	50.9143	47.5048	73.5167	47.5048	36.7583	70.5219	44.0173	59.3016	43.1115	73.5167		40.5042	101.125	57.2816	48.5029	65.7993
CX3CL1	Transitory	109.896	133.436	152.219	210.839	118.603	105.42	164.279	72.0037	98.36	146.018	108.383	179.769	191.341	36.7583		141.044	152.219	179.769	162.017	107.635	107.635	142.025	68.5935	153.277	250.732	265.028	240.518	152.219	48.1679		88.0347	134.364	230.72	96.3358	119.428	108.383	170.072	121.938	101.125	109.137	128	146.018		123.64	147.033	150.123	109.896	116.162
BCHE	Transitory	3019.3	1038.29	170.072	588.134	166.572	266.871	1478.58	19.8353	310.834	608.874	191.341	39.9466	19.8353	68.1197		1509.65	1112.82	121.938	95.6704	125.366	104.691	359.538	25.1067	132.514	270.597	90.5097	34.7755	77.7085	23.2636		9152.82	2120.22	4608.24	7082.29	8079.22	36.2523	6080.61	1858.6	162.017	36.0019	5752.61	5077.84		9089.59	1468.37	5556.65	3326.99	6338.83
ANO4	Transitory	15.5625	31.779	17.7531	20.5348	20.2521	27.6652	17.0299	21.5557	16.9123	60.1295	39.3966	15.7797	16.5642	15.5625		59.7141	28.84	22.1618	23.2636	26.1729	29.8571	26.1729	17.8766	23.2636	56.1028	47.8352	25.4572	37.7918	19.5622		306.555	16.4498	13.2691	44.0173	15.8895	17.8766	23.7524	47.1766	18.3792	18.507	17.3878	18.3792		357.054	17.1484	11.0043	50.9143	20.2521
ALDH1A1	Transitory	97.6806	65.3448	74.028	67.1819	103.968	70.5219	81.0084	112.986	87.4266	66.7178	66.7178	81.5719	90.5097	102.537		139.102	49.5221	54.1917	63.1189	75.5835	62.6829	119.428	63.5579	60.1295	53.0765	54.5686	66.7178	53.4456	91.1392		50.2134	61.3929	46.8507	73.5167	60.9688	49.8665	88.0347	249	36.5044	44.3235	86.8227	114.563		68.1197	67.6492	39.9466	45.8866	52.7098
ADGRG1	Transitory-Melanocytic	5007.93	814.629	328.557	8135.41	1640.59	82.7106	1089.92	430.539	556.408	127.116	515.561	330.842	199.466	102.537		613.109	572.051	903.888	6427.31	1038.29	276.282	4011.71	544.958	2272.4	413.001	263.197	744.434	328.557	108.383		3082.75	21321.2	34397.1	14462.2	12245.8	19.0273	13682.1	20738.2	560.278	588.134	13873.1	21469.5		2538.92	21618.8	29737.6	17079.8	14868.8
MOB3B	Transitory-Melanocytic	177.294	150.123	137.187	421.679	170.072	132.514	134.364	100.427	93.7015	196.72	230.72	154.343	104.691	103.25		235.568	103.968	115.36	167.73	155.417	160.898	134.364	74.5429	127.116	135.298	259.574	167.73	117.784	101.125		1448.15	167.73	294.067	537.455	803.414	471.136	719.076	1168.14	186.108	149.086	621.668	1082.39		1428.22	176.069	296.112	544.958	699.413
TUBB4A	Transitory-Melanocytic	1168.14	1341.84	445.722	820.296	770.686	530.056	1370.04	1652	849.223	1152.06	580.037	484.382	410.148	1770.57		1509.65	1067.48	948.826	1168.14	809.002	820.296	1097.5	2385.37	989.119	962.071	814.629	749.612	592.224	2592.27		1807.78	19349.4	16728.3	3691.52	9541.5	2521.38	3590.58	1833.01	2385.37	1038.29	2998.45	5955.47		1243.34	18820.3	18951.2	4240.45	6517.03
UBAP1L	Transitory-Melanocytic	23.9176	23.7524	29.0406	37.7918	42.5179	32.6724	21.259	31.5594	39.3966	30.0647	30.0647	32.2226	35.0174	32.6724		40.2244	43.1115	33.1285	31.5594	38.5859	38.5859	32.4467	26.1729	32.6724	28.2465	33.3589	32.8996	39.6706	22.1618		18.8959	35.261	42.2243	367.093	1937.53	22.9433	27.4741	57.2816	23.9176	29.2426	31.3414	19.2929		21.7057	37.7918	31.5594	630.346	604.668
ZNF704	Transitory-Melanocytic	49.8665	38.5859	36.5044	30.0647	30.2738	28.443	59.3016	20.1122	26.5382	27.2843	34.2968	330.842	418.766	20.9663		83.8652	30.6965	48.8403	28.2465	34.7755	38.0546	85.6274	27.6652	34.7755	30.4844	32.8996	210.839	436.549	25.8125		1530.73	1595.73	2817.11	903.888	975.501	122.786	1082.39	196.72	63.1189	98.36	1045.52	526.394		709.176	1795.29	2005.85	792.353	714.109
WFDC1	Transitory-Melanocytic	36.7583	770.686	51.6251	117.784	42.8137	56.493	31.3414	36.7583	69.0706	60.1295	38.0546	63.1189	58.0812	25.2813		90.5097	1278.29	73.0089	212.306	50.2134	112.986	43.7133	21.7057	115.36	124.5	72.0037	144.007	109.137	22.3159		33.8246	91.7731	294.067	42.2243	1082.39	51.2685	2665.15	49.5221	51.2685	79.3413	2368.9	21027.6		38.8542	138.141	337.794	188.706	3281.18
VGF	Transitory-Melanocytic	128	143.013	119.428	103.968	158.683	133.436	135.298	46.2057	117.784	147.033	138.141	125.366	106.891	36.0019		263.197	222.861	183.546	155.417	207.937	221.322	250.732	58.892	199.466	192.672	191.341	198.088	174.853	33.1285		14562.8	6080.61	24154.4	2134.97	639.145	203.657	2521.38	3769.09	337.794	168.897	2210.26	1323.37		10155.7	6472.02	23493.9	3983.99	2368.9
VAT1	Transitory-Melanocytic	2435.5	501.463	1341.84	335.461	2048	580.037	1722.16	8023.41	1573.76	1618	995.999	3169.41	2194.99	6700.25		2105.58	1060.11	1045.52	982.286	1734.13	781.445	1360.57	7590.61	2418.67	2194.99	1038.29	3040.3	3061.45	9741.98		9410.14	11190.6	20594.9	16612.7	11665.8	1448.15	5792.62	5293.48	1807.78	792.353	4011.71	8539.88		10960.3	10155.7	18433	13873.1	10369.1
GALNT3	Transitory-Melanocytic	159.786	77.1717	131.599	131.599	121.095	22.3159	13.6422	321.795	1038.29	28.84	154.343	282.088	133.436	2048		254.232	427.565	344.892	198.088	270.597	54.9482	69.0706	481.036	744.434	79.8932	116.97	221.322	132.514	1408.55		149.086	95.0095	53.4456	153.277	467.882	23.9176	167.73	47.5048	15.1369	14.2215	150.123	292.036		172.446	126.238	88.647	96.3358	274.374
UGT2B7	Transitory-Melanocytic	15.455	18.6357	16.9123	15.7797	15.1369	17.2677	17.8766	22.1618	17.7531	18.2522	18.6357	21.8566	19.8353	15.3482		19.4271	23.5883	24.4201	22.4711	24.0839	24.761	24.59	33.3589	25.1067	23.9176	22.3159	25.4572	23.5883	25.8125		28.443	24.59	30.91	22.1618	22.4711	21.8566	39.9466	38.5859	25.2813	23.2636	48.5029	92.4115		20.1122	22.7848	34.5353	24.761	19.8353
TYRP1	Transitory-Melanocytic	512	178.527	136.239	173.645	396.177	982.286	65.3448	93.0542	103.968	83.2859	143.013	82.1393	71.0124	97.0059		235.568	229.126	130.69	107.635	508.463	1552.09	78.249	86.2229	176.069	140.07	357.054	65.3448	65.3448	100.427		34159.5	70728.3	95287.5	108701	47643.8	48.1679	1052.79	36611.3	1305.15	90.5097	903.888	32768		46020.8	80684.3	84695.6	85877.9	34397.1
TYR	Transitory-Melanocytic	19.4271	18.6357	20.1122	18.0009	26.5382	22.6274	12.3805	22.3159	18.507	20.393	14.42	32.2226	20.8215	16.7955		26.9087	21.259	20.6776	24.9333	28.443	22.3159	23.7524	21.7057	20.9663	21.5557	23.1029	24.9333	24.9333	24.0839		65083.3	68319	51418.5	71220.3	87076.8	22.1618	29737.6	1924.14	53.0765	19.0273	29944.4	36865.9		70728.3	68794.2	44762.4	80127	90147.5
TTYH2	Transitory-Melanocytic	2033.85	1458.23	1520.15	1871.53	1964.57	1629.26	1606.83	1520.15	1640.59	1964.57	1398.83	1468.37	1082.39	1089.92		2592.27	1209.34	2435.5	2194.99	2033.85	1595.73	2503.97	1269.46	1897.65	3492.39	1192.69	1833.01	1758.34	1260.69		6746.86	9410.14	28329.2	10660.6	18053.6	2149.82	7082.29	2368.9	1910.85	1332.57	5042.77	8192		6338.83	8719.32	37380.5	15286.8	17682.1
TMC6	Transitory-Melanocytic	1016.93	580.037	1389.16	1009.9	1002.93	1209.34	1128.35	634.73	1332.57	1448.15	1060.11	1370.04	916.506	393.44		1924.14	1160.07	1251.98	1160.07	1663.49	1418.35	1082.39	704.277	1209.34	1060.11	1418.35	1152.06	1217.75	1052.79		652.575	634.73	724.077	699.413	897.644	648.067	526.394	734.185	903.888	781.445	803.414	935.763		749.612	576.03	826.001	617.374	689.784
TMCC2	Transitory-Melanocytic	74.028	49.8665	66.257	58.892	50.2134	44.0173	55.7152	54.9482	47.8352	54.1917	50.2134	63.1189	39.1245	51.2685		94.3532	44.3235	64.4452	45.2548	38.8542	46.5271	52.3457	68.5935	56.1028	44.3235	58.4852	40.5042	44.9422	50.2134		128	76.6386	56.493	88.0347	123.64	59.3016	143.013	79.8932	47.1766	67.1819	111.43	73.5167		89.2636	107.635	78.249	78.249	76.6386
TBC1D7	Transitory-Melanocytic	1530.73	1698.45	2817.11	2998.45	1269.46	1807.78	2592.27	903.888	1351.18	1833.01	1152.06	634.73	786.88	670.921		1897.65	1964.57	2521.38	3019.3	1964.57	1606.83	1389.16	670.921	1209.34	1584.71	1398.83	1192.69	1176.27	625.992		19215.7	8422.31	14972.2	32768	13969.6	1226.22	27746.2	11585.2	2385.37	3326.99	23170.5	17079.8		24662	7434.4	11268.4	24491.6	14462.2
TBC1D16	Transitory-Melanocytic	62.6829	38.3193	54.5686	59.7141	73.5167	42.8137	77.1717	286.026	42.2243	48.8403	51.9842	44.6318	35.7532	302.334		84.4485	46.5271	52.7098	68.5935	58.0812	34.0598	46.2057	222.861	43.4113	44.9422	44.0173	53.4456	60.9688	278.204		1398.83	1573.76	3125.78	461.44	861.078	66.257	596.344	195.361	56.493	45.8866	398.932	319.573		1845.76	1584.71	2401.97	286.026	643.591
STXBP6	Transitory-Melanocytic	630.346	145.009	372.217	83.2859	132.514	145.009	112.986	526.394	404.501	213.783	62.2499	176.069	65.7993	265.028		639.145	243.875	103.968	74.5429	105.42	108.383	62.2499	413.001	130.69	91.1392	48.8403	119.428	59.7141	78.7932		1251.98	13873.1	14462.2	1052.79	380.038	54.5686	831.746	1552.09	63.1189	69.0706	867.067	2304.12		2048	15286.8	10513.8	634.73	477.713
ST8SIA1	Transitory-Melanocytic	19.0273	18.0009	15.1369	16.1113	18.507	21.8566	14.723	18.8959	17.6305	14.5203	15.5625	27.8576	14.6213	14.6213		19.9733	14.0257	11.7127	13.0864	14.1232	13.8326	12.295	11.7942	16.5642	16.3362	12.9063	14.723	15.0324	13.6422		17.2677	45.5696	16.4498	19.6983	18.1261	23.4254	24.0839	17.8766	16.4498	14.1232	18.1261	17.5087		19.4271	54.1917	23.2636	16.1113	16
ST3GAL6	Transitory-Melanocytic	576.03	77.1717	380.038	62.6829	195.361	119.428	209.383	302.334	43.4113	112.206	137.187	60.5477	37.5307	128.89		995.999	116.162	530.056	79.3413	272.479	206.5	278.204	436.549	209.383	191.341	100.427	109.137	51.9842	280.139		3350.13	6251.56	19349.4	9345.14	4837.35	245.572	5518.27	3281.18	302.334	855.13	4576.41	4513.4		3191.46	5955.47	22851.5	7967.99	6653.97
SLC5A4	Transitory-Melanocytic	25.9921	19.6983	32.6724	22.7848	30.91	30.0647	22.4711	23.1029	24.9333	30.91	24.761	27.0958	16.4498	13.9288		36.5044	22.7848	31.5594	32.4467	22.4711	21.7057	22.6274	20.9663	22.6274	25.1067	19.6983	22.6274	23.4254	26.5382		55.7152	352.139	1251.98	87.4266	97.6806	68.1197	427.565	73.0089	53.0765	70.5219	354.588	1038.29		49.8665	195.361	1562.89	187.403	165.421
SLC45A2	Transitory-Melanocytic	13.9288	13.4543	14.2215	12.4666	14.9285	15.8895	14.3204	12.8171	12.1257	17.2677	14.9285	18.6357	12.042	20.2521		24.761	13.737	14.0257	14.3204	14.1232	15.6707	16.5642	15.3482	11.5514	15.455	11.9588	16.6795	11.2356	13.0864		1807.78	897.644	592.224	5293.48	221.322	53.8174	1269.46	4389.98	54.1917	89.8845	968.763	1428.22		2896.31	709.176	770.686	3061.45	250.732
SLC27A3	Transitory-Melanocytic	160.898	121.095	62.6829	96.3358	159.786	265.028	734.185	50.9143	94.3532	176.069	131.599	73.0089	186.108	44.0173		347.291	179.769	79.8932	133.436	121.938	170.072	458.253	44.3235	163.144	245.572	112.206	137.187	290.018	35.261		65.3448	18820.3	40342.1	382.681	105.42	202.251	99.7331	484.382	67.1819	132.514	88.0347	2759.13		53.8174	19484	33456.5	1562.89	282.088
SLC24A5	Transitory-Melanocytic	156.498	133.436	137.187	118.603	132.514	120.259	165.421	97.0059	150.123	110.661	191.341	182.278	114.563	47.1766		137.187	163.144	96.3358	74.028	100.427	106.891	184.823	88.647	125.366	95.6704	106.891	148.056	94.3532	48.8403		1112.82	1341.84	2179.83	6608.01	2194.99	77.1717	4837.35	1640.59	138.141	90.5097	4039.61	3929.15		1243.34	1370.04	2272.4	3396.89	2164.77
SIRPA	Transitory-Melanocytic	2401.97	266.871	1128.35	306.555	4420.52	809.002	867.067	770.686	433.534	929.3	1067.48	1200.98	474.413	1226.22		1629.26	284.05	1089.92	232.325	2256.7	719.076	3104.19	1438.15	497.999	1370.04	1097.5	1698.45	849.223	1552.09		1746.2	4067.71	1287.18	5148.73	1675.06	51.2685	4640.29	820.296	754.826	347.291	4240.45	1458.23		1112.82	2665.15	1287.18	3516.68	2033.85
SCUBE2	Transitory-Melanocytic	29.446	42.5179	38.5859	36.5044	58.892	36.2523	82.1393	36.2523	38.8542	56.493	174.853	30.6965	34.5353	31.5594		48.1679	41.9326	38.0546	37.014	41.3553	26.3549	37.5307	26.1729	30.91	32.2226	124.5	40.7859	44.3235	18.507		1389.16	272.479	82.7106	2048	113.772	88.0347	418.766	47.5048	36.2523	38.5859	333.144	71.5064		1418.35	324.034	75.0614	1541.37	77.1717
STK32A	Transitory-Melanocytic	38.3193	66.7178	53.4456	49.8665	39.9466	38.3193	74.028	35.261	31.3414	53.0765	62.2499	31.125	38.0546	37.7918		87.4266	71.5064	41.6429	57.68	36.5044	47.1766	57.2816	39.3966	60.9688	66.7178	41.6429	33.3589	33.5909	46.8507		359.538	413.001	1243.34	1200.98	724.077	282.088	393.44	237.207	48.5029	24.9333	218.275	352.139		310.834	515.561	982.286	968.763	564.175
RLBP1	Transitory-Melanocytic	23.7524	24.9333	26.1729	24.4201	36.7583	23.9176	23.9176	21.4068	24.2515	33.8246	24.761	21.8566	33.3589	27.4741		29.2426	15.3482	23.1029	19.6983	19.9733	16.5642	16.4498	14.9285	16.5642	19.4271	17.0299	15.5625	17.0299	15.3482		32	139.102	1652	73.0089	39.9466	35.0174	76.1093	53.8174	31.5594	32	73.0089	54.9482		35.5062	254.232	1314.23	111.43	32.2226
RENBP	Transitory-Melanocytic	35.7532	49.18	39.6706	36.5044	29.2426	27.2843	39.3966	30.6965	35.5062	38.8542	39.6706	36.5044	28.0514	37.014		85.0359	37.7918	34.5353	43.7133	29.8571	43.7133	38.3193	65.3448	36.0019	39.9466	49.18	46.8507	36.5044	45.8866		173.645	436.549	694.581	1710.26	413.001	39.3966	461.44	265.028	42.8137	43.4113	300.246	240.518		324.034	556.408	491.143	1234.75	374.806
RRAGD	Transitory-Melanocytic	38.8542	222.861	54.1917	49.5221	321.795	74.5429	249	28.0514	93.7015	51.9842	117.784	49.18	53.0765	225.972		100.427	242.191	41.6429	49.8665	357.054	112.206	213.783	36.5044	167.73	83.2859	232.325	78.7932	57.2816	151.167		8659.09	15716.6	24662	5712.87	7434.4	5330.3	5404.7	2538.92	522.758	111.43	4269.94	5873.48		11036.5	19484	13777.2	4640.29	4482.23
RASSF3	Transitory-Melanocytic	194.012	580.037	114.563	221.322	242.191	128.89	110.661	380.038	115.36	163.144	157.586	272.479	133.436	398.932		202.251	442.643	124.5	140.07	213.783	116.162	190.019	266.871	111.43	128	101.829	330.842	106.153	367.093		1710.26	1663.49	1734.13	879.171	680.287	163.144	1871.53	739.292	144.007	259.574	1428.22	657.114		765.363	1428.22	1209.34	719.076	487.751
RAP1GAP	Transitory-Melanocytic	34.0598	25.1067	27.2843	29.6508	39.9466	22.6274	38.0546	22.9433	32	25.4572	30.0647	41.6429	28.2465	15.2422		56.1028	19.2929	47.8352	69.551	33.8246	31.5594	26.3549	36.2523	28.6408	37.2715	27.0958	36.0019	27.0958	21.8566		396.177	23.9176	142.025	41.0696	109.896	127.116	56.8859	38.5859	42.5179	39.1245	67.1819	48.1679		407.315	38.8542	196.72	85.0359	132.514
RAB38	Transitory-Melanocytic	501.463	162.017	123.64	427.565	179.769	227.544	519.147	103.25	537.455	300.246	187.403	106.153	188.706	90.5097		1209.34	337.794	278.204	867.067	382.681	393.44	552.565	254.232	916.506	548.748	487.751	286.026	270.597	227.544		13307.9	7696.57	5042.77	7383.04	2320.15	617.374	7967.99	1686.71	194.012	436.549	7434.4	5712.87		16384	7696.57	4389.98	6653.97	1924.14
QDPR	Transitory-Melanocytic	820.296	625.992	596.344	471.136	464.65	657.114	424.612	133.436	312.996	814.629	461.44	541.193	729.114	312.996		675.588	689.784	704.277	652.575	461.44	843.357	166.572	191.341	342.509	448.822	413.001	968.763	675.588	215.269		4513.4	8599.28	4451.27	8841.04	5518.27	2721.15	2778.33	6517.03	837.532	1089.92	2778.33	2304.12		6382.92	8023.41	3444.31	8659.09	5673.41
P2RX7	Transitory-Melanocytic	186.108	347.291	2134.97	91.1392	194.012	385.343	218.275	1468.37	729.114	85.6274	97.0059	22.9433	18.8959	109.896		133.436	380.038	254.232	40.5042	85.0359	657.114	294.067	372.217	935.763	43.4113	71.0124	22.4711	19.6983	81.5719		6472.02	433.534	560.278	1052.79	4153.18	16.9123	4420.52	2076.59	12.3805	28.6408	3615.55	2320.15		5556.65	362.039	347.291	666.287	1595.73
PRR5	Transitory-Melanocytic	199.466	178.527	150.123	179.769	150.123	119.428	121.095	194.012	187.403	160.898	207.937	229.126	178.527	142.025		304.437	140.07	191.341	200.854	225.972	172.446	150.123	330.842	216.767	218.275	194.012	232.325	245.572	170.072		250.732	302.334	304.437	224.411	129.787	138.141	377.413	146.018	200.854	168.897	357.054	312.996		190.019	380.038	218.275	221.322	143.013
PMEL	Transitory-Melanocytic	61.3929	63.1189	47.1766	52.3457	74.5429	58.892	63.1189	36.0019	49.5221	48.8403	88.0347	69.0706	57.2816	27.6652		78.249	56.493	52.7098	75.0614	48.5029	54.9482	43.4113	38.3193	51.2685	42.8137	86.8227	64.8934	76.6386	34.5353		18053.6	34636.4	62866.3	59475.2	51776.1	34.0598	3396.89	198.088	43.4113	38.0546	2936.74	4240.45		26432	34877.3	41476.3	42347.8	31000.4
PLXNC1	Transitory-Melanocytic	35.5062	111.43	49.8665	63.5579	126.238	410.148	49.18	91.7731	139.102	79.3413	110.661	24.2515	36.7583	1770.57		137.187	171.255	124.5	62.2499	268.727	321.795	64	68.1197	354.588	54.9482	72.0037	31.3414	26.5382	4672.57		125.366	2721.15	1746.2	1305.15	5404.7	61.3929	1389.16	44.9422	37.5307	30.6965	1082.39	1016.93		172.446	2683.69	1652	1640.59	4973.34
PLEKHH1	Transitory-Melanocytic	33.5909	38.8542	74.5429	33.5909	26.3549	44.6318	357.054	48.5029	34.5353	32.2226	44.3235	116.162	58.4852	39.1245		63.5579	49.5221	183.546	41.6429	31.779	86.8227	221.322	86.2229	90.5097	27.6652	120.259	125.366	119.428	54.1917		4482.23	19619.5	13873.1	10441.2	4672.57	1584.71	9410.14	14164.6	526.394	12.1257	11113.3	19349.4		3420.52	18053.6	17682.1	12765.8	6472.02
PLA1A	Transitory-Melanocytic	44.9422	78.7932	75.0614	58.0812	118.603	88.647	86.8227	77.1717	103.25	82.7106	56.8859	90.5097	69.0706	124.5		95.6704	83.8652	88.0347	64.4452	74.028	84.4485	89.2636	67.1819	66.257	97.6806	89.2636	97.0059	84.4485	74.028		22073.1	47.5048	3875.05	31216	2836.7	65.7993	11190.6	1370.04	52.3457	89.2636	12077.2	3082.75		22536.9	60.9688	2503.97	40063.5	3468.27
PDE3B	Transitory-Melanocytic	60.5477	17.5087	29.446	19.8353	18.6357	22.1618	26.3549	24.4201	18.3792	43.1115	23.2636	23.1029	13.8326	22.0087		104.691	18.1261	27.0958	21.7057	22.9433	24.59	20.6776	22.9433	18.7654	26.3549	24.761	23.7524	31.125	24.0839		247.28	138.141	922.88	404.501	249	104.691	530.056	195.361	50.5626	33.3589	501.463	113.772		198.088	148.056	849.223	242.191	238.856
PHACTR1	Transitory-Melanocytic	68.1197	96.3358	233.941	170.072	149.086	337.794	163.144	321.795	152.219	157.586	89.8845	61.8199	37.014	1520.15		61.3929	86.2229	421.679	91.1392	167.73	252.476	174.853	115.36	164.279	143.013	94.3532	53.8174	62.2499	704.277		415.873	147.033	105.42	364.557	935.763	84.4485	369.646	254.232	34.2968	196.72	537.455	232.325		396.177	216.767	126.238	306.555	625.992
PPARGC1A	Transitory-Melanocytic	1770.57	11113.3	471.136	1136.2	1243.34	8306.36	1351.18	59.7141	621.668	613.109	11747	10441.2	25180.2	173.645		1710.26	8192	342.509	820.296	1052.79	7696.57	2521.38	78.7932	729.114	1217.75	6841.04	8539.88	35364.2	178.527		6793.79	40063.5	33225.4	3304	21321.2	127.116	10297.5	3983.99	770.686	109.137	9475.59	541.193		6517.03	54728.3	57449.2	2721.15	7967.99
PMP2	Transitory-Melanocytic	14.723	15.0324	16.5642	13.5479	16.7955	17.1484	13.6422	15.7797	15.455	13.0864	13.1775	13.3614	13.4543	16.9123		36.0019	11.0809	10.4831	11.0809	11.7942	13.8326	11.6318	13.6422	11.4716	11.6318	13.9288	12.9063	12.6407	13.0864		22.9433	221.322	43.1115	29.6508	14.8254	13.2691	206.5	140.07	14.9285	14.1232	222.861	148.056		15.8895	357.054	47.1766	29.446	17.3878
PI15	Transitory-Melanocytic	22.9433	30.0647	21.8566	16.7955	26.7228	32	36.0019	26.3549	21.259	22.4711	24.9333	22.1618	23.5883	18.6357		41.9326	17.6305	18.0009	18.6357	17.2677	18.1261	77.1717	22.6274	16.1113	21.8566	16.2234	19.8353	21.8566	24.2515		2778.33	49.5221	58.4852	837.532	2916.45	85.0359	4973.34	2740.08	37.5307	54.9482	4770.75	268.727		2574.36	35.5062	53.4456	765.363	2856.44
OGDHL	Transitory-Melanocytic	97.0059	83.2859	75.5835	75.0614	70.0348	80.4489	72.5046	40.7859	81.0084	88.0347	89.2636	82.1393	70.5219	49.5221		136.239	81.5719	71.0124	60.1295	93.7015	83.2859	97.0059	45.2548	51.6251	74.5429	121.095	71.0124	101.829	43.1115		67.6492	237.207	347.291	74.028	84.4485	96.3358	78.7932	67.6492	72.0037	72.5046	77.1717	82.1393		81.5719	243.875	382.681	85.6274	81.5719
NRG3	Transitory-Melanocytic	81.5719	63.1189	72.5046	69.551	77.1717	56.1028	66.257	63.5579	62.2499	98.36	65.7993	83.8652	65.3448	33.5909		108.383	47.8352	62.2499	74.028	65.7993	77.1717	60.9688	55.3304	58.892	78.249	64.4452	76.6386	80.4489	47.1766		75.0614	826.001	2998.45	130.69	67.1819	52.7098	68.5935	72.0037	51.9842	72.0037	77.1717	227.544		62.2499	792.353	3444.31	82.1393	82.1393
NKAIN4	Transitory-Melanocytic	30.2738	35.7532	42.5179	45.8866	50.9143	41.9326	41.0696	81.0084	53.8174	50.2134	41.0696	68.1197	126.238	74.5429		96.3358	49.5221	40.7859	44.9422	56.493	51.9842	54.1917	52.7098	53.8174	46.5271	61.8199	76.1093	132.514	68.1197		64.4452	105.42	149.086	59.7141	71.0124	73.0089	57.68	86.2229	79.8932	85.0359	72.0037	120.259		79.8932	98.36	224.411	101.125	97.6806
ASAH1	Transitory-Melanocytic	1584.71	1595.73	1845.76	1520.15	2019.8	1978.24	1287.18	1052.79	1045.52	803.414	1897.65	2005.85	2521.38	2120.22		1884.54	2521.38	1418.35	1884.54	2120.22	2538.92	1217.75	689.784	1351.18	1160.07	2320.15	2977.74	4608.24	1595.73		5712.87	12331	17079.8	19484	12245.8	849.223	11747	6080.61	1468.37	995.999	11425.7	7281.4		6653.97	13682.1	22381.2	18433	10587
NAT8L	Transitory-Melanocytic	33.8246	31.3414	40.7859	30.2738	41.9326	37.2715	35.0174	60.5477	36.2523	32	38.3193	31.5594	33.8246	38.3193		53.4456	31.5594	38.5859	35.261	37.2715	30.0647	34.0598	34.0598	33.1285	29.0406	34.0598	35.7532	36.7583	36.0019		38.5859	68.5935	60.1295	40.7859	56.8859	44.3235	49.18	40.5042	52.3457	37.014	50.2134	51.9842		58.4852	48.8403	53.4456	44.3235	53.4456
GNPTAB	Transitory-Melanocytic	2336.28	1128.35	2210.26	1408.55	3147.52	1746.2	1278.29	1251.98	699.413	867.067	3326.99	2418.67	1136.2	2033.85		2368.9	1192.69	2721.15	1200.98	3019.3	1606.83	1884.54	1038.29	873.098	1341.84	3104.19	2998.45	2288.2	1120.56		8659.09	12765.8	9280.58	12245.8	15393.1	729.114	17559.9	7590.61	1226.22	1136.2	15500.2	15076.4		7082.29	11910.9	15936	11425.7	16961.8
MYO10	Transitory-Melanocytic	151.167	781.445	699.413	584.071	340.144	675.588	670.921	3258.52	421.679	519.147	317.365	292.036	300.246	6793.79		263.197	648.067	588.134	661.685	418.766	552.565	809.002	4803.93	714.109	445.722	349.706	367.093	388.023	8364.13		13969.6	3326.99	6338.83	4269.94	13873.1	3304	2385.37	4870.99	1120.56	2469.49	1710.26	4672.57		10734.7	3350.13	7332.05	2957.17	6472.02
MBP	Transitory-Melanocytic	40.2244	33.8246	30.0647	38.5859	37.5307	34.5353	44.6318	31.5594	38.8542	54.5686	30.4844	1200.98	424.612	27.2843		66.7178	37.5307	59.3016	36.5044	34.5353	45.5696	43.7133	34.5353	44.3235	76.1093	74.5429	1488.87	621.668	48.8403		430.539	1234.75	714.109	1024	2418.67	73.0089	1152.06	315.173	78.7932	92.4115	803.414	1458.23		263.197	1052.79	670.921	1323.37	1807.78
MCC	Transitory-Melanocytic	382.681	797.865	372.217	298.172	897.644	413.001	436.549	200.854	254.232	504.951	455.087	326.288	1184.45	252.476		302.334	364.557	298.172	135.298	657.114	369.646	548.748	168.897	131.599	290.018	342.509	354.588	1089.92	192.672		2091.03	497.999	227.544	1686.71	4544.8	171.255	1323.37	1192.69	744.434	837.532	1112.82	797.865		1499.22	508.463	160.898	1964.57	2856.44
MITF	Transitory-Melanocytic	326.288	744.434	230.72	225.972	216.767	191.341	312.996	230.72	604.668	125.366	867.067	276.282	195.361	369.646		533.742	744.434	238.856	178.527	202.251	302.334	113.772	210.839	436.549	202.251	879.171	296.112	207.937	328.557		7131.55	10297.5	6888.62	15286.8	16728.3	1758.34	10155.7	3258.52	556.408	205.074	9877.98	5792.62		9541.5	9216.48	8248.98	13034.1	15286.8
MFAP3L	Transitory-Melanocytic	89.2636	49.18	43.7133	119.428	55.3304	69.0706	64.4452	39.3966	49.18	45.8866	43.7133	73.0089	60.5477	47.5048		148.056	42.2243	39.9466	56.8859	48.8403	61.8199	75.5835	40.7859	50.2134	50.9143	51.2685	38.3193	48.5029	39.3966		235.568	639.145	172.446	648.067	222.861	47.8352	321.795	584.071	98.36	74.028	300.246	709.176		280.139	522.758	170.072	349.706	300.246
LDB3	Transitory-Melanocytic	41.3553	35.0174	49.8665	36.5044	39.6706	45.5696	44.3235	39.3966	52.7098	39.1245	39.3966	55.7152	40.7859	37.2715		63.1189	53.4456	83.8652	46.8507	58.0812	62.6829	45.8866	51.2685	47.8352	49.8665	43.1115	60.9688	63.1189	51.2685		44.6318	38.0546	114.563	57.68	41.0696	31.125	37.2715	38.3193	53.0765	38.3193	46.5271	49.5221		38.5859	59.7141	71.5064	66.257	44.6318
LRGUK	Transitory-Melanocytic	40.2244	47.1766	77.7085	37.014	69.0706	103.25	28.84	20.2521	53.8174	41.9326	78.7932	31.125	49.5221	40.5042		116.97	41.3553	42.2243	30.91	63.1189	87.4266	31.5594	38.3193	58.4852	40.7859	34.7755	44.9422	43.1115	24.2515		62.6829	51.6251	74.5429	50.9143	84.4485	62.2499	82.7106	114.563	88.0347	64.8934	195.361	128		64	74.028	66.7178	54.5686	63.1189
LGI3	Transitory-Melanocytic	40.7859	48.8403	43.1115	44.0173	48.5029	59.3016	42.2243	34.2968	61.8199	56.8859	35.5062	50.2134	58.0812	39.3966		59.3016	44.3235	53.4456	53.8174	57.2816	53.0765	75.5835	40.2244	46.8507	60.9688	59.7141	53.8174	47.1766	37.5307		128	41.3553	66.257	188.706	347.291	45.5696	1871.53	182.278	76.1093	88.0347	1105.13	116.97		117.784	63.5579	52.7098	401.707	254.232
LINGO1	Transitory-Melanocytic	2896.31	1509.65	3875.05	2134.97	4482.23	4039.61	2418.67	1884.54	5220.6	2401.97	5077.84	2665.15	1871.53	770.686		4329.55	2452.44	2936.74	2721.15	3147.52	4904.87	2503.97	3040.3	3492.39	3640.7	5518.27	2521.38	1964.57	1082.39		3082.75	2876.3	2076.59	2702.35	2401.97	4329.55	4389.98	3468.27	2702.35	3169.41	5113.16	4211.15		3082.75	4011.71	2225.63	3040.3	2998.45
LGALS3	Transitory-Melanocytic	873.098	3125.78	1884.54	1136.2	929.3	1871.53	1351.18	1360.57	1652	1509.65	2797.65	1398.83	2702.35	739.292		1663.49	2628.46	910.175	1398.83	1089.92	2368.9	1296.13	1675.06	2048	2574.36	2665.15	2225.63	3516.68	704.277		24833.5	41476.3	34877.3	23493.9	23821.9	1782.89	21027.6	6888.62	104.691	709.176	18561.2	12416.8		29532.2	46341	35857.8	19756	20452.6
LAMC3	Transitory-Melanocytic	32.8996	31.3414	36.0019	40.5042	38.8542	38.5859	39.6706	20.9663	45.5696	62.2499	36.2523	44.0173	45.5696	65.3448		58.0812	28.2465	34.5353	31.3414	32	31.779	33.5909	35.261	34.5353	36.0019	33.5909	30.2738	48.5029	32.8996		65.3448	86.2229	85.0359	61.3929	84.4485	105.42	113.772	83.8652	54.9482	65.7993	94.3532	68.1197		72.0037	84.4485	73.5167	69.0706	90.5097
LAMA1	Transitory-Melanocytic	393.44	45.5696	49.8665	28.0514	44.6318	38.0546	39.9466	195.361	34.0598	221.322	33.5909	60.5477	38.3193	388.023		596.344	70.0348	44.0173	56.493	69.551	29.2426	53.4456	111.43	31.779	225.972	42.5179	66.257	55.3304	415.873		2797.65	1530.73	3281.18	1698.45	714.109	37.2715	5914.33	7486.11	135.298	44.6318	3615.55	6122.9		3191.46	1278.29	3444.31	2521.38	1184.45
KLF15	Transitory-Melanocytic	25.1067	25.4572	27.8576	28.0514	28.84	24.9333	25.6342	32.8996	24.2515	24.59	26.5382	35.261	38.3193	19.1597		38.3193	28.6408	24.761	28.84	26.3549	25.2813	26.7228	27.6652	26.5382	26.3549	23.5883	30.6965	27.4741	28.6408		47.8352	52.7098	47.8352	51.6251	51.9842	43.7133	49.5221	46.8507	40.5042	38.8542	45.8866	47.5048		44.6318	52.3457	49.5221	50.2134	52.7098
KAZN	Transitory-Melanocytic	442.643	116.162	120.259	44.9422	26.3549	39.9466	66.7178	580.037	62.2499	35.5062	39.6706	1217.75	1807.78	73.5167		354.588	257.781	150.123	28.6408	47.8352	57.68	71.0124	455.087	121.938	53.4456	44.3235	2418.67	3640.7	123.64		129.787	48.5029	312.996	168.897	77.7085	17.5087	304.437	195.361	22.7848	17.7531	202.251	324.034		52.3457	81.5719	200.854	183.546	106.891
IRX6	Transitory-Melanocytic	19.9733	18.8959	20.8215	19.2929	26.3549	18.6357	19.9733	24.761	23.5883	24.4201	17.0299	31.3414	18.7654	28.443		23.2636	20.2521	22.4711	18.7654	17.3878	22.4711	20.1122	17.5087	18.0009	19.5622	25.6342	22.4711	18.6357	22.6274		30.2738	44.0173	33.8246	18.507	19.4271	16.2234	25.6342	15.7797	14.6213	16.5642	22.7848	19.5622		34.0598	35.0174	59.3016	16.2234	19.9733
IRF4	Transitory-Melanocytic	85.0359	83.8652	74.5429	68.1197	64	74.5429	72.5046	71.5064	93.0542	72.0037	101.125	105.42	42.2243	53.8174		147.033	89.2636	74.028	58.4852	106.891	73.0089	62.2499	49.18	58.892	68.1197	77.7085	83.2859	62.2499	45.2548		10660.6	1734.13	2179.83	2401.97	3350.13	198.088	3590.58	83.2859	99.7331	138.141	3082.75	1089.92		8539.88	1937.53	2486.67	2452.44	2435.5
INPP4B	Transitory-Melanocytic	39.6706	46.2057	33.3589	44.9422	45.5696	24.761	24.9333	17.2677	30.91	28.6408	33.3589	40.2244	28.443	29.8571		71.0124	29.446	28.84	27.0958	25.9921	30.4844	24.4201	22.4711	29.446	29.6508	39.1245	33.8246	32.8996	26.3549		101.829	28.443	95.0095	47.8352	22.7848	22.1618	29.2426	25.8125	23.4254	43.1115	28.6408	24.4201		171.255	116.162	39.3966	41.6429	25.2813
ID4	Transitory-Melanocytic	104.691	57.2816	43.1115	56.8859	47.8352	47.1766	51.2685	48.1679	51.2685	59.3016	47.1766	56.493	79.8932	50.5626		97.6806	82.1393	56.1028	103.25	45.5696	52.7098	59.7141	60.1295	54.9482	129.787	65.7993	93.7015	110.661	68.1197		40.2244	68.5935	39.6706	56.493	55.7152	35.5062	46.5271	43.1115	36.2523	39.3966	42.8137	61.3929		47.1766	76.1093	44.0173	48.5029	46.2057
IGSF11	Transitory-Melanocytic	76.1093	43.7133	68.5935	56.8859	70.0348	79.3413	61.3929	40.5042	65.7993	71.0124	49.18	430.539	84.4485	58.0812		109.137	75.0614	49.8665	69.0706	88.647	77.7085	65.3448	43.1115	60.9688	81.0084	74.5429	491.143	113.772	38.0546		670.921	2241.11	1978.24	2721.15	6338.83	39.1245	2225.63	1243.34	53.0765	38.0546	2368.9	6841.04		552.565	2702.35	1978.24	3304	5442.3
HAS2	Transitory-Melanocytic	76.6386	27.0958	1964.57	38.8542	1710.26	2486.67	105.42	5673.41	515.561	2288.2	66.7178	32	39.3966	6653.97		128.89	20.2521	372.217	62.2499	1296.13	487.751	390.722	1152.06	87.4266	451.944	60.5477	32.4467	30.91	4640.29		53.4456	156.498	163.144	382.681	110.661	24.59	330.842	19.5622	230.72	1652	274.374	240.518		74.5429	192.672	212.306	349.706	93.7015
HPS4	Transitory-Melanocytic	1468.37	1389.16	2740.08	3213.66	2256.7	2134.97	2521.38	2628.46	5042.77	2665.15	1209.34	1332.57	1499.22	2936.74		2062.24	2091.03	2836.7	3565.78	2817.11	4269.94	1937.53	2628.46	5996.9	3304	837.532	1618	2272.4	4329.55		10734.7	14362.3	23331.6	17079.8	18053.6	5634.22	17682.1	12944	3350.13	3420.52	17805.1	18179.2		10369.1	13969.6	27175.1	13777.2	12416.8
GREB1	Transitory-Melanocytic	16.2234	14.9285	15.2422	14.42	15.2422	16.9123	19.0273	17.3878	15.7797	14.723	16.1113	20.1122	15.6707	19.4271		32.2226	17.1484	19.6983	14.3204	25.4572	21.5557	19.8353	23.1029	22.3159	19.6983	22.4711	19.0273	17.1484	27.2843		30.91	14.2215	16.9123	21.4068	27.2843	45.5696	20.8215	19.8353	19.1597	27.0958	22.0087	21.259		24.0839	23.5883	13.4543	20.6776	18.6357
GHR	Transitory-Melanocytic	41.3553	288.015	62.2499	88.0347	181.019	47.8352	142.025	48.8403	46.2057	79.3413	97.0059	1296.13	1067.48	29.6508		51.6251	122.786	34.2968	40.2244	66.257	30.4844	120.259	24.59	19.9733	32.8996	65.3448	1200.98	1269.46	25.9921		278.204	29.8571	1448.15	709.176	1734.13	43.7133	652.575	592.224	167.73	28.443	744.434	369.646		263.197	25.6342	1710.26	749.612	1200.98
GDF15	Transitory-Melanocytic	44.0173	122.786	362.039	259.574	60.5477	122.786	1428.22	280.139	70.5219	113.772	2385.37	103.25	116.97	30.91		81.0084	491.143	167.73	1260.69	184.823	374.806	14164.6	330.842	347.291	592.224	8480.89	372.217	362.039	68.5935		62866.3	2521.38	9946.68	18305.6	26249.5	72.0037	1089.92	21920.6	243.875	62.6829	867.067	18561.2		44146.1	2368.9	11036.5	25006.2	38698.8
GAB2	Transitory-Melanocytic	19.8353	17.8766	18.0009	29.6508	25.9921	16.2234	22.7848	20.1122	21.4068	18.8959	17.6305	23.7524	20.6776	23.1029		24.0839	25.2813	30.0647	22.9433	24.4201	16.5642	24.4201	33.8246	25.9921	25.8125	14.6213	23.5883	29.0406	27.4741		147.033	81.0084	198.088	65.3448	58.892	38.5859	79.3413	64	42.2243	24.2515	79.3413	41.0696		78.249	88.0347	177.294	85.6274	47.8352
GPM6B	Transitory-Melanocytic	278.204	1067.48	232.325	213.783	265.028	781.445	608.874	160.898	537.455	455.087	729.114	369.646	357.054	227.544		396.177	491.143	230.72	209.383	235.568	580.037	306.555	192.672	487.751	296.112	699.413	268.727	310.834	174.853		27364.2	14164.6	17438.6	40063.5	51418.5	461.44	41476.3	17318.2	312.996	304.437	43237.6	31000.4		28924.4	16728.3	13493.7	36358.4	30362.4
GPNMB	Transitory-Melanocytic	4182.07	5595.3	187.403	648.067	5752.61	209.383	522.758	1428.22	340.144	1562.89	162.017	1067.48	2019.8	1031.12		5792.62	8192	213.783	922.88	7181.15	410.148	1468.37	1552.09	879.171	3541.14	237.207	1520.15	2241.11	556.408		53974.9	45703	33689.2	64187.3	57449.2	18690.3	52136.3	41764.8	995.999	219.793	47314.7	75281.1		48308.9	44762.4	41189.8	60724.9	68794.2
GYPC	Transitory-Melanocytic	1458.23	885.286	5518.27	3468.27	661.685	1734.13	3983.99	621.668	2936.74	257.781	3326.99	714.109	955.426	995.999		1871.53	2683.69	2896.31	2486.67	1782.89	2778.33	5996.9	588.134	3396.89	369.646	3326.99	1209.34	1758.34	2256.7		13216	5184.54	6251.56	9946.68	9280.58	218.275	8539.88	10226.3	1758.34	2977.74	7281.4	5480.15		9809.75	5595.3	5556.65	14664.1	8841.04
GYG2	Transitory-Melanocytic	48.1679	15.1369	57.2816	41.6429	53.0765	44.3235	19.5622	152.219	95.0095	23.7524	14.0257	21.8566	44.3235	1652		159.786	35.7532	39.3966	26.5382	115.36	36.0019	37.5307	178.527	165.421	18.507	29.0406	31.5594	36.2523	3743.05		415.873	670.921	719.076	2091.03	885.286	91.1392	28.6408	809.002	103.25	36.0019	34.7755	1408.55		274.374	739.292	675.588	2225.63	276.282
GAPDHS	Transitory-Melanocytic	100.427	89.2636	98.36	75.5835	81.5719	97.0059	82.1393	35.7532	81.0084	98.36	85.0359	82.7106	89.8845	58.4852		109.896	52.7098	62.2499	52.7098	47.1766	62.6829	60.9688	35.261	62.6829	55.7152	60.1295	65.7993	97.6806	36.0019		179.769	1552.09	1243.34	630.346	46.2057	51.9842	14766.1	326.288	50.9143	60.9688	10226.3	263.197		205.074	2179.83	744.434	694.581	47.8352
GJB1	Transitory-Melanocytic	45.8866	54.9482	88.0347	53.4456	82.1393	87.4266	60.1295	47.1766	73.5167	73.0089	69.0706	81.0084	59.7141	40.7859		79.3413	36.2523	41.6429	42.8137	56.8859	46.2057	45.5696	24.4201	39.9466	56.8859	45.5696	44.9422	32.8996	43.1115		224.411	9280.58	8135.41	6472.02	1120.56	40.2244	335.461	471.136	54.1917	48.1679	427.565	11268.4		174.853	9026.81	6746.86	13682.1	3848.29
GPRC5B	Transitory-Melanocytic	109.137	1009.9	227.544	867.067	91.1392	809.002	128.89	184.823	100.427	415.873	2936.74	58.4852	160.898	154.343		278.204	1002.93	333.144	897.644	240.518	1136.2	174.853	114.563	225.972	704.277	5293.48	88.647	132.514	87.4266		184.823	5634.22	680.287	3743.05	10734.7	63.1189	7332.05	28329.2	354.588	254.232	6746.86	10155.7		218.275	5955.47	729.114	3821.7	7383.04
FMN1	Transitory-Melanocytic	55.7152	52.3457	694.581	52.3457	107.635	410.148	37.2715	138.141	107.635	53.8174	48.5029	48.5029	46.8507	176.069		112.986	68.1197	134.364	95.6704	123.64	290.018	65.3448	65.3448	86.8227	109.137	67.1819	86.2229	56.493	119.428		210.839	512	344.892	415.873	306.555	97.6806	290.018	216.767	67.6492	85.0359	261.379	206.5		207.937	661.685	382.681	385.343	274.374
FCGR2B	Transitory-Melanocytic	27.2843	25.8125	23.1029	25.4572	25.8125	22.7848	20.2521	25.6342	24.4201	26.9087	25.1067	38.5859	17.7531	25.1067		55.7152	29.2426	30.6965	26.3549	28.2465	28.0514	26.3549	22.1618	37.014	24.9333	30.0647	34.5353	28.6408	26.1729		64	103.968	97.0059	143.013	182.278	39.9466	114.563	229.126	32.2226	30.2738	139.102	190.019		66.257	172.446	89.2636	282.088	219.793
FCER1G	Transitory-Melanocytic	29.6508	28.2465	29.2426	34.5353	43.7133	40.2244	23.2636	20.5348	27.4741	24.761	26.7228	50.5626	33.3589	18.1261		82.7106	63.1189	179.769	200.854	333.144	78.7932	250.732	36.2523	81.0084	64	46.8507	78.7932	67.6492	47.1766		100.427	209.383	103.968	123.64	88.647	13307.9	96.3358	85.0359	64.4452	38.0546	113.772	69.551		79.8932	335.461	137.187	1045.52	168.897
FAM69C	Transitory-Melanocytic	43.7133	35.261	41.6429	48.1679	51.9842	32.8996	48.5029	83.2859	38.5859	30.2738	52.7098	43.4113	39.1245	46.5271		82.1393	66.7178	58.0812	56.1028	49.8665	55.7152	48.8403	51.2685	53.0765	43.7133	60.9688	57.2816	49.5221	49.8665		257.781	82.1393	160.898	192.672	337.794	51.6251	135.298	247.28	66.7178	88.0347	130.69	105.42		471.136	73.5167	133.436	191.341	235.568
FAM167B	Transitory-Melanocytic	74.5429	68.5935	73.0089	63.1189	67.1819	63.1189	78.7932	85.0359	82.1393	65.7993	76.1093	85.6274	75.0614	48.5029		266.871	173.645	131.599	129.787	148.056	135.298	156.498	111.43	164.279	127.116	114.563	156.498	191.341	166.572		1722.16	8902.53	2033.85	9089.59	14462.2	424.612	9026.81	1089.92	401.707	608.874	9946.68	2120.22		1722.16	11425.7	1136.2	8659.09	8964.45
ESRP1	Transitory-Melanocytic	20.393	16.5642	19.0273	18.7654	23.4254	15.455	18.6357	24.0839	24.59	19.8353	16	21.4068	15.8895	32		42.5179	22.6274	18.507	23.4254	17.3878	18.2522	18.2522	36.2523	20.5348	17.2677	18.0009	13.2691	18.3792	19.5622		18.507	14.6213	16	22.4711	21.7057	40.2244	23.7524	21.1121	21.5557	21.259	16.3362	19.6983		19.0273	20.8215	27.8576	28.2465	21.4068
DUSP15	Transitory-Melanocytic	58.892	44.6318	75.0614	45.5696	73.5167	57.68	46.8507	51.6251	88.647	60.1295	64.4452	67.6492	56.8859	60.9688		156.498	34.0598	38.0546	38.8542	51.6251	44.9422	39.9466	38.5859	47.5048	44.3235	44.6318	36.0019	39.1245	41.9326		97.6806	101.829	145.009	95.0095	150.123	92.4115	118.603	132.514	97.6806	129.787	131.599	126.238		96.3358	93.7015	174.853	104.691	103.968
DSTYK	Transitory-Melanocytic	173.645	96.3358	81.5719	101.125	136.239	88.0347	86.2229	481.036	101.829	85.6274	93.7015	98.36	109.896	321.795		123.64	65.3448	58.4852	72.5046	65.3448	60.5477	56.1028	254.232	49.8665	59.3016	60.9688	84.4485	96.3358	199.466		630.346	508.463	300.246	680.287	122.786	55.3304	312.996	218.275	92.4115	66.7178	335.461	83.2859		729.114	359.538	183.546	451.944	150.123
DCT	Transitory-Melanocytic	35.5062	37.2715	39.3966	29.6508	37.7918	35.7532	47.5048	25.2813	42.8137	35.7532	33.5909	38.3193	44.6318	42.2243		54.9482	27.8576	26.9087	24.4201	42.2243	27.2843	22.6274	25.9921	22.9433	24.0839	25.6342	23.9176	19.1597	19.2929		121450	93975.7	55109	118129	125733	35.5062	57449.2	3769.09	37.5307	28.2465	55878.3	11346.8		140479	96617.7	51418.5	122295	93975.7
DAPK1	Transitory-Melanocytic	136.239	891.444	95.0095	79.3413	153.277	81.0084	481.036	1160.07	300.246	78.249	194.012	3350.13	2241.11	2120.22		151.167	1360.57	101.829	173.645	259.574	210.839	508.463	1341.84	1269.46	154.343	261.379	6122.9	4705.07	5007.93		1845.76	2336.28	2817.11	6165.49	1067.48	114.563	2134.97	3640.7	116.97	139.102	2304.12	1871.53		2368.9	2336.28	3061.45	4067.71	1112.82
CDK5R1	Transitory-Melanocytic	151.167	133.436	124.5	158.683	139.102	109.896	108.383	147.033	154.343	123.64	190.019	164.279	88.0347	123.64		237.207	96.3358	154.343	145.009	168.897	178.527	259.574	186.108	203.657	166.572	192.672	159.786	132.514	198.088		326.288	675.588	739.292	274.374	1698.45	238.856	1305.15	340.144	64.8934	136.239	537.455	382.681		245.572	689.784	843.357	304.437	1016.93
CELF2	Transitory-Melanocytic	1379.57	372.217	54.1917	97.6806	88.647	59.7141	504.951	42.5179	67.6492	139.102	85.0359	5330.3	2164.77	78.7932		968.763	202.251	53.4456	53.8174	76.1093	53.8174	324.034	48.5029	41.6429	64	81.0084	3304	2134.97	42.5179		3743.05	6382.92	7033.37	1552.09	2005.85	4153.18	1541.37	2759.13	60.9688	62.6829	962.071	3169.41		2628.46	5996.9	6427.31	1234.75	2646.74
CTTNBP2	Transitory-Melanocytic	215.269	613.109	43.4113	344.892	132.514	119.428	40.2244	22.3159	110.661	224.411	88.647	89.2636	45.2548	19.9733		213.783	675.588	86.8227	122.786	124.5	173.645	62.6829	24.4201	100.427	333.144	81.5719	110.661	66.7178	24.761		491.143	342.509	504.951	232.325	137.187	162.017	552.565	344.892	23.9176	41.0696	270.597	461.44		455.087	407.315	526.394	165.421	150.123
CHCHD6	Transitory-Melanocytic	1897.65	803.414	1509.65	1640.59	797.865	652.575	2521.38	196.72	2164.77	1296.13	1234.75	1112.82	1128.35	129.787		1675.06	903.888	995.999	2149.82	699.413	689.784	765.363	210.839	2368.9	837.532	855.13	1858.6	1858.6	86.2229		1226.22	4837.35	3666.02	4451.27	5955.47	1067.48	2225.63	1562.89	1200.98	897.644	2134.97	2304.12		1097.5	5256.91	5077.84	4124.49	3420.52
CHCHD10	Transitory-Melanocytic	1305.15	5220.6	2574.36	2503.97	2856.44	4870.99	5148.73	232.325	3983.99	2019.8	2418.67	2646.74	5007.93	170.072		1488.87	6122.9	4269.94	3666.02	3373.43	4096	3444.31	592.224	5518.27	1758.34	2452.44	4096	6295.04	114.563		17079.8	31433.2	29944.4	6208.38	30362.4	13034.1	7383.04	17805.1	617.374	328.557	5184.54	12854.6		18820.3	27939.1	31000.4	6517.03	21920.6
C11orf96	Transitory-Melanocytic	132.514	121.095	139.102	144.007	128.89	135.298	136.239	131.599	126.238	172.446	129.787	194.012	129.787	163.144		216.767	95.0095	113.772	136.239	186.108	124.5	128.89	131.599	123.64	124.5	116.162	136.239	120.259	113.772		210.839	160.898	230.72	238.856	176.069	168.897	290.018	159.786	187.403	162.017	249	212.306		257.781	140.07	243.875	261.379	205.074
CHN2	Transitory-Melanocytic	109.896	106.153	95.6704	133.436	88.647	82.1393	106.153	50.5626	86.2229	76.1093	115.36	120.259	51.9842	63.1189		125.366	48.5029	93.7015	83.8652	85.6274	116.162	93.7015	40.7859	83.8652	75.0614	82.1393	101.125	89.2636	43.7133		60.5477	50.9143	57.68	42.8137	61.8199	67.6492	60.1295	49.18	44.6318	66.7178	61.8199	48.5029		69.0706	113.772	41.0696	81.5719	53.8174
CHL1	Transitory-Melanocytic	81.0084	121.938	40.5042	70.0348	40.5042	87.4266	56.8859	56.493	56.1028	59.3016	203.657	39.1245	30.6965	60.1295		62.6829	101.125	40.7859	60.5477	59.7141	60.5477	37.2715	48.1679	60.1295	62.6829	145.009	39.3966	56.493	103.25		82.1393	749.612	284.05	809.002	73.5167	37.2715	3061.45	1992	25.1067	28.84	2048	1722.16		83.8652	430.539	276.282	1052.79	121.938
CITED1	Transitory-Melanocytic	50.5626	44.3235	36.7583	58.4852	39.6706	44.0173	67.1819	31.779	45.2548	55.3304	44.0173	59.7141	42.2243	43.7133		87.4266	50.2134	38.8542	47.8352	49.18	57.68	60.1295	28.0514	31.779	53.8174	49.5221	35.7532	102.537	28.443		407.315	661.685	146.018	1910.85	4938.99	63.5579	3492.39	1024	67.6492	73.5167	3541.14	4153.18		424.612	494.559	162.017	3061.45	5792.62
CARD14	Transitory-Melanocytic	39.9466	43.7133	46.2057	40.2244	40.5042	56.493	41.9326	40.2244	58.892	38.0546	37.7918	58.0812	35.261	37.7918		106.153	51.6251	49.5221	41.6429	48.5029	61.8199	37.014	33.3589	59.7141	48.8403	48.8403	57.68	45.5696	39.9466		49.8665	41.3553	74.5429	50.2134	47.8352	47.1766	49.8665	53.4456	51.6251	64.8934	73.5167	60.9688		44.9422	44.3235	59.3016	51.6251	48.8403
CPN1	Transitory-Melanocytic	47.5048	29.446	36.7583	48.5029	65.7993	49.18	39.1245	35.261	38.5859	44.0173	44.9422	53.4456	66.257	29.2426		71.5064	33.3589	41.6429	45.8866	54.1917	36.2523	40.5042	32	45.5696	41.9326	49.18	44.3235	52.7098	47.1766		3191.46	2628.46	1686.71	10369.1	1618	233.941	6038.61	1323.37	242.191	282.088	5914.33	4938.99		2778.33	2936.74	1924.14	9607.86	1722.16
CA14	Transitory-Melanocytic	53.0765	34.0598	35.7532	27.6652	31.3414	30.4844	28.0514	25.4572	29.0406	28.0514	38.0546	32.4467	38.8542	25.6342		78.249	57.68	32	38.5859	39.6706	38.8542	36.0019	28.2465	27.6652	44.6318	39.1245	40.2244	58.0812	26.1729		92.4115	1234.75	1408.55	1438.15	1031.12	56.8859	116.162	136.239	74.5429	53.8174	165.421	111.43		104.691	910.175	448.822	826.001	580.037
CAPN3	Transitory-Melanocytic	28.6408	47.8352	18.0009	22.4711	24.4201	30.4844	35.5062	15.1369	41.9326	21.7057	34.0598	26.9087	96.3358	13.737		42.5179	81.5719	28.443	36.0019	23.7524	68.5935	31.3414	20.6776	54.1917	27.4741	69.551	44.3235	93.0542	22.3159		17682.1	59888.9	35610.1	34397.1	49323.9	21.4068	13682.1	17198.6	44.9422	29.446	12331	53602		18690.3	57848.8	41476.3	36358.4	42347.8
MERTK	Transitory-Melanocytic	19.5622	28.443	13.737	25.2813	17.7531	15.2422	60.5477	11.3137	17.8766	13.1775	30.4844	21.1121	54.5686	18.3792		37.2715	41.0696	23.1029	48.5029	17.0299	22.0087	21.1121	27.8576	70.0348	40.2244	27.0958	18.3792	64.8934	48.5029		49.18	17.2677	254.232	59.7141	24.4201	1722.16	326.288	580.037	36.0019	19.0273	242.191	1640.59		29.6508	28.0514	344.892	127.116	44.3235
BCAS3	Transitory-Melanocytic	140.07	120.259	121.095	111.43	129.787	124.5	111.43	187.403	163.144	194.012	91.7731	133.436	117.784	374.806		80.4489	121.938	100.427	129.787	156.498	127.116	95.0095	109.137	137.187	108.383	103.25	188.706	111.43	191.341		198.088	163.144	142.025	109.896	110.661	99.7331	150.123	123.64	106.891	77.1717	106.891	135.298		145.009	73.0089	198.088	123.64	123.64
BEST1	Transitory-Melanocytic	41.0696	76.1093	218.275	53.8174	48.8403	65.3448	56.493	156.498	65.7993	49.8665	72.5046	51.6251	57.68	65.7993		102.537	104.691	163.144	40.7859	63.5579	71.0124	50.9143	261.379	69.0706	52.7098	71.5064	49.5221	63.1189	45.8866		1458.23	1112.82	2778.33	1209.34	1314.23	64	1067.48	415.873	70.0348	70.5219	891.444	357.054		831.746	1120.56	2702.35	1520.15	903.888
BCL2A1	Transitory-Melanocytic	69.551	63.5579	357.054	92.4115	121.938	1584.71	132.514	118.603	404.501	430.539	2149.82	60.5477	53.8174	43.1115		75.5835	106.153	955.426	202.251	141.044	1234.75	7538.18	224.411	315.173	2134.97	3848.29	101.829	102.537	50.5626		16498	18179.2	19484	13307.9	689.784	98.36	36611.3	9152.82	119.428	2352.53	40905.3	23493.9		14664.1	17928.9	27746.2	17805.1	826.001
BIRC7	Transitory-Melanocytic	57.2816	42.8137	53.8174	63.5579	56.1028	63.5579	50.5626	44.9422	71.0124	53.4456	61.3929	48.8403	62.2499	56.493		112.986	46.2057	60.1295	68.5935	54.9482	68.5935	66.7178	45.8866	62.6829	63.1189	60.1295	55.7152	71.5064	66.257		28.84	7538.18	6517.03	133.436	42.8137	32.6724	85.6274	44.9422	70.5219	49.18	75.5835	962.071		34.7755	8539.88	6562.36	1209.34	57.68
ATP6V0A4	Transitory-Melanocytic	42.8137	45.8866	46.8507	43.1115	44.6318	43.1115	45.2548	46.2057	44.6318	44.0173	43.1115	49.8665	56.1028	56.8859		85.6274	35.7532	42.5179	33.5909	30.0647	29.0406	44.6318	38.5859	35.5062	35.261	28.84	54.1917	35.0174	48.5029		65.7993	120.259	294.067	337.794	252.476	49.5221	439.586	1698.45	44.9422	36.7583	519.147	1176.27		78.249	103.25	734.185	407.315	335.461
ATP10A	Transitory-Melanocytic	47.1766	77.7085	35.7532	23.4254	49.5221	41.3553	82.1393	35.7532	46.5271	60.5477	43.1115	188.706	57.2816	60.1295		105.42	44.0173	41.3553	35.7532	52.3457	45.2548	73.0089	64.4452	49.18	86.8227	51.6251	206.5	85.6274	57.68		192.672	349.706	537.455	167.73	218.275	321.795	158.683	64.8934	45.2548	73.5167	155.417	98.36		177.294	276.282	497.999	119.428	172.446
APOE	Transitory-Melanocytic	128.89	147.033	222.861	152.219	227.544	407.315	30786.3	170.072	249	274.374	280.139	604.668	9089.59	115.36		139.102	128.89	276.282	274.374	284.05	600.491	5556.65	398.932	439.586	427.565	734.185	666.287	8023.41	249		1595.73	9674.69	17559.9	6080.61	929.3	340.144	9809.75	699.413	164.279	240.518	8192	491.143		2288.2	11268.4	16961.8	6338.83	1144.1
APOC1	Transitory-Melanocytic	522.758	77.1717	156.498	172.446	44.9422	298.172	9946.68	66.7178	70.0348	164.279	192.672	257.781	4389.98	44.6318		962.071	249	809.002	1024	151.167	680.287	33689.2	155.417	1052.79	1428.22	544.958	630.346	9152.82	58.0812		393.44	23493.9	55109	1031.12	91.7731	3350.13	2418.67	254.232	213.783	87.4266	3019.3	9877.98		430.539	28724.6	60724.9	17805.1	464.65
ASB2	Transitory-Melanocytic	54.5686	39.1245	39.1245	42.5179	38.8542	39.1245	57.68	35.7532	43.7133	38.0546	40.2244	39.3966	41.0696	32.2226		55.3304	50.5626	41.6429	48.8403	46.8507	47.5048	51.6251	21.4068	48.8403	37.7918	40.7859	40.2244	40.5042	29.8571		59.3016	47.1766	65.7993	62.6829	129.787	42.8137	56.8859	95.6704	29.8571	41.6429	74.028	43.7133		71.5064	60.1295	86.2229	57.2816	84.4485
ANK2	Transitory-Melanocytic	377.413	1468.37	639.145	1323.37	652.575	112.206	326.288	141.044	163.144	415.873	1024	1795.29	3169.41	259.574		398.932	1168.14	144.007	312.996	552.565	207.937	128.89	81.0084	508.463	312.996	765.363	2683.69	5955.47	166.572		982.286	803.414	1038.29	2164.77	1884.54	526.394	1795.29	1897.65	1074.91	72.5046	1758.34	1964.57		995.999	729.114	982.286	1845.76	2019.8
ADRBK2	Transitory-Melanocytic	28.443	85.0359	149.086	48.1679	50.5626	85.0359	122.786	102.537	171.255	94.3532	94.3532	34.2968	33.3589	1097.5		27.2843	90.5097	140.07	37.5307	45.8866	136.239	116.162	133.436	151.167	106.153	102.537	41.3553	37.2715	1097.5		22.1618	49.8665	74.5429	137.187	294.067	123.64	65.3448	36.0019	71.0124	34.0598	113.772	80.4489		27.4741	22.1618	73.0089	87.4266	167.73
ADCY1	Transitory-Melanocytic	45.2548	32.2226	38.8542	59.7141	401.707	207.937	225.972	49.8665	81.5719	491.143	164.279	44.9422	41.0696	54.9482		24.761	35.7532	39.9466	42.8137	179.769	116.162	84.4485	65.7993	69.551	219.793	98.36	53.8174	33.3589	42.5179		5256.91	3666.02	9607.86	2304.12	7590.61	359.538	1398.83	3104.19	125.366	92.4115	1418.35	6427.31		4039.61	4608.24	7181.15	2665.15	6295.04
ACP5	Transitory-Melanocytic	81.0084	104.691	93.7015	76.1093	116.162	101.125	89.8845	101.125	85.0359	118.603	99.7331	182.278	101.829	72.5046		174.853	94.3532	100.427	108.383	101.829	113.772	88.647	86.8227	101.829	101.829	113.772	106.153	131.599	105.42		116.97	133.436	187.403	138.141	97.0059	93.0542	129.787	154.343	87.4266	95.6704	114.563	93.0542		109.137	97.0059	91.7731	154.343	88.647
PFKFB2	Transitory-Melanocytic	136.239	82.1393	76.1093	66.7178	99.7331	75.0614	77.7085	112.206	51.9842	76.6386	64	86.2229	71.0124	113.772		146.018	64.8934	50.9143	42.2243	38.8542	47.8352	68.1197	52.7098	57.68	57.2816	64.8934	79.8932	97.6806	47.1766		121.938	128.89	109.896	78.249	179.769	69.551	109.137	112.986	97.0059	71.0124	112.206	89.8845		99.7331	134.364	112.986	94.3532	173.645
HTR2B	Transitory-Melanocytic	52.7098	125.366	61.3929	51.6251	64.4452	81.0084	29.2426	23.5883	55.3304	50.5626	54.1917	75.0614	48.1679	22.7848		86.2229	71.0124	29.2426	27.4741	101.125	45.5696	28.0514	17.5087	55.3304	40.2244	47.8352	34.0598	42.5179	21.1121		3125.78	73.5167	87.4266	5330.3	4359.66	42.5179	86.8227	1002.93	40.5042	53.8174	60.5477	1871.53		5293.48	81.0084	121.095	2005.85	2352.53
CCDC171	Melanocytic	138.141	91.1392	106.153	53.4456	89.8845	125.366	93.7015	53.0765	58.0812	122.786	109.896	64.8934	157.586	41.9326		396.177	65.7993	95.6704	64.8934	83.2859	154.343	97.0059	58.4852	63.5579	112.986	144.007	81.5719	61.8199	45.5696		181.019	106.891	65.7993	178.527	154.343	225.972	157.586	65.7993	572.051	132.514	142.025	393.44		177.294	98.36	76.6386	160.898	121.095
CFAP61	Melanocytic	116.97	104.691	140.07	152.219	232.325	138.141	106.153	85.6274	143.013	118.603	137.187	233.941	173.645	60.1295		256	102.537	125.366	200.854	164.279	126.238	133.436	71.0124	103.968	105.42	195.361	130.69	124.5	58.4852		118.603	103.968	146.018	101.829	254.232	145.009	138.141	96.3358	207.937	144.007	170.072	219.793		162.017	113.772	179.769	97.0059	159.786
ZDHHC11B	Melanocytic	42.2243	56.493	31.3414	31.779	33.1285	37.5307	36.0019	24.0839	32	32.4467	39.3966	37.2715	32	19.9733		138.141	85.6274	40.5042	36.7583	41.0696	53.8174	30.4844	30.2738	44.3235	33.5909	49.5221	55.7152	32.8996	25.2813		54.9482	70.5219	143.013	48.1679	53.0765	43.1115	59.3016	89.8845	42.2243	56.1028	59.7141	64.4452		51.9842	71.0124	128.89	66.7178	78.7932
VEPH1	Melanocytic	935.763	1520.15	16384	2486.67	8779.97	3615.55	1418.35	10297.5	16961.8	12077.2	1160.07	280.139	85.0359	3125.78		1530.73	1937.53	12077.2	3125.78	12161.2	4837.35	4389.98	6165.49	8599.28	6122.9	1552.09	245.572	240.518	1640.59		145.009	86.8227	184.823	207.937	315.173	3125.78	254.232	146.018	362.039	634.73	270.597	184.823		74.028	254.232	93.0542	369.646	600.491
TNFRSF14	Melanocytic	92.4115	181.019	202.251	171.255	170.072	147.033	141.044	124.5	198.088	138.141	221.322	166.572	149.086	173.645		129.787	250.732	196.72	177.294	186.108	229.126	146.018	110.661	213.783	183.546	263.197	164.279	157.586	157.586		3213.66	2033.85	4329.55	4938.99	2592.27	224.411	5220.6	1698.45	233.941	407.315	4359.66	855.13		3717.2	2164.77	2721.15	3717.2	2005.85
TDRD3	Melanocytic	364.557	206.5	464.65	464.65	261.379	206.5	282.088	430.539	349.706	263.197	158.683	340.144	484.382	436.549		317.365	192.672	224.411	215.269	272.479	210.839	367.093	270.597	202.251	224.411	146.018	372.217	689.784	259.574		464.65	1734.13	2105.58	541.193	831.746	436.549	580.037	592.224	467.882	464.65	537.455	519.147		464.65	1530.73	2702.35	461.44	809.002
TPPP	Melanocytic	57.68	40.7859	53.8174	67.1819	38.3193	41.6429	62.6829	39.9466	79.8932	67.1819	48.1679	72.5046	38.0546	32.8996		154.343	48.1679	69.551	52.7098	70.5219	46.5271	57.68	47.8352	66.257	67.6492	48.8403	46.8507	48.8403	56.493		43.7133	37.7918	118.603	44.6318	60.9688	53.0765	42.8137	46.5271	38.0546	56.8859	70.5219	74.5429		56.493	49.8665	88.647	67.6492	49.5221
TRIM63	Melanocytic	49.18	29.8571	70.0348	44.9422	43.4113	39.1245	57.68	63.5579	74.028	72.5046	50.9143	73.5167	49.5221	70.0348		157.586	42.5179	66.257	50.9143	47.8352	46.8507	56.8859	51.2685	43.4113	50.5626	41.6429	53.0765	47.5048	62.6829		171.255	85.6274	89.2636	300.246	233.941	44.9422	206.5	106.891	54.9482	97.6806	232.325	109.137		212.306	116.162	131.599	165.421	188.706
TRPM1	Melanocytic	54.9482	45.5696	50.2134	37.014	41.9326	45.8866	45.8866	64.8934	46.5271	37.014	59.7141	69.0706	42.8137	36.7583		84.4485	43.4113	49.8665	42.5179	56.8859	43.7133	37.2715	40.2244	44.9422	40.5042	49.18	41.0696	37.5307	39.6706		171.255	43.1115	48.1679	1698.45	1296.13	25.6342	43.7133	28.0514	32.2226	35.0174	45.5696	41.6429		97.6806	40.7859	62.6829	2225.63	962.071
TTC39A	Melanocytic	20.5348	23.4254	26.5382	20.2521	20.9663	27.8576	23.1029	15.6707	23.7524	17.6305	26.1729	24.4201	18.3792	14.3204		40.7859	34.0598	21.8566	25.9921	26.7228	23.9176	24.0839	20.393	21.5557	23.4254	28.443	24.2515	24.59	19.2929		21.5557	23.1029	25.4572	22.9433	23.9176	26.5382	27.2843	22.0087	20.2521	24.59	25.8125	18.3792		21.7057	30.6965	27.4741	19.1597	21.4068
TSPAN10	Melanocytic	86.8227	63.1189	65.7993	51.2685	68.5935	94.3532	75.5835	56.1028	65.7993	71.0124	68.5935	57.2816	66.257	55.7152		75.5835	67.1819	63.5579	59.3016	47.5048	60.9688	51.2685	61.8199	56.493	53.0765	59.3016	61.8199	63.5579	54.1917		77.7085	63.5579	65.3448	165.421	270.597	43.1115	155.417	51.2685	57.2816	45.5696	94.3532	55.7152		45.2548	67.1819	71.5064	99.7331	240.518
SLC7A8	Melanocytic	200.854	1260.69	308.687	288.015	12245.8	2817.11	137.187	112.986	104.691	6382.92	149.086	125.366	1640.59	1606.83		222.861	1951	537.455	572.051	4182.07	1499.22	401.707	88.647	501.463	5914.33	224.411	166.572	2435.5	760.076		22073.1	861.078	661.685	2179.83	37902.4	41.0696	608.874	131.599	240.518	57.68	541.193	4608.24		15825.9	630.346	556.408	6208.38	33923.6
SLC16A6	Melanocytic	75.5835	57.2816	56.1028	666.287	362.039	765.363	53.8174	935.763	324.034	40.5042	613.109	167.73	79.3413	160.898		94.3532	56.8859	78.7932	942.272	233.941	2352.53	349.706	461.44	754.826	39.6706	1260.69	172.446	142.025	186.108		28924.4	17318.2	39511.9	149.086	491.143	179.769	4153.18	122.786	238.856	1530.73	3373.43	5256.91		25180.2	22693.6	43841.2	630.346	1136.2
SLAMF7	Melanocytic	92.4115	66.257	50.9143	43.7133	46.2057	71.5064	64.8934	37.7918	54.9482	50.5626	45.8866	70.0348	40.7859	21.4068		184.823	43.4113	51.6251	48.1679	41.0696	64.8934	36.7583	26.5382	52.3457	45.8866	48.1679	54.9482	49.5221	21.8566		53.8174	49.18	74.5429	245.572	73.5167	177.294	146.018	77.1717	64	73.5167	132.514	45.2548		59.7141	54.1917	75.5835	613.109	186.108
SEMA6A	Melanocytic	76.1093	83.2859	89.8845	130.69	70.5219	110.661	127.116	41.9326	93.7015	72.5046	101.125	85.0359	53.8174	48.8403		140.07	97.6806	86.2229	104.691	71.0124	99.0442	274.374	72.0037	79.8932	70.0348	93.0542	77.1717	72.0037	49.18		3848.29	903.888	613.109	5148.73	3373.43	129.787	568.1	390.722	103.968	112.206	604.668	797.865		4067.71	910.175	897.644	3848.29	2401.97
RUNX3	Melanocytic	30.2738	38.0546	82.1393	45.2548	44.9422	92.4115	111.43	40.5042	44.9422	40.7859	38.0546	60.1295	39.1245	119.428		79.3413	73.5167	568.1	184.823	67.1819	458.253	2418.67	70.5219	130.69	80.4489	60.5477	49.5221	32.4467	317.365		1341.84	8902.53	6562.36	1845.76	176.069	36.2523	27.4741	35.261	34.0598	2797.65	48.8403	91.7731		1060.11	8422.31	7231.1	2288.2	245.572
RNF144B	Melanocytic	210.839	186.108	250.732	126.238	116.162	127.116	112.986	1992	803.414	98.36	357.054	335.461	152.219	537.455		212.306	97.6806	233.941	100.427	64	128.89	218.275	584.071	451.944	100.427	245.572	300.246	132.514	831.746		188.706	188.706	82.1393	643.591	174.853	88.0347	648.067	396.177	92.4115	132.514	467.882	199.466		194.012	184.823	89.8845	657.114	212.306
RNLS	Melanocytic	148.056	25.6342	47.8352	43.4113	34.7755	81.0084	56.1028	49.5221	95.0095	36.5044	33.3589	99.0442	77.7085	58.892		158.683	43.4113	46.5271	54.1917	57.68	111.43	71.0124	92.4115	86.8227	57.2816	45.8866	103.968	116.97	51.9842		25.1067	14.3204	16.9123	19.0273	47.5048	58.4852	21.8566	17.3878	17.1484	23.9176	17.1484	26.3549		32.2226	18.1261	12.295	19.9733	54.9482
RGS12	Melanocytic	233.941	382.681	282.088	270.597	202.251	284.05	219.793	117.784	215.269	369.646	286.026	199.466	210.839	270.597		156.498	458.253	312.996	156.498	219.793	202.251	270.597	99.7331	191.341	407.315	261.379	188.706	233.941	209.383		596.344	1226.22	719.076	1795.29	1269.46	442.643	1045.52	2005.85	512	390.722	861.078	714.109		552.565	1234.75	754.826	2368.9	1082.39
PYCARD	Melanocytic	62.2499	43.4113	78.7932	170.072	114.563	75.5835	50.9143	59.3016	86.2229	156.498	206.5	118.603	155.417	113.772		156.498	242.191	232.325	455.087	374.806	103.968	210.839	99.7331	233.941	625.992	765.363	243.875	268.727	143.013		3615.55	131.599	377.413	3350.13	10587	233.941	2977.74	184.823	219.793	754.826	2336.28	1795.29		3213.66	112.206	398.932	3258.52	3420.52
PRUNE2	Melanocytic	1038.29	385.343	143.013	113.772	333.144	292.036	330.842	76.6386	451.944	276.282	225.972	249	172.446	198.088		576.03	238.856	148.056	116.162	265.028	225.972	227.544	89.8845	186.108	178.527	160.898	256	224.411	181.019		94.3532	66.7178	91.7731	54.9482	268.727	54.9482	114.563	77.1717	68.1197	82.1393	121.938	58.892		77.7085	66.7178	91.1392	73.0089	564.175
PRKCB	Melanocytic	40.2244	21.4068	35.0174	30.4844	47.1766	34.2968	33.1285	22.0087	41.6429	48.8403	27.2843	50.5626	26.1729	16.3362		41.0696	24.761	21.259	23.2636	27.4741	17.7531	28.2465	13.0864	26.7228	22.7848	22.3159	27.6652	28.6408	13.3614		55.3304	33.3589	32.2226	31.125	27.2843	18.507	26.7228	30.91	42.8137	33.1285	38.3193	42.5179		48.1679	27.4741	63.5579	34.5353	39.6706
PRDM7	Melanocytic	59.7141	59.3016	46.8507	44.3235	51.9842	31.779	40.5042	43.7133	55.3304	54.5686	45.8866	73.5167	44.9422	48.8403		50.5626	36.5044	46.8507	43.7133	52.7098	31.3414	43.4113	30.2738	49.18	39.1245	50.9143	47.8352	44.3235	35.5062		776.047	68.1197	724.077	1722.16	147.033	51.2685	44.6318	82.1393	53.8174	46.5271	72.5046	76.6386		770.686	74.5429	1105.13	1379.57	104.691
KCNAB2	Melanocytic	508.463	152.219	621.668	448.822	304.437	588.134	352.139	724.077	342.509	205.074	276.282	280.139	292.036	2076.59		455.087	218.275	1031.12	652.575	359.538	666.287	451.944	643.591	455.087	342.509	265.028	310.834	342.509	1192.69		315.173	238.856	362.039	224.411	739.292	413.001	333.144	221.322	372.217	270.597	354.588	530.056		430.539	215.269	326.288	458.253	843.357
OCA2	Melanocytic	10.5561	10.5561	11.9588	10.0561	13.1775	10.7034	10.7034	9.00047	10.4831	8.63383	11.5514	12.3805	9.64646	8.87656		19.1597	11.0043	10.4107	9.25351	11.3924	10.1261	9.71356	9.91766	11.9588	9.91766	10.1965	9.98664	11.7127	8.28212		16	9.06307	10.2674	16.5642	7.78124	8.9383	8.57419	8.75435	8.39773	8.57419	10.2674	9.84916		11.5514	11.6318	15.8895	11.3137	8.63383
NR4A3	Melanocytic	32.8996	41.0696	29.6508	32.2226	39.9466	40.2244	39.9466	604.668	29.446	23.4254	27.0958	64.4452	88.647	34.5353		102.537	22.1618	36.7583	45.2548	51.9842	48.5029	93.7015	224.411	44.3235	21.1121	35.0174	70.0348	105.42	37.2715		72.0037	165.421	57.2816	274.374	922.88	69.0706	218.275	64.4452	39.3966	51.2685	130.69	81.5719		63.5579	149.086	79.3413	340.144	652.575
NAV2	Melanocytic	1595.73	797.865	729.114	1184.45	803.414	564.175	680.287	1924.14	1105.13	1833.01	714.109	666.287	455.087	621.668		1924.14	497.999	739.292	639.145	879.171	652.575	1184.45	1573.76	809.002	1251.98	448.822	501.463	584.071	749.612		1640.59	9741.98	1234.75	2683.69	12677.7	982.286	2256.7	754.826	910.175	879.171	2256.7	1770.57		1152.06	7181.15	1209.34	1845.76	6251.56
MYO1D	Melanocytic	36.2523	26.1729	349.706	50.5626	195.361	28.443	27.2843	39.9466	34.0598	541.193	18.507	487.751	512	125.366		46.8507	22.9433	648.067	121.095	101.829	24.59	24.761	55.7152	27.2843	326.288	25.8125	393.44	666.287	77.7085		3040.3	5007.93	4938.99	4240.45	7231.1	515.561	2556.58	512	28.0514	30.0647	2256.7	1951		2740.08	6251.56	4240.45	4513.4	5712.87
MAPK4	Melanocytic	42.8137	25.6342	32	37.7918	32	32.4467	35.0174	25.6342	47.1766	61.8199	53.4456	61.3929	26.9087	34.7755		88.0347	25.4572	48.5029	32.8996	32.6724	39.6706	35.261	28.443	26.3549	34.7755	34.0598	41.9326	34.0598	28.2465		51.2685	37.2715	51.9842	47.5048	48.8403	37.014	44.6318	95.6704	45.2548	49.5221	59.7141	60.5477		46.5271	61.8199	97.0059	41.0696	59.3016
MAT1A	Melanocytic	13.6422	16.2234	21.4068	15.1369	13.0864	13.2691	23.4254	12.042	14.6213	17.3878	15.2422	14.5203	13.1775	18.6357		24.2515	18.6357	16.3362	17.3878	14.9285	14.1232	15.2422	13.2691	13.0864	17.5087	15.6707	12.6407	16.4498	14.8254		22.4711	42.5179	19.9733	24.9333	15.2422	13.8326	21.8566	18.6357	43.7133	13.5479	22.7848	20.8215		16.3362	46.8507	26.3549	32.8996	24.59
MLANA	Melanocytic	35.0174	57.2816	56.1028	58.892	65.3448	101.829	57.68	33.5909	45.5696	50.5626	50.2134	115.36	99.7331	24.0839		66.7178	31.779	37.2715	36.0019	52.7098	68.1197	99.0442	35.261	38.0546	74.5429	66.7178	50.5626	79.3413	34.0598		52136.3	20031.7	23493.9	33225.4	70728.3	50.2134	27939.1	10015.9	72.5046	64.8934	26987.4	30362.4		49667	24154.4	19619.5	35857.8	53974.9
LXN	Melanocytic	23.1029	1438.15	51.2685	929.3	2683.69	47.8352	41.9326	24.2515	105.42	552.565	39.1245	3213.66	4544.8	33.1285		797.865	2320.15	922.88	3258.52	9877.98	151.167	1698.45	173.645	2368.9	3717.2	739.292	4544.8	6984.79	181.019		10513.8	16844.6	8779.97	13124.7	16728.3	70.0348	76.6386	41.3553	39.6706	51063.3	43.7133	4299.64		15936	17318.2	10734.7	15936	28924.4
KCP	Melanocytic	173.645	163.144	200.854	179.769	250.732	172.446	182.278	146.018	410.148	157.586	190.019	552.565	296.112	76.6386		461.44	120.259	153.277	164.279	172.446	196.72	152.219	69.0706	213.783	192.672	242.191	263.197	207.937	104.691		155.417	153.277	344.892	245.572	215.269	200.854	203.657	284.05	207.937	237.207	290.018	268.727		159.786	183.546	206.5	170.072	221.322
IL16	Melanocytic	146.018	148.056	96.3358	85.0359	106.153	174.853	125.366	32.8996	165.421	109.137	111.43	124.5	109.137	22.9433		104.691	115.36	116.162	116.97	99.7331	137.187	128.89	56.493	128.89	121.095	116.97	110.661	118.603	59.7141		198.088	187.403	206.5	137.187	129.787	127.116	232.325	160.898	103.25	111.43	210.839	112.986		147.033	188.706	150.123	159.786	196.72
IL12RB2	Melanocytic	40.7859	38.0546	22.4711	23.2636	16	18.6357	22.4711	16.9123	20.393	19.0273	21.4068	20.8215	21.4068	14.8254		110.661	92.4115	49.8665	43.1115	40.2244	26.9087	36.5044	23.1029	86.8227	44.9422	30.0647	23.4254	28.0514	24.4201		6700.25	8480.89	4096	1243.34	333.144	2452.44	1584.71	537.455	43.4113	69.0706	1031.12	315.173		6653.97	7434.4	3666.02	1200.98	359.538
HSD17B14	Melanocytic	205.074	93.7015	177.294	72.0037	216.767	359.538	315.173	77.7085	121.095	117.784	115.36	68.1197	72.5046	51.2685		130.69	58.892	45.5696	52.3457	106.153	88.0347	37.7918	34.5353	42.5179	54.9482	58.4852	37.5307	48.1679	17.8766		85.6274	58.892	62.6829	202.251	754.826	171.255	372.217	68.5935	23.7524	23.9176	257.781	158.683		77.7085	55.7152	43.7133	147.033	382.681
HMOX1	Melanocytic	121.095	43.4113	49.5221	37.2715	140.07	46.8507	57.68	229.126	48.8403	92.4115	43.7133	42.8137	56.1028	134.364		115.36	39.9466	50.9143	44.3235	88.647	44.3235	140.07	266.871	51.6251	79.3413	49.5221	56.1028	78.7932	212.306		68.5935	68.1197	65.7993	64.4452	71.5064	82.7106	73.5167	65.3448	54.9482	47.1766	64.4452	58.4852		46.8507	75.0614	91.1392	63.5579	81.0084
H2AFJ	Melanocytic	1468.37	1251.98	2721.15	935.763	1820.35	1136.2	4672.57	1067.48	1428.22	1746.2	2435.5	5996.9	3565.78	206.5		1820.35	2179.83	2368.9	2288.2	2574.36	1782.89	6472.02	1710.26	3236.01	2876.3	3615.55	9809.75	5712.87	154.343		5442.3	8135.41	3191.46	7434.4	6427.31	5367.37	4096	2683.69	111.43	4269.94	3125.78	7486.11		7912.95	9541.5	1305.15	9216.48	7486.11
GOLGA7B	Melanocytic	16.5642	16.4498	16.1113	18.7654	18.1261	15.3482	19.6983	19.2929	17.2677	13.5479	17.2677	14.5203	20.1122	29.2426		21.8566	17.8766	19.9733	16.7955	15.455	18.7654	17.8766	13.0864	15.5625	16	18.1261	15.2422	15.3482	17.7531		21.5557	245.572	101.829	42.8137	23.7524	12.295	14.2215	15.455	11.5514	13.6422	18.2522	11.7942		22.1618	235.568	44.9422	30.0647	22.7848
QPCT	Melanocytic	40.7859	28.84	71.0124	2241.11	916.506	104.691	50.9143	42.5179	60.9688	35.7532	30.2738	249	158.683	25.2813		142.025	342.509	552.565	2646.74	1438.15	826.001	522.758	59.7141	657.114	929.3	298.172	675.588	233.941	145.009		176.069	49667	36865.9	40063.5	51776.1	580.037	2916.45	66.7178	263.197	625.992	2521.38	7696.57		183.546	50710.6	29944.4	41189.8	50360.3
GFOD1	Melanocytic	59.7141	34.7755	54.9482	23.7524	60.9688	44.9422	43.4113	57.2816	48.1679	61.8199	45.5696	44.6318	44.3235	54.1917		108.383	51.2685	47.8352	39.3966	67.1819	57.2816	69.0706	50.2134	46.8507	58.4852	59.7141	52.3457	52.7098	77.7085		37.014	50.5626	63.5579	48.1679	49.18	39.6706	53.8174	45.8866	58.892	44.9422	58.0812	60.5477		44.9422	43.4113	59.3016	50.9143	47.8352
GPR143	Melanocytic	97.0059	78.7932	77.7085	78.7932	109.896	106.153	66.7178	67.1819	82.7106	94.3532	75.5835	109.137	66.7178	76.1093		153.277	60.1295	69.0706	67.1819	115.36	60.5477	71.0124	55.3304	69.0706	59.7141	63.1189	74.028	108.383	71.0124		3420.52	2435.5	2503.97	19756	34159.5	910.175	12245.8	256	52.3457	140.07	10660.6	68.5935		3929.15	3191.46	2062.24	15608	18433
FYB	Melanocytic	75.5835	89.8845	76.1093	79.3413	83.8652	88.647	73.5167	56.1028	54.1917	64	83.8652	88.647	75.5835	62.2499		103.25	74.5429	69.551	59.7141	63.1189	72.5046	98.36	54.5686	60.9688	67.6492	58.892	65.7993	73.0089	51.2685		139.102	263.197	117.784	526.394	160.898	52.7098	252.476	849.223	250.732	81.0084	296.112	128.89		114.563	324.034	92.4115	1128.35	487.751
FAM83H	Melanocytic	50.5626	50.9143	61.8199	43.7133	60.1295	44.3235	45.8866	47.1766	49.5221	58.4852	48.5029	109.137	79.8932	41.3553		85.6274	56.493	69.551	49.18	58.4852	53.8174	60.1295	77.1717	54.9482	50.5626	53.8174	126.238	91.1392	41.0696		349.706	154.343	212.306	159.786	374.806	364.557	315.173	120.259	128	252.476	276.282	112.206		238.856	213.783	205.074	156.498	294.067
FAM174B	Melanocytic	109.896	116.162	98.36	123.64	97.6806	109.137	114.563	122.786	93.0542	99.0442	122.786	97.6806	101.125	86.8227		200.854	81.5719	99.0442	130.69	123.64	83.2859	97.6806	95.0095	86.8227	101.829	93.0542	108.383	110.661	62.2499		137.187	522.758	263.197	116.162	256	101.829	69.0706	227.544	78.249	82.7106	84.4485	203.657		136.239	719.076	315.173	179.769	176.069
EPHA5	Melanocytic	388.023	196.72	92.4115	224.411	321.795	249	202.251	36.7583	203.657	146.018	188.706	831.746	190.019	166.572		388.023	110.661	32	61.8199	136.239	88.647	110.661	17.3878	100.427	145.009	139.102	319.573	131.599	101.829		35.5062	27.6652	36.0019	26.1729	91.7731	31.3414	64.8934	36.7583	221.322	319.573	48.1679	28.443		20.6776	26.5382	36.2523	34.5353	60.9688
ENTHD1	Melanocytic	24.4201	22.9433	22.1618	25.2813	34.2968	30.6965	25.2813	17.8766	22.7848	28.443	29.446	34.2968	20.6776	22.0087		88.0347	17.1484	16.5642	24.59	20.1122	21.5557	16.4498	18.507	19.9733	21.8566	20.9663	17.3878	20.1122	16		132.514	80.4489	66.7178	100.427	238.856	69.0706	134.364	70.5219	53.4456	81.5719	133.436	207.937		162.017	62.2499	81.0084	163.144	194.012
DNAJA4	Melanocytic	178.527	162.017	238.856	168.897	176.069	174.853	249	125.366	165.421	163.144	206.5	306.555	213.783	202.251		508.463	319.573	296.112	335.461	326.288	433.534	359.538	421.679	319.573	317.365	340.144	421.679	347.291	685.019		1332.57	276.282	439.586	484.382	613.109	357.054	181.019	290.018	238.856	257.781	221.322	560.278		2592.27	229.126	272.479	455.087	630.346
DENND2D	Melanocytic	26.1729	23.7524	37.7918	23.9176	39.6706	26.1729	24.0839	66.7178	47.8352	29.8571	50.5626	24.2515	26.9087	65.7993		60.1295	64.4452	59.3016	56.8859	55.3304	24.9333	38.8542	73.0089	46.5271	31.3414	47.5048	34.2968	37.014	116.97		20.9663	26.7228	24.0839	26.9087	46.5271	24.2515	19.4271	19.2929	29.6508	28.2465	32.4467	23.1029		43.1115	29.6508	27.2843	41.9326	56.493
C2orf88	Melanocytic	118.603	110.661	138.141	127.116	167.73	128.89	146.018	147.033	172.446	131.599	190.019	229.126	123.64	183.546		188.706	202.251	162.017	121.938	190.019	154.343	171.255	172.446	142.025	147.033	186.108	166.572	172.446	153.277		94.3532	113.772	86.2229	86.2229	82.1393	62.6829	74.028	74.5429	78.7932	106.153	79.8932	77.7085		82.1393	95.0095	156.498	96.3358	85.0359
CCL18	Melanocytic	68.5935	47.8352	71.0124	74.5429	71.0124	85.0359	75.5835	73.5167	96.3358	78.249	67.6492	75.5835	47.1766	64.8934		156.498	57.68	76.6386	97.0059	58.4852	95.0095	114.563	92.4115	82.1393	89.8845	154.343	79.8932	52.3457	79.3413		10297.5	41.3553	58.4852	145.009	265.028	42.5179	41.9326	60.9688	74.028	57.68	48.5029	61.8199		7281.4	70.5219	54.5686	203.657	448.822
CEACAM1	Melanocytic	30.4844	354.588	36.2523	79.8932	37.014	23.9176	37.7918	27.4741	28.443	27.6652	50.9143	33.1285	19.2929	18.7654		42.2243	739.292	28.2465	178.527	25.4572	21.259	34.5353	30.91	20.6776	29.0406	54.1917	26.7228	25.4572	15.5625		367.093	15716.6	9026.81	3956.48	1629.26	42.8137	1782.89	1379.57	182.278	29.8571	1488.87	3019.3		280.139	14164.6	9152.82	9475.59	2977.74
CAPG	Melanocytic	4067.71	243.875	491.143	477.713	1176.27	989.119	1260.69	675.588	461.44	4973.34	568.1	2916.45	1770.57	714.109		6746.86	436.549	826.001	1448.15	1871.53	903.888	699.413	1128.35	781.445	4973.34	552.565	4608.24	2998.45	1152.06		4576.41	35119.9	18561.2	11190.6	131.599	6984.79	171.255	284.05	38.3193	37.2715	99.0442	1584.71		5914.33	37380.5	15076.4	12077.2	421.679
CDH3	Melanocytic	2241.11	2574.36	2210.26	2164.77	2385.37	2149.82	2646.74	1884.54	2486.67	2336.28	2418.67	2896.31	2272.4	2076.59		2836.7	2336.28	2435.5	2091.03	2179.83	2164.77	2452.44	1807.78	2418.67	2210.26	2368.9	2288.2	2469.49	2019.8		4770.75	2385.37	5148.73	2740.08	2538.92	2740.08	2486.67	2610.3	2916.45	2936.74	2574.36	2452.44		3420.52	2469.49	3281.18	2797.65	2759.13
CDH1	Melanocytic	36.2523	29.2426	25.6342	18.7654	20.6776	30.4844	39.1245	20.393	19.8353	22.4711	18.3792	29.2426	57.68	17.1484		65.3448	35.261	25.9921	24.9333	21.4068	30.2738	22.6274	23.7524	20.6776	21.7057	29.446	45.5696	122.786	42.5179		29.6508	1128.35	6841.04	30.6965	22.4711	28.2465	21.4068	25.6342	24.761	21.4068	28.2465	28.6408		25.4572	837.532	9541.5	23.4254	25.4572
ATP6V0D2	Melanocytic	22.4711	19.5622	20.6776	25.6342	20.393	20.2521	22.7848	30.91	32.4467	22.9433	42.8137	21.8566	17.5087	30.2738		70.5219	23.4254	26.3549	33.8246	20.9663	33.5909	23.7524	20.9663	27.2843	28.2465	19.8353	18.7654	25.2813	19.5622		19.1597	26.7228	25.2813	36.7583	31.3414	16.5642	14.9285	23.9176	29.446	23.5883	19.6983	25.4572		19.9733	28.443	24.0839	27.8576	16.9123
ABCD1	Melanocytic	364.557	367.093	259.574	427.565	464.65	242.191	352.139	296.112	184.823	232.325	222.861	221.322	155.417	245.572		461.44	533.742	317.365	413.001	321.795	270.597	294.067	254.232	218.275	310.834	349.706	296.112	229.126	302.334		242.191	685.019	467.882	474.413	259.574	109.137	247.28	218.275	150.123	119.428	240.518	298.172		167.73	461.44	487.751	512	243.875
ABCB5	Melanocytic	33.5909	30.91	34.2968	20.2521	501.463	41.3553	25.2813	24.59	37.014	32.4467	27.6652	26.7228	25.4572	362.039		54.9482	45.2548	22.6274	25.2813	310.834	43.7133	31.125	18.3792	40.5042	38.8542	32.8996	41.0696	33.1285	148.056		51063.3	39.9466	47.1766	36358.4	71715.6	25.8125	30573.6	20031.7	40.2244	49.18	29328.2	36107.2		50710.6	38.5859	75.0614	24322.4	45703
ANKRD30B	Melanocytic	61.8199	95.0095	80.4489	76.1093	87.4266	77.1717	64.4452	4124.49	32.4467	29.0406	50.9143	770.686	150.123	1499.22		95.0095	84.4485	51.2685	49.8665	51.9842	102.537	72.5046	401.707	31.5594	34.0598	81.5719	340.144	116.97	1144.1		163.144	51.2685	50.9143	44.6318	54.5686	51.2685	38.8542	36.5044	50.2134	62.2499	61.8199	90.5097		126.238	58.0812	35.7532	83.2859	58.0812
ADCY2	Melanocytic	38.3193	38.8542	29.2426	31.3414	33.3589	33.3589	30.2738	51.9842	33.1285	23.5883	34.7755	39.6706	24.761	38.3193		57.2816	30.91	24.761	36.7583	36.2523	33.3589	28.443	29.2426	31.125	29.446	31.125	28.84	29.8571	33.1285		19.6983	37.5307	22.6274	21.7057	26.9087	23.7524	31.5594	19.2929	24.59	22.6274	22.4711	21.259		20.2521	24.2515	21.4068	23.9176	21.8566
ADAM23	Melanocytic	9.91766	11.3924	53.8174	56.493	11.7942	13.5479	16.2234	13.2691	10.8528	364.557	19.8353	77.1717	61.8199	14.42		13.0864	12.295	42.8137	44.3235	11.8762	10.6295	13.0864	11.6318	11.8762	171.255	16.6795	147.033	64.4452	12.042		6608.01	9089.59	5042.77	6382.92	5077.84	14.6213	4299.64	3191.46	433.534	15.6707	4182.07	18053.6		11268.4	6793.79	5293.48	3956.48	5673.41
[truncated: 29 more columns]
