# Supplementary material for: Epigenetic remodeling to improve the efficacy of immunotherapy in human glioblastoma: pre-clinical evidence for development of new immunotherapy approaches
Source: J Transl Med. 2024 Mar 1;22:223. doi: 10.1186/s12967-024-05040-x (PMC10908027; doi:10.1186/s12967-024-05040-x)
Supplement: Supplementary file 4 — Additional file 4: Table S1: Validation of GBM gene expression. [file 12967_2024_5040_MOESM4_ESM.xlsx]

## Sheet: Table S1
Validation of gene expression on GBM literature data
	Gene name	Baseline status in GBM vs MM-BM and/or MM	Cluster	Biological functions/clinical features in GBM	Reference
	TAGLN2	UP	C4	Associated with higher tumor grade in human gliomas (mesenchymal molecular GBM subtype) and unfavorable prognosis	(1)
	VIM	UP	C5	Associated with EMT phenomenon and GBM migration	(2)
	POSTN	UP	C4	Promote angiogenesis and tumor progression	(3)
	TNC	UP	C5	Promote neovascularization, proliferation and invasion	(4)
	COL6A2	UP	C4	Positively correlated with immune suppressive cells	(5)
	C1QTNF1	UP	C4	Promote tumor progression	(6)
	CHST9	DOWN	C1	Involved in cell differentiation and cell adhesion	(7)
	CSDC2	DOWN	C3	Involved in cell differentiation and signal transduction	(7)
	ETNPPL	DOWN	C1	Low expression levels associate with malignancy	(7)
	HOXA11	DOWN	C4	Associate with poor prognosis and outcome	(8)
	Reference
	1. Han M-Z, Xu R, Xu Y-Y, Zhang X, Ni S-L, Huang B, et al. TAGLN2 is a candidate prognostic biomarker promoting tumorigenesis in human gliomas. J Exp Clin Cancer Res. 2017 Nov 6;36(1):155. doi: 10.1186/s13046-017-0619-9
	2. Nowicki MO, Hayes JL, Chiocca EA, Lawler SE. Proteomic Analysis Implicates Vimentin in Glioblastoma Cell Migration. Cancers (Basel). 2019 Apr 3;11(4):466. doi: 10.3390/cancers11040466
	3. Pang L, Dunterman M, Xuan W, Gonzalez A, Lin Y, Hsu W-H, et al. Circadian regulator CLOCK promotes tumor angiogenesis in glioblastoma. Cell Reports. 2023 Feb;42(2):112127. doi: 10.1016/j.celrep.2023.112127
	4. Fu Z, Zhu G, Luo C, Chen Z, Dou Z, Chen Y, et al. Matricellular protein tenascin C: Implications in glioma progression, gliomagenesis, and treatment. Front Oncol. 2022 Aug 12;12:971462. doi: 10.3389/fonc.2022.971462
	5. Zhu J, Lin Q, Zheng H, Rao Y, Ji T. The pro-invasive factor COL6A2 serves as a novel prognostic marker of glioma. Front Oncol. 2022 Nov 25;12:897042. doi: 10.3389/fonc.2022.897042
	6. Chen L, Su G. Identification of CTRP1 as a Prognostic Biomarker and Oncogene in Human Glioblastoma. Biomed Res Int. 2019;2019:2582416. doi: 10.1155/2019/2582416
	7. Se Y-B, Kim SH, Kim JY, Kim JE, Dho Y-S, Kim JW, et al. Underexpression of HOXA11 Is Associated with Treatment Resistance and Poor Prognosis in Glioblastoma. Cancer Res Treat. 2017 Apr 15;49(2):387–98. doi: 10.4143/crt.2016.106
	8. Lu C-H, Wei S-T, Liu J-J, Chang Y-J, Lin Y-F, Yu C-S, et al. Recognition of a Novel Gene Signature for Human Glioblastoma. IJMS. 2022 Apr 9;23(8):4157. doi: 10.3390/ijms23084157
