# Supplementary material for: Epigenetic remodeling to improve the efficacy of immunotherapy in human glioblastoma: pre-clinical evidence for development of new immunotherapy approaches
Source: J Transl Med. 2024 Mar 1;22:223. doi: 10.1186/s12967-024-05040-x (PMC10908027; doi:10.1186/s12967-024-05040-x)
Supplement: Supplementary file 5 — Additional file 5: Table S1: TCGA dataset_prognostic significance in GBM; Table S2: TCGA top 10 genes with high and low risk in GBM. [file 12967_2024_5040_MOESM5_ESM.xlsx]

## Sheet: Table S1
TCGA dataset_PROGNOSTIC SIGNIFICANCE
Gene	beta	HR (95% CI for HR)	wald.test	p.value	q.value
FRAT2	-0.86	0.42 (0.28-0.64)	17	3.2e-05	0.149128
ZKSCAN4	-0.84	0.43 (0.28-0.65)	16	7.4e-05	0.149128
DPF2	-0.83	0.44 (0.24-0.8)	7.2	0.0072	0.321071
DAXX	-0.82	0.44 (0.24-0.8)	7.2	0.0075	0.321071
ZNF358	-0.81	0.45 (0.26-0.78)	8.1	0.0045	0.321071
HMG20B	-0.73	0.48 (0.29-0.8)	7.9	0.0048	0.321071
ZBTB6	-0.73	0.48 (0.31-0.76)	10	0.0016	0.321071
NOC3L	-0.72	0.49 (0.29-0.81)	7.5	0.0062	0.321071
TFAM	-0.72	0.49 (0.3-0.79)	8.4	0.0037	0.321071
CTBP2	-0.7	0.49 (0.29-0.84)	6.8	0.009	0.330579
OGFOD1	-0.68	0.5 (0.3-0.86)	6.2	0.013	0.368287
SIRT1	-0.67	0.51 (0.3-0.87)	6.1	0.013	0.368287
KARS	-0.66	0.52 (0.27-0.98)	4.1	0.043	0.519315
RPP14	-0.66	0.52 (0.28-0.94)	4.7	0.03	0.475536
MUS81	-0.64	0.53 (0.32-0.87)	6.2	0.013	0.368287
SLC7A6OS	-0.63	0.53 (0.32-0.88)	6.1	0.014	0.370965
UNC93A	-0.63	0.53 (0.32-0.89)	5.7	0.017	0.382034
UBIAD1	-0.62	0.54 (0.34-0.84)	7.3	0.0067	0.321071
ABCB7	-0.62	0.54 (0.33-0.88)	6.1	0.014	0.370965
EEF1D	-0.61	0.54 (0.33-0.9)	5.7	0.017	0.382034
PHF6	-0.61	0.55 (0.35-0.85)	7	0.0081	0.321071
GMCL1	-0.6	0.55 (0.34-0.88)	6.2	0.013	0.368287
MARS2	-0.59	0.55 (0.35-0.86)	6.9	0.0085	0.321071
NSUN4	-0.59	0.55 (0.34-0.91)	5.5	0.019	0.392225
RPL7L1	-0.59	0.55 (0.34-0.9)	5.7	0.017	0.382034
TRMT12	-0.59	0.55 (0.34-0.9)	5.8	0.017	0.382034
WDR43	-0.59	0.55 (0.33-0.93)	4.9	0.026	0.45853
GLUD2	-0.58	0.56 (0.41-0.76)	14	0.00023	0.174997
MPV17L2	-0.58	0.56 (0.36-0.86)	7	0.0082	0.321071
NMD3	-0.58	0.56 (0.33-0.96)	4.5	0.033	0.486864
ZZZ3	-0.58	0.56 (0.32-0.99)	4	0.047	0.524784
TSPY3	-0.57	0.57 (0.36-0.9)	5.7	0.017	0.382034
C6orf136	-0.56	0.57 (0.34-0.95)	4.7	0.031	0.478568
HINFP	-0.56	0.57 (0.36-0.9)	5.9	0.015	0.37684
APBA3	-0.55	0.58 (0.38-0.88)	6.6	0.01	0.334969
SMARCB1	-0.55	0.58 (0.39-0.84)	8.2	0.0042	0.321071
ADORA2A	-0.55	0.58 (0.41-0.81)	9.9	0.0017	0.321071
KAT5	-0.55	0.58 (0.34-0.97)	4.3	0.038	0.509793
ZNF572	-0.55	0.58 (0.43-0.78)	12	0.00042	0.279615
SIAH1	-0.54	0.58 (0.39-0.87)	7.1	0.0078	0.321071
ASB3	-0.54	0.58 (0.37-0.91)	5.7	0.017	0.382034
NFKBIL1	-0.54	0.58 (0.36-0.95)	4.6	0.032	0.486864
ZNF79	-0.53	0.59 (0.41-0.84)	8.4	0.0038	0.321071
UCN3	-0.53	0.59 (0.35-0.99)	4	0.047	0.524784
EIF3G	-0.52	0.59 (0.38-0.93)	5.1	0.024	0.436259
ZNF580	-0.52	0.59 (0.41-0.86)	7.6	0.0058	0.321071
EXOG	-0.51	0.6 (0.4-0.9)	6.1	0.014	0.370965
IMPDH2	-0.51	0.6 (0.36-0.99)	4	0.046	0.524617
NOB1	-0.51	0.6 (0.38-0.95)	4.7	0.03	0.475536
VN1R4	-0.51	0.6 (0.38-0.94)	5	0.026	0.45853
CXorf56	-0.5	0.61 (0.37-1)	3.9	0.048	0.529359
MAGEA8	-0.5	0.61 (0.43-0.87)	7.4	0.0065	0.321071
PARS2	-0.5	0.6 (0.4-0.91)	5.8	0.016	0.382034
CTU2	-0.5	0.61 (0.43-0.87)	7.5	0.0063	0.321071
ZNF19	-0.49	0.61 (0.44-0.84)	9	0.0026	0.321071
ASPSCR1	-0.49	0.62 (0.39-0.97)	4.4	0.036	0.505287
TRIM13	-0.48	0.62 (0.42-0.9)	6.2	0.013	0.368287
HDAC4	-0.48	0.62 (0.44-0.88)	7.3	0.0068	0.321071
GLTSCR2	-0.48	0.62 (0.42-0.9)	6.4	0.011	0.342608
IGBP1	-0.48	0.62 (0.4-0.95)	4.9	0.027	0.469941
ZNF48	-0.48	0.62 (0.41-0.92)	5.7	0.017	0.382034
CDC14A	-0.47	0.63 (0.42-0.94)	5.1	0.024	0.436259
EPC1	-0.47	0.62 (0.43-0.9)	6.3	0.012	0.361085
ERCC1	-0.47	0.63 (0.43-0.91)	6.2	0.013	0.368287
KIN	-0.47	0.62 (0.4-0.97)	4.4	0.035	0.503811
SFXN4	-0.47	0.62 (0.44-0.89)	6.8	0.0093	0.334674
C19orf47	-0.46	0.63 (0.41-0.97)	4.3	0.038	0.509793
CDK8	-0.46	0.63 (0.46-0.88)	7.4	0.0067	0.321071
C10orf25	-0.45	0.64 (0.48-0.84)	10	0.0013	0.321071
CTDSPL2	-0.45	0.63 (0.45-0.9)	6.4	0.011	0.342608
IKZF5	-0.45	0.64 (0.43-0.95)	4.8	0.029	0.475536
ZNF823	-0.45	0.64 (0.46-0.89)	7.1	0.0076	0.321071
TRIM42	-0.45	0.64 (0.41-0.99)	4	0.047	0.524784
DYRK1B	-0.44	0.64 (0.42-0.98)	4.1	0.042	0.517806
GCDH	-0.44	0.65 (0.45-0.93)	5.5	0.019	0.392225
SGTA	-0.44	0.64 (0.43-0.97)	4.5	0.033	0.486864
SRRD	-0.44	0.64 (0.42-0.98)	4.1	0.042	0.517806
ZNF765	-0.44	0.65 (0.46-0.91)	6.1	0.013	0.368287
TRMT2A	-0.43	0.65 (0.43-0.97)	4.3	0.037	0.505287
USP3	-0.43	0.65 (0.46-0.92)	5.8	0.016	0.382034
MXD4	-0.43	0.65 (0.43-0.98)	4.2	0.041	0.517806
RCL1	-0.43	0.65 (0.46-0.92)	5.9	0.015	0.37684
ZBTB5	-0.43	0.65 (0.47-0.89)	7.4	0.0067	0.321071
ZNF570	-0.43	0.65 (0.49-0.88)	8	0.0048	0.321071
PATE4	-0.43	0.65 (0.43-0.98)	4.2	0.041	0.517806
PCCA	-0.42	0.66 (0.46-0.94)	5.4	0.021	0.411199
TAB1	-0.42	0.66 (0.43-0.99)	4.1	0.044	0.51961
ZNF564	-0.42	0.66 (0.45-0.97)	4.5	0.033	0.486864
CMTM1	-0.41	0.66 (0.5-0.88)	8.3	0.004	0.321071
TBCEL	-0.41	0.66 (0.44-1)	3.9	0.049	0.529359
ZNF35	-0.4	0.67 (0.47-0.96)	4.7	0.03	0.475536
PIP5KL1	-0.4	0.67 (0.55-0.82)	15	0.0001	0.149128
TTLL1	-0.4	0.67 (0.45-1)	3.9	0.049	0.529359
ING1	-0.39	0.68 (0.49-0.94)	5.6	0.018	0.391298
ZNF620	-0.39	0.68 (0.51-0.9)	7.3	0.0068	0.321071
ZNF799	-0.39	0.68 (0.5-0.91)	6.5	0.011	0.342608
ZNF155	-0.39	0.68 (0.47-0.97)	4.4	0.035	0.503811
MIIP	-0.38	0.69 (0.5-0.94)	5.5	0.019	0.392225
FDXACB1	-0.38	0.69 (0.49-0.96)	4.8	0.029	0.475536
ZNF540	-0.38	0.68 (0.53-0.88)	8.8	0.0031	0.321071
ZNF844	-0.38	0.69 (0.55-0.85)	12	0.00063	0.321071
BCKDHA	-0.38	0.69 (0.47-1)	3.9	0.049	0.529359
OR4K2	-0.38	0.69 (0.48-0.99)	4.1	0.042	0.517806
TTLL11	-0.38	0.68 (0.48-0.97)	4.6	0.032	0.486864
ZNF569	-0.38	0.68 (0.47-1)	3.9	0.049	0.529359
ZNF502	-0.37	0.69 (0.5-0.97)	4.7	0.03	0.475536
ATP5S	-0.37	0.69 (0.52-0.91)	7	0.0082	0.321071
CASP9	-0.37	0.69 (0.52-0.92)	6.4	0.011	0.342608
LIN37	-0.37	0.69 (0.49-0.96)	4.7	0.03	0.475536
THOC5	-0.37	0.69 (0.49-0.99)	4.2	0.042	0.517806
WDR18	-0.37	0.69 (0.5-0.96)	5	0.026	0.45853
ZNF274	-0.37	0.69 (0.51-0.94)	5.6	0.017	0.382034
ZNF549	-0.37	0.69 (0.5-0.95)	5.2	0.022	0.419971
KBTBD7	-0.37	0.69 (0.53-0.9)	7.5	0.0061	0.321071
MC2R	-0.37	0.69 (0.49-0.98)	4.3	0.039	0.515419
RD3	-0.37	0.69 (0.53-0.9)	7.7	0.0056	0.321071
ZFP14	-0.37	0.69 (0.49-0.96)	4.7	0.03	0.475536
METTL12	-0.36	0.7 (0.54-0.91)	7.3	0.007	0.321071
BAK1	-0.35	0.71 (0.5-1)	3.9	0.048	0.529359
ZNF701	-0.35	0.71 (0.53-0.94)	5.8	0.016	0.382034
ZNF843	-0.35	0.7 (0.54-0.91)	6.9	0.0086	0.322561
TRIM49	-0.35	0.71 (0.5-0.99)	4	0.046	0.524617
PM20D2	-0.34	0.72 (0.52-0.98)	4.3	0.039	0.515419
PRTFDC1	-0.34	0.71 (0.51-0.99)	4.2	0.041	0.517806
ZNF845	-0.34	0.71 (0.51-0.99)	4	0.046	0.524617
RFTN2	-0.34	0.71 (0.56-0.91)	7.2	0.0072	0.321071
ZNF615	-0.34	0.71 (0.52-0.96)	4.8	0.028	0.475536
ZNF771	-0.34	0.71 (0.51-0.99)	4.2	0.041	0.517806
ARL5B	-0.33	0.72 (0.57-0.91)	7.7	0.0056	0.321071
CBX8	-0.33	0.72 (0.52-0.99)	4	0.046	0.524617
DLEU1	-0.33	0.72 (0.57-0.9)	8.1	0.0045	0.321071
LCAT	-0.33	0.72 (0.57-0.91)	7.3	0.0068	0.321071
PPM1L	-0.33	0.72 (0.57-0.9)	7.9	0.0049	0.321071
TRIM62	-0.33	0.72 (0.54-0.95)	5.2	0.022	0.419971
ZNF821	-0.33	0.72 (0.53-0.99)	4.2	0.04	0.517806
LRIG2	-0.33	0.72 (0.53-0.98)	4.4	0.036	0.505287
ZNF443	-0.32	0.73 (0.54-0.97)	4.6	0.031	0.478568
ALDH1B1	-0.32	0.73 (0.54-0.98)	4.4	0.037	0.505287
LDOC1L	-0.32	0.73 (0.53-0.99)	4.1	0.043	0.519315
ZNF141	-0.31	0.73 (0.54-0.99)	4.2	0.04	0.517806
CCBL1	-0.31	0.73 (0.56-0.95)	5.4	0.02	0.400451
TOB2	-0.31	0.74 (0.56-0.97)	4.9	0.027	0.469941
ALKBH2	-0.3	0.74 (0.56-0.97)	4.6	0.031	0.478568
TCF3	-0.3	0.74 (0.56-0.97)	4.7	0.03	0.475536
ZNF426	-0.3	0.74 (0.57-0.96)	5	0.026	0.45853
PHGDH	-0.3	0.74 (0.6-0.93)	6.7	0.0096	0.334969
ZNF835	-0.3	0.74 (0.58-0.94)	6.2	0.012	0.361085
GTF3C4	-0.3	0.74 (0.58-0.94)	6.2	0.013	0.368287
MACROD1	-0.3	0.74 (0.57-0.97)	4.8	0.029	0.475536
CPNE2	-0.29	0.74 (0.57-0.97)	4.7	0.031	0.478568
EPM2A	-0.29	0.75 (0.56-1)	3.9	0.048	0.529359
IDI2	-0.29	0.74 (0.58-0.96)	5.3	0.021	0.411199
MYLK2	-0.29	0.75 (0.63-0.9)	9.7	0.0018	0.321071
OSBPL11	-0.29	0.75 (0.57-0.98)	4.3	0.039	0.515419
ZNF32	-0.29	0.75 (0.57-0.98)	4.3	0.038	0.509793
ST3GAL6	-0.28	0.76 (0.58-0.99)	4.2	0.04	0.517806
DDTL	-0.28	0.76 (0.58-0.98)	4.5	0.035	0.503811
SLC16A9	-0.28	0.76 (0.62-0.93)	7.2	0.0073	0.321071
ZNF625	-0.28	0.75 (0.61-0.93)	6.7	0.0098	0.334969
ZNF699	-0.28	0.76 (0.63-0.92)	8.2	0.0043	0.321071
KCNK7	-0.27	0.77 (0.64-0.92)	8.6	0.0035	0.321071
LRFN1	-0.27	0.77 (0.6-0.98)	4.5	0.033	0.486864
ZNF717	-0.27	0.76 (0.6-0.96)	5.1	0.023	0.429818
ZNF573	-0.27	0.76 (0.62-0.94)	6.5	0.011	0.342608
APCDD1	-0.26	0.77 (0.59-1)	3.9	0.049	0.529359
APOM	-0.26	0.77 (0.62-0.97)	5.1	0.024	0.436259
LCE1E	-0.26	0.77 (0.61-0.96)	5.2	0.023	0.429818
RFX3	-0.26	0.77 (0.62-0.96)	5.6	0.018	0.391298
SEMA4G	-0.26	0.77 (0.61-0.97)	4.8	0.028	0.475536
ARHGEF7	-0.26	0.77 (0.61-0.97)	4.7	0.03	0.475536
ODF1	-0.26	0.77 (0.62-0.96)	5.6	0.018	0.391298
ANKRD10	-0.25	0.78 (0.62-0.98)	4.6	0.033	0.486864
LEFTY1	-0.25	0.78 (0.64-0.94)	6.5	0.011	0.342608
MEP1B	-0.25	0.78 (0.6-1)	3.9	0.048	0.529359
NOSTRIN	-0.25	0.78 (0.62-0.98)	4.7	0.03	0.475536
ZNF239	-0.25	0.78 (0.63-0.96)	5.5	0.019	0.392225
FRAT1	-0.25	0.78 (0.62-0.98)	4.7	0.03	0.475536
ZNF121	-0.24	0.79 (0.66-0.95)	6.3	0.012	0.361085
ZFP37	-0.24	0.79 (0.64-0.98)	4.8	0.029	0.475536
CTAGE1	-0.23	0.8 (0.68-0.94)	7.2	0.0072	0.321071
FAM60A	-0.23	0.79 (0.67-0.94)	7.1	0.0076	0.321071
FUT1	-0.23	0.79 (0.64-0.98)	4.5	0.034	0.496121
TBC1D10A	-0.23	0.79 (0.63-0.99)	4	0.044	0.51961
CECR2	-0.23	0.8 (0.67-0.94)	6.9	0.0084	0.321071
GPR173	-0.23	0.79 (0.63-0.99)	4.2	0.042	0.517806
FSD1	-0.22	0.8 (0.67-0.97)	5.2	0.023	0.429818
SLC10A5	-0.22	0.81 (0.67-0.97)	5.4	0.021	0.411199
ZNF829	-0.22	0.8 (0.66-0.97)	5	0.026	0.45853
MAML2	-0.22	0.8 (0.65-1)	4	0.047	0.524784
VHLL	-0.22	0.8 (0.67-0.96)	6.1	0.014	0.370965
C10orf131	-0.21	0.81 (0.67-0.98)	4.6	0.033	0.486864
CCDC36	-0.21	0.81 (0.69-0.96)	6.3	0.012	0.361085
FITM1	-0.21	0.81 (0.69-0.94)	7.3	0.007	0.321071
HES4	-0.21	0.81 (0.68-0.97)	5.2	0.022	0.419971
RASL10B	-0.21	0.81 (0.66-0.99)	4	0.044	0.51961
THSD7B	-0.21	0.81 (0.71-0.93)	8.8	0.003	0.321071
AGMAT	-0.2	0.82 (0.69-0.98)	4.9	0.028	0.475536
CETP	-0.2	0.82 (0.7-0.95)	6.7	0.0095	0.334969
EXTL1	-0.2	0.82 (0.7-0.96)	5.8	0.016	0.382034
NR5A2	-0.2	0.82 (0.7-0.96)	6	0.015	0.37684
OR2L2	-0.2	0.82 (0.67-0.99)	4.1	0.043	0.519315
STOX1	-0.2	0.82 (0.7-0.96)	6	0.014	0.370965
ZDHHC20	-0.2	0.82 (0.67-0.99)	4.2	0.041	0.517806
ZNF732	-0.2	0.82 (0.72-0.93)	8.8	0.0029	0.321071
SGCG	-0.2	0.82 (0.71-0.94)	7.7	0.0057	0.321071
TRPC3	-0.2	0.82 (0.7-0.96)	5.9	0.015	0.37684
TOMM20L	-0.19	0.83 (0.7-0.97)	5.2	0.023	0.429818
USP44	-0.19	0.83 (0.73-0.93)	9.6	0.002	0.321071
HPGD	-0.19	0.83 (0.72-0.95)	7.4	0.0065	0.321071
TNFSF18	-0.19	0.83 (0.72-0.95)	7.1	0.0076	0.321071
FOXD4	-0.18	0.84 (0.72-0.98)	4.7	0.03	0.475536
LRRN4	-0.18	0.84 (0.73-0.96)	6.4	0.012	0.361085
SIX4	-0.18	0.83 (0.72-0.97)	5.6	0.018	0.391298
SOX6	-0.18	0.83 (0.73-0.96)	6.7	0.0096	0.334969
ADAMTS6	-0.18	0.83 (0.71-0.98)	4.6	0.032	0.486864
ATOH7	-0.18	0.84 (0.72-0.98)	5.1	0.024	0.436259
UNC45B	-0.18	0.83 (0.71-0.98)	4.9	0.027	0.469941
CA14	-0.17	0.84 (0.75-0.95)	8.2	0.0043	0.321071
TRIM48	-0.17	0.84 (0.74-0.96)	6.5	0.011	0.342608
BEST3	-0.17	0.84 (0.76-0.94)	9.4	0.0022	0.321071
MSTN	-0.17	0.84 (0.77-0.92)	15	0.00014	0.149128
CKM	-0.16	0.85 (0.75-0.97)	5.8	0.016	0.382034
EPX	-0.16	0.85 (0.74-0.99)	4.3	0.038	0.509793
TCP11	-0.16	0.86 (0.75-0.98)	5.4	0.02	0.400451
ZNF98	-0.16	0.85 (0.77-0.94)	9.6	0.002	0.321071
C1orf106	-0.16	0.85 (0.74-0.98)	4.8	0.029	0.475536
GALNT14	-0.15	0.86 (0.76-0.97)	5.8	0.016	0.382034
DAND5	-0.15	0.86 (0.76-0.98)	5.3	0.021	0.411199
FGF20	-0.15	0.86 (0.77-0.96)	6.8	0.0089	0.329176
FUT5	-0.15	0.86 (0.76-0.97)	5.7	0.017	0.382034
MYBPHL	-0.15	0.86 (0.76-0.97)	6.2	0.013	0.368287
SYNPO2L	-0.15	0.86 (0.76-0.98)	5.1	0.024	0.436259
CYP2E1	-0.15	0.86 (0.77-0.96)	6.9	0.0085	0.321071
FGFBP3	-0.15	0.86 (0.74-1)	4.1	0.043	0.519315
TAS2R10	-0.15	0.86 (0.75-1)	3.9	0.047	0.524784
ABCC2	-0.14	0.87 (0.77-0.98)	5.5	0.019	0.392225
ASB9	-0.14	0.87 (0.76-1)	4	0.046	0.524617
NRTN	-0.14	0.87 (0.77-0.98)	5.4	0.02	0.400451
PCDHB2	-0.14	0.87 (0.78-0.96)	7	0.0081	0.321071
ZNF366	-0.14	0.87 (0.76-0.99)	4.4	0.036	0.505287
DACH1	-0.13	0.87 (0.77-0.99)	4.2	0.041	0.517806
AHSG	-0.13	0.88 (0.78-0.99)	4.5	0.033	0.486864
ASAH2	-0.13	0.87 (0.79-0.97)	6.5	0.011	0.342608
GHRL	-0.13	0.88 (0.78-0.99)	4.2	0.04	0.517806
PGA4	-0.13	0.88 (0.8-0.96)	8.6	0.0034	0.321071
PIK3C2G	-0.13	0.88 (0.78-0.99)	4.4	0.037	0.505287
PRSS55	-0.13	0.88 (0.78-0.99)	4.8	0.028	0.475536
RBP3	-0.13	0.88 (0.79-0.97)	6.9	0.0085	0.321071
RCOR2	-0.13	0.88 (0.78-0.99)	4.6	0.033	0.486864
ILDR2	-0.12	0.89 (0.79-1)	4.1	0.044	0.51961
ADAMTS15	-0.12	0.89 (0.81-0.98)	5.7	0.017	0.382034
KHDRBS2	-0.12	0.89 (0.81-0.97)	7.4	0.0067	0.321071
SALL3	-0.12	0.89 (0.79-0.99)	4.4	0.036	0.505287
SOX8	-0.12	0.89 (0.79-0.99)	4.3	0.039	0.515419
CPS1	-0.12	0.89 (0.8-0.99)	4.4	0.036	0.505287
ISM1	-0.12	0.88 (0.79-0.99)	4.4	0.037	0.505287
ATP13A5	-0.11	0.9 (0.84-0.97)	8.6	0.0033	0.321071
CHST9	-0.11	0.9 (0.83-0.98)	6	0.014	0.370965
MUC4	-0.11	0.9 (0.81-1)	4.1	0.042	0.517806
TEKT4	-0.11	0.9 (0.81-1)	4.1	0.043	0.519315
TMEM100	-0.11	0.9 (0.8-1)	3.8	0.05	0.536895
HES5	-0.11	0.9 (0.83-0.97)	7.3	0.0069	0.321071
ALG1L	-0.1	0.9 (0.83-0.98)	5.4	0.02	0.400451
HOXA13	-0.1	0.9 (0.84-0.97)	8.1	0.0045	0.321071
AR	-0.097	0.91 (0.83-1)	4.2	0.041	0.517806
CYP4F12	-0.089	0.92 (0.85-0.99)	5.5	0.019	0.392225
HOXA11	-0.084	0.92 (0.85-0.99)	4.8	0.029	0.475536
GJA3	-0.082	0.92 (0.85-1)	4	0.045	0.524617
NLRP11	-0.082	0.92 (0.85-1)	4.1	0.042	0.517806
SAA2	0.051	1.1 (1-1.1)	4.1	0.043	0.519315
CXCL13	0.065	1.1 (1-1.1)	4.1	0.044	0.51961
DSG2	0.067	1.1 (1-1.1)	4.7	0.029	0.475536
CA9	0.071	1.1 (1-1.2)	3.9	0.047	0.524784
CHI3L1	0.076	1.1 (1-1.2)	4.1	0.044	0.51961
MMP13	0.078	1.1 (1-1.2)	5.4	0.02	0.400451
HOXC8	0.086	1.1 (1-1.2)	6.5	0.011	0.342608
EREG	0.089	1.1 (1-1.2)	4.3	0.038	0.509793
GOLT1A	0.089	1.1 (1-1.2)	5.8	0.017	0.382034
MET	0.091	1.1 (1-1.2)	5.1	0.024	0.436259
LGR6	0.095	1.1 (1-1.2)	6.5	0.011	0.342608
SLC47A2	0.097	1.1 (1-1.2)	4	0.044	0.51961
UBXN10	0.097	1.1 (1-1.2)	5.8	0.016	0.382034
NRG1	0.098	1.1 (1-1.2)	4.6	0.033	0.486864
SDR16C5	0.098	1.1 (1-1.2)	4.1	0.043	0.519315
SFN	0.098	1.1 (1-1.2)	3.9	0.049	0.529359
SEZ6	0.098	1.1 (1-1.2)	3.9	0.049	0.529359
ANGPTL7	0.1	1.1 (1-1.2)	3.9	0.048	0.529359
ARL9	0.1	1.1 (1-1.2)	6.1	0.014	0.370965
FAM110C	0.1	1.1 (1-1.2)	6.2	0.013	0.368287
KRT8	0.1	1.1 (1-1.2)	4	0.046	0.524617
FABP5	0.11	1.1 (1-1.2)	4.8	0.028	0.475536
DES	0.11	1.1 (1-1.2)	6	0.014	0.370965
FCGR2B	0.11	1.1 (1-1.2)	5.3	0.022	0.419971
MRAP2	0.11	1.1 (1-1.2)	4.1	0.042	0.517806
NELL1	0.11	1.1 (1-1.2)	9	0.0027	0.321071
PTPRH	0.11	1.1 (1-1.2)	3.9	0.049	0.529359
VGF	0.11	1.1 (1-1.2)	6.8	0.0093	0.334674
ARSJ	0.11	1.1 (1-1.3)	3.9	0.049	0.529359
PCDHA9	0.11	1.1 (1-1.2)	7.2	0.0073	0.321071
PPFIA2	0.11	1.1 (1-1.2)	4	0.044	0.51961
BDKRB2	0.12	1.1 (1-1.3)	4.4	0.036	0.505287
HOXC6	0.12	1.1 (1-1.2)	8.6	0.0033	0.321071
MYCBPAP	0.12	1.1 (1-1.2)	5.5	0.019	0.392225
CDH4	0.12	1.1 (1-1.3)	4.4	0.037	0.505287
COL5A1	0.12	1.1 (1-1.3)	4.8	0.028	0.475536
ANO4	0.13	1.1 (1-1.3)	6	0.014	0.370965
ETV4	0.13	1.1 (1-1.3)	6.6	0.0099	0.334969
IL31RA	0.13	1.1 (1-1.3)	7.1	0.0077	0.321071
ISLR2	0.13	1.1 (1-1.3)	4.7	0.03	0.475536
KCNN4	0.13	1.1 (1-1.3)	4.7	0.03	0.475536
ADAMTS14	0.13	1.1 (1-1.3)	4.1	0.043	0.519315
AHNAK2	0.13	1.1 (1-1.2)	6.6	0.01	0.334969
EPHA5	0.13	1.1 (1-1.3)	5	0.025	0.451356
LOX	0.13	1.1 (1-1.3)	6.1	0.014	0.370965
AZU1	0.14	1.1 (1-1.3)	4.4	0.036	0.505287
CHRM5	0.14	1.2 (1-1.3)	4.7	0.03	0.475536
EVC2	0.14	1.1 (1-1.3)	5.9	0.015	0.37684
GJD3	0.14	1.2 (1-1.3)	6.8	0.0091	0.331963
LOXL4	0.14	1.2 (1-1.3)	7.3	0.0068	0.321071
MMP10	0.14	1.1 (1-1.3)	7.6	0.0057	0.321071
PTGES	0.14	1.1 (1-1.3)	5.6	0.018	0.391298
RARRES2	0.14	1.1 (1-1.3)	8.5	0.0036	0.321071
TULP2	0.14	1.1 (1-1.3)	4.7	0.031	0.478568
GPR1	0.14	1.2 (1.1-1.3)	11	0.00098	0.321071
RAB38	0.15	1.2 (1-1.4)	4	0.046	0.524617
RAET1G	0.15	1.2 (1-1.3)	5.2	0.022	0.419971
RNF175	0.15	1.2 (1-1.3)	4.3	0.037	0.505287
SH2D2A	0.15	1.2 (1-1.4)	4.1	0.042	0.517806
STAC2	0.15	1.2 (1-1.3)	8.1	0.0043	0.321071
TRNP1	0.15	1.2 (1-1.4)	4	0.046	0.524617
C1QTNF1	0.15	1.2 (1-1.3)	4.7	0.031	0.478568
DDIT4L	0.15	1.2 (1.1-1.3)	10	0.0012	0.321071
DNAH9	0.15	1.2 (1-1.3)	5.7	0.017	0.382034
SGSM1	0.15	1.2 (1-1.3)	4.2	0.04	0.517806
TNNT3	0.15	1.2 (1-1.3)	4.2	0.041	0.517806
BIRC3	0.16	1.2 (1.1-1.3)	9.4	0.0022	0.321071
ACAP1	0.16	1.2 (1-1.3)	5.4	0.02	0.400451
CACNB2	0.16	1.2 (1-1.4)	4.5	0.033	0.486864
CCDC8	0.16	1.2 (1-1.3)	7.2	0.0072	0.321071
CDS1	0.16	1.2 (1-1.4)	4.7	0.031	0.478568
CLDN1	0.16	1.2 (1-1.4)	4.2	0.042	0.517806
DIRAS3	0.16	1.2 (1-1.3)	6.5	0.011	0.342608
FCRL5	0.16	1.2 (1-1.4)	5.3	0.021	0.411199
KLHDC9	0.16	1.2 (1-1.4)	4.3	0.038	0.509793
OLFM1	0.16	1.2 (1-1.3)	5.6	0.017	0.382034
SCML4	0.16	1.2 (1-1.3)	7.8	0.0054	0.321071
SLC16A11	0.16	1.2 (1-1.3)	7.4	0.0066	0.321071
SPP1	0.16	1.2 (1-1.3)	5.8	0.016	0.382034
TCN1	0.16	1.2 (1-1.3)	4.6	0.031	0.478568
TUBA4A	0.16	1.2 (1-1.4)	4.2	0.04	0.517806
GUCY2C	0.16	1.2 (1-1.4)	5	0.026	0.45853
SOD3	0.17	1.2 (1-1.4)	5.9	0.015	0.37684
ABCA5	0.17	1.2 (1-1.3)	7.4	0.0067	0.321071
CCDC152	0.17	1.2 (1-1.4)	5.6	0.017	0.382034
RBP1	0.17	1.2 (1-1.3)	7	0.008	0.321071
SDC4	0.17	1.2 (1-1.4)	6.2	0.013	0.368287
SYNJ2	0.17	1.2 (1-1.4)	4.4	0.036	0.505287
RGS4	0.17	1.2 (1.1-1.3)	9	0.0027	0.321071
TH	0.17	1.2 (1.1-1.3)	7.6	0.0059	0.321071
IGFBP6	0.18	1.2 (1.1-1.3)	8.8	0.003	0.321071
KIAA0040	0.18	1.2 (1-1.4)	4.6	0.031	0.478568
PNLIPRP3	0.18	1.2 (1-1.4)	5.8	0.016	0.382034
WFDC2	0.18	1.2 (1.1-1.4)	8.2	0.0042	0.321071
SH2D4A	0.19	1.2 (1.1-1.4)	7	0.0081	0.321071
B3GNT4	0.19	1.2 (1.1-1.4)	7.1	0.0078	0.321071
CDH17	0.19	1.2 (1-1.4)	6.3	0.012	0.361085
EPS8L2	0.19	1.2 (1.1-1.4)	7.6	0.0058	0.321071
P2RY2	0.19	1.2 (1.1-1.4)	7	0.0083	0.321071
TIMP1	0.19	1.2 (1.1-1.4)	7.4	0.0064	0.321071
CCDC64	0.2	1.2 (1.1-1.4)	9.8	0.0018	0.321071
CCR8	0.2	1.2 (1-1.5)	3.9	0.047	0.524784
CTSZ	0.2	1.2 (1-1.5)	4	0.045	0.524617
RGS14	0.2	1.2 (1-1.4)	5.9	0.015	0.37684
SLC16A3	0.2	1.2 (1-1.5)	4.7	0.03	0.475536
ITGA3	0.2	1.2 (1.1-1.4)	8.2	0.0042	0.321071
TNFSF4	0.21	1.2 (1-1.5)	5.6	0.018	0.391298
BACE2	0.21	1.2 (1-1.5)	4.2	0.041	0.517806
CCDC70	0.21	1.2 (1-1.5)	4.5	0.034	0.496121
EID3	0.22	1.2 (1.1-1.5)	7.5	0.0061	0.321071
EMP2	0.22	1.2 (1.1-1.4)	8.1	0.0044	0.321071
FAHD2B	0.22	1.2 (1-1.5)	5.5	0.019	0.392225
IL27RA	0.22	1.2 (1-1.5)	4.6	0.032	0.486864
ISG20	0.22	1.2 (1-1.5)	5.6	0.018	0.391298
TAGLN2	0.22	1.2 (1-1.5)	5.1	0.024	0.436259
UPP1	0.23	1.3 (1.1-1.5)	6.7	0.0095	0.334969
LOXL1	0.23	1.3 (1.1-1.4)	12	0.00063	0.321071
SUN3	0.24	1.3 (1.1-1.5)	6.4	0.011	0.342608
ITGA5	0.24	1.3 (1-1.6)	4.6	0.033	0.486864
RAI14	0.25	1.3 (1-1.7)	3.9	0.05	0.536895
ANK1	0.25	1.3 (1.1-1.5)	10	0.0012	0.321071
INPP5F	0.25	1.3 (1-1.6)	5.4	0.02	0.400451
IQSEC2	0.25	1.3 (1-1.6)	4.3	0.037	0.505287
PPM1J	0.25	1.3 (1.1-1.6)	6	0.014	0.370965
PRKAR2B	0.25	1.3 (1.1-1.5)	6.6	0.01	0.334969
SIAE	0.25	1.3 (1-1.7)	4	0.046	0.524617
NMRAL1	0.26	1.3 (1-1.6)	4.4	0.037	0.505287
TGM2	0.26	1.3 (1.1-1.6)	5.9	0.015	0.37684
CTAGE6	0.26	1.3 (1.1-1.6)	8	0.0047	0.321071
CYP27A1	0.26	1.3 (1-1.7)	4.4	0.035	0.503811
FAM20C	0.26	1.3 (1.1-1.6)	7.9	0.0048	0.321071
TMEM2	0.27	1.3 (1-1.7)	5	0.025	0.451356
DUSP6	0.27	1.3 (1.1-1.6)	7.2	0.0075	0.321071
GPX2	0.27	1.3 (1.1-1.6)	8	0.0047	0.321071
IL13RA1	0.27	1.3 (1-1.6)	5.4	0.021	0.411199
VILL	0.27	1.3 (1.1-1.6)	7.2	0.0071	0.321071
B3GNT9	0.28	1.3 (1.1-1.6)	6.7	0.0097	0.334969
BSND	0.28	1.3 (1-1.7)	5.2	0.022	0.419971
GALNT12	0.28	1.3 (1.1-1.6)	8.6	0.0034	0.321071
NOL3	0.28	1.3 (1.1-1.6)	5.9	0.015	0.37684
SEC11C	0.28	1.3 (1-1.7)	4.4	0.037	0.505287
STX1A	0.28	1.3 (1.1-1.6)	7.7	0.0056	0.321071
ACADS	0.28	1.3 (1-1.7)	4	0.046	0.524617
DEFA4	0.28	1.3 (1.1-1.6)	10	0.0015	0.321071
LCN15	0.28	1.3 (1.1-1.6)	9.3	0.0023	0.321071
ABCB8	0.29	1.3 (1-1.8)	4.5	0.034	0.496121
DNAJA4	0.29	1.3 (1.1-1.7)	5.8	0.016	0.382034
NKX3_1	0.29	1.3 (1.1-1.6)	9.4	0.0022	0.321071
OPN3	0.29	1.3 (1-1.7)	4.5	0.034	0.496121
TEAD1	0.29	1.3 (1-1.8)	4	0.045	0.524617
TSPAN9	0.29	1.3 (1.1-1.7)	5.6	0.018	0.391298
TXNIP	0.29	1.3 (1-1.7)	5.3	0.022	0.419971
GUSB	0.29	1.3 (1-1.8)	4.1	0.044	0.51961
TTC26	0.29	1.3 (1-1.7)	4.6	0.032	0.486864
MAP1LC3A	0.3	1.3 (1.1-1.7)	6.9	0.0084	0.321071
PICK1	0.3	1.3 (1-1.8)	4.8	0.028	0.475536
MRPL32	0.31	1.4 (1-1.8)	4.2	0.039	0.515419
TAX1BP3	0.31	1.4 (1.1-1.8)	5.5	0.019	0.392225
LMNA	0.31	1.4 (1.1-1.8)	5.5	0.019	0.392225
ADPRH	0.32	1.4 (1-1.9)	3.9	0.049	0.529359
MDK	0.32	1.4 (1.1-1.7)	9.2	0.0024	0.321071
C7orf25	0.33	1.4 (1-1.9)	4.5	0.035	0.503811
FCHSD1	0.33	1.4 (1.1-1.8)	7.3	0.0069	0.321071
HPS1	0.34	1.4 (1.1-1.8)	5.7	0.017	0.382034
SHFM1	0.34	1.4 (1-1.9)	4.3	0.037	0.505287
C7orf31	0.35	1.4 (1.1-1.8)	6.9	0.0087	0.324029
HSPH1	0.35	1.4 (1-2)	4	0.047	0.524784
CPPED1	0.36	1.4 (1.1-1.8)	9.1	0.0026	0.321071
SEMA4F	0.36	1.4 (1.1-1.8)	9.4	0.0021	0.321071
C9orf64	0.37	1.4 (1.2-1.8)	10	0.0013	0.321071
ITGB6	0.37	1.4 (1.1-1.9)	6	0.015	0.37684
RAP2B	0.37	1.4 (1-2.1)	3.9	0.049	0.529359
SCOC	0.37	1.4 (1-2.1)	3.9	0.047	0.524784
SLC9A1	0.37	1.5 (1.1-2)	5.5	0.019	0.392225
LRP11	0.37	1.4 (1.1-2)	5.4	0.02	0.400451
CTSB	0.38	1.5 (1.1-1.9)	7	0.0084	0.321071
ATP6V0A1	0.38	1.5 (1-2.1)	4.1	0.043	0.519315
QSOX1	0.38	1.5 (1-2.1)	4.8	0.029	0.475536
VAMP3	0.38	1.5 (1-2.1)	4.1	0.042	0.517806
CAST	0.39	1.5 (1.1-2)	5.5	0.019	0.392225
CTSE	0.39	1.5 (1.1-2.1)	5.2	0.023	0.429818
DKK3	0.39	1.5 (1.2-1.9)	11	0.0011	0.321071
TNIP1	0.41	1.5 (1-2.2)	4.3	0.038	0.509793
YKT6	0.41	1.5 (1-2.2)	4.9	0.027	0.469941
B3GALNT1	0.42	1.5 (1-2.3)	4.3	0.039	0.515419
WASL	0.42	1.5 (1-2.3)	4	0.045	0.524617
AACS	0.44	1.5 (1-2.3)	4.3	0.037	0.505287
AP1S1	0.44	1.6 (1.1-2.2)	6	0.014	0.370965
LIMK1	0.44	1.6 (1.1-2.1)	8.2	0.0042	0.321071
OSBPL5	0.45	1.6 (1.1-2.3)	5.9	0.015	0.37684
DNAJC7	0.46	1.6 (1-2.5)	4.2	0.041	0.517806
LGALS8	0.46	1.6 (1.1-2.2)	6.6	0.01	0.334969
WDR7	0.46	1.6 (1.1-2.4)	5.1	0.024	0.436259
SDCBP	0.47	1.6 (1-2.5)	4.2	0.042	0.517806
C7orf49	0.48	1.6 (1-2.6)	3.8	0.05	0.536895
MAP2K4	0.49	1.6 (1-2.6)	4.4	0.036	0.505287
SRD5A1	0.49	1.6 (1.2-2.2)	10	0.0016	0.321071
ALKBH5	0.53	1.7 (1-2.9)	4	0.044	0.51961
TWISTNB	0.53	1.7 (1.1-2.7)	5.2	0.023	0.429818
URGCP	0.55	1.7 (1.2-2.5)	8.5	0.0036	0.321071
LITAF	0.56	1.8 (1.2-2.5)	8.7	0.0032	0.321071
HGSNAT	0.56	1.7 (1.2-2.5)	8.7	0.0032	0.321071
SCO1	0.57	1.8 (1-3.1)	4	0.045	0.524617
CLEC4C	0.58	1.8 (1.2-2.6)	8.5	0.0035	0.321071
HARS2	0.58	1.8 (1-3.2)	4	0.046	0.524617
CTR9	0.59	1.8 (1.2-2.8)	7.1	0.0078	0.321071
WBSCR16	0.61	1.8 (1.2-2.7)	8.8	0.0031	0.321071
NSUN5	0.62	1.9 (1.4-2.6)	14	0.00014	0.149128
SBDS	0.62	1.9 (1.2-2.9)	7.6	0.006	0.321071
CLTB	0.63	1.9 (1.1-3.3)	5	0.026	0.45853
YWHAG	0.63	1.9 (1.3-2.8)	10	0.0013	0.321071
PSMD12	0.66	1.9 (1.1-3.3)	6.1	0.014	0.370965
NAP1L4	0.67	1.9 (1.2-3.1)	7.9	0.0051	0.321071
KDSR	0.68	2 (1.2-3.2)	7.4	0.0065	0.321071
ATP6V1C1	0.69	2 (1.2-3.3)	7	0.0082	0.321071
BET1L	0.7	2 (1.2-3.4)	7.3	0.0069	0.321071
WIPI2	0.7	2 (1.1-3.7)	5.5	0.019	0.392225
TMEM41B	0.72	2.1 (1.3-3.3)	8.8	0.0031	0.321071
CCM2	0.73	2.1 (1.3-3.2)	11	0.0011	0.321071
KPNA4	0.74	2.1 (1-4.3)	4.2	0.041	0.517806
UBE2V2	0.75	2.1 (1.2-3.7)	7.1	0.0076	0.321071
ERLIN2	0.76	2.1 (1.3-3.4)	10	0.0013	0.321071
MED10	0.78	2.2 (1.4-3.4)	11	0.00071	0.321071
NUDT9	0.79	2.2 (1.2-3.9)	7.2	0.0075	0.321071
GRSF1	0.8	2.2 (1-4.9)	4	0.047	0.524784
ATP6AP2	0.87	2.4 (1.3-4.5)	7.4	0.0064	0.321071
RABGEF1	1.1	3.1 (1.7-5.6)	14	0.00019	0.168657

## Sheet: Table S2
TCGA top 10 genes high risk (red) and low risk (green)
Gene	beta	HR (95% CI for HR)	wald.test	p.value	q.value
RABGEF1	1.1	3.1 (1.7-5.6)	14	0.00019	0.168657
ATP6AP2	0.87	2.4 (1.3-4.5)	7.4	0.0064	0.321071
GRSF1	0.8	2.2 (1-4.9)	4	0.047	0.524784
NUDT9	0.79	2.2 (1.2-3.9)	7.2	0.0075	0.321071
MED10	0.78	2.2 (1.4-3.4)	11	0.00071	0.321071
ERLIN2	0.76	2.1 (1.3-3.4)	10	0.0013	0.321071
UBE2V2	0.75	2.1 (1.2-3.7)	7.1	0.0076	0.321071
KPNA4	0.74	2.1 (1-4.3)	4.2	0.041	0.517806
CCM2	0.73	2.1 (1.3-3.2)	11	0.0011	0.321071
TMEM41B	0.72	2.1 (1.3-3.3)	8.8	0.0031	0.321071
RPP14	-0.66	0.52 (0.28-0.94)	4.7	0.03	0.475536
SIRT1	-0.67	0.51 (0.3-0.87)	6.1	0.013	0.368287
OGFOD1	-0.68	0.5 (0.3-0.86)	6.2	0.013	0.368287
NOC3L	-0.72	0.49 (0.29-0.81)	7.5	0.0062	0.321071
TFAM	-0.72	0.49 (0.3-0.79)	8.4	0.0037	0.321071
HMG20B	-0.73	0.48 (0.29-0.8)	7.9	0.0048	0.321071
ZBTB6	-0.73	0.48 (0.31-0.76)	10	0.0016	0.321071
DAXX	-0.82	0.44 (0.24-0.8)	7.2	0.0075	0.321071
DPF2	-0.83	0.44 (0.24-0.8)	7.2	0.0072	0.321071
FRAT2	-0.86	0.42 (0.28-0.64)	17	3.2e-05	0.149128
