# Supplementary material for: Epigenetic remodeling to improve the efficacy of immunotherapy in human glioblastoma: pre-clinical evidence for development of new immunotherapy approaches
Source: J Transl Med. 2024 Mar 1;22:223. doi: 10.1186/s12967-024-05040-x (PMC10908027; doi:10.1186/s12967-024-05040-x)
Supplement: Supplementary file 6 — Additional file 6. Table S1: Canonical pathways modulated by guadecitabine in all tumor types. [file 12967_2024_5040_MOESM6_ESM.xlsx]

## Sheet: Table S1
Canonical Pathways	GBM_Z-score	GBM_p-value	MM-BM_Z-score	MM-BM_p-value	MM_Z-score	MM_p-value
S100 Family Signaling Pathway	7.021	7.81818	N/A	0.950598	N/A	1.12106
PI3K/AKT Signaling	0.577	6.50859	N/A	1.0789	0.655	2.17077
Phagosome Formation	8.067	5.89089	N/A	0.486599	N/A	0.444396
Breast Cancer Regulation by Stathmin1	5.397	5.12894	N/A	0.904028	N/A	0.542149
G-Protein Coupled Receptor Signaling	6.094	4.98849	N/A	1.05414	N/A	1.26948
CREB Signaling in Neurons	6.431	4.83177	N/A	0	N/A	0.742262
Atherosclerosis Signaling	N/A	4.71972	N/A	0.809036	N/A	3.82034
Hepatic Fibrosis Signaling Pathway	4.889	4.57241	2.06	1.89707	2.066	3.51927
HER-2 Signaling in Breast Cancer	3.862	4.57239	0.18	3.1281	N/A	0.922539
Superpathway of Inositol Phosphate Compounds	5.58	4.53786	1.461	2.11565	N/A	1.28177
IL-12 Signaling and Production in Macrophages	-0.647	4.45954	-0.822	2.57789	N/A	0.446393
3-phosphoinositide Biosynthesis	4.826	4.41865	1.512	2.48143	0.426	1.54089
Cachexia Signaling Pathway	6.172	4.3613	2.94	3.21184	1.905	2.40377
Serotonin Receptor Signaling	4.513	4.34021	N/A	0.718032	0.63	1.8577
Molecular Mechanisms of Cancer	N/A	4.23543	N/A	1.57223	N/A	2.23375
D-myo-inositol-5-phosphate Metabolism	4.296	4.16589	0.784	2.28329	N/A	1.18729
D-myo-inositol (1,4,5,6)-Tetrakisphosphate Biosynthesis	4.082	4.14353	0.816	2.28576	0	1.58089
D-myo-inositol (3,4,5,6)-tetrakisphosphate Biosynthesis	4.082	4.14353	0.816	2.28576	0	1.58089
Osteoarthritis Pathway	3.054	4.13234	N/A	0	2.117	1.82098
Glutaminergic Receptor Signaling Pathway (Enhanced)	4.271	4.05637	N/A	0	0	1.86141
Human Embryonic Stem Cell Pluripotency	3.952	4.02621	N/A	0	N/A	0.916303
Regulation of the Epithelial Mesenchymal Transition by Growth Factors Pathway	4.906	3.95813	N/A	1.24729	1.347	1.6964
Tumor Microenvironment Pathway	3.845	3.95214	2.694	2.90427	2.335	2.94021
STAT3 Pathway	3.212	3.85904	N/A	0.605236	1.414	2.02229
PTEN Signaling	-1.155	3.85506	N/A	0.992215	N/A	1.26342
Glucocorticoid Receptor Signaling	N/A	3.85172	N/A	2.73201	N/A	3.5671
Colorectal Cancer Metastasis Signaling	4.041	3.80405	1.976	1.61217	0	2.18349
ID1 Signaling Pathway	4.478	3.76902	0.73	1.88033	0.707	2.13886
Acute Phase Response Signaling	3.812	3.72953	1.877	2.11883	1.528	2.1521
Cardiac Hypertrophy Signaling (Enhanced)	5.77	3.72227	N/A	0.850488	0.243	2.95683
AMPK Signaling	1.54	3.70629	1.964	1.68625	0.816	3.38322
IL-10 Signaling	-2.626	3.58975	0	3.0095	0.577	2.45176
Hepatic Fibrosis / Hepatic Stellate Cell Activation	N/A	3.54566	N/A	3.54081	N/A	5.33402
3-phosphoinositide Degradation	4.371	3.5214	0.6	2.18479	0.426	1.50465
Production of Nitric Oxide and Reactive Oxygen Species in Macrophages	4.318	3.5214	N/A	1.08125	N/A	0.939701
Wound Healing Signaling Pathway	4.396	3.49335	3.452	2.07617	2.333	1.62791
UVA-Induced MAPK Signaling	2.982	3.46711	N/A	0.792581	N/A	0
HIPPO signaling	-0.408	3.42963	N/A	0	N/A	1.02092
Erythropoietin Signaling Pathway	1.664	3.40099	-0.756	2.15135	-0.192	1.93681
Airway Pathology in Chronic Obstructive Pulmonary Disease	N/A	3.35303	N/A	2.63016	N/A	2.42621
Role of JAK1 and JAK3 in γc Cytokine Signaling	N/A	3.28506	N/A	1.4576	N/A	0.573332
Natural Killer Cell Signaling	4.765	3.25583	N/A	1.11914	N/A	0.971841
Multiple Sclerosis Signaling Pathway	4.9	3.23297	2.596	3.3187	N/A	0.858278
cAMP-mediated signaling	1.026	3.20913	N/A	0	N/A	0.919518
Docosahexaenoic Acid (DHA) Signaling	N/A	3.16166	N/A	1.13503	N/A	0.732318
Circadian Rhythm Signaling	N/A	3.14494	N/A	0.409097	N/A	0.974311
Leukocyte Extravasation Signaling	3.434	3.13508	N/A	0.873539	N/A	1.07045
IL-8 Signaling	4.993	3.12881	N/A	1.05796	1.257	2.89054
DHCR24 Signaling Pathway	3.781	3.09823	N/A	1.11454	0.209	1.94749
Virus Entry via Endocytic Pathways	N/A	3.05559	N/A	2.63016	N/A	2.42621
Thrombin Signaling	3.046	3.04088	N/A	0	-0.229	1.89903
Hepatic Cholestasis	N/A	3.04045	N/A	1.47456	N/A	1.95989
Role of Chondrocytes in Rheumatoid Arthritis Signaling Pathway	4.438	3.03889	3.53	2.92896	2.744	5.85904
Pulmonary Fibrosis Idiopathic Signaling Pathway	5.687	3.02644	2.236	2.54583	2.771	2.65804
Huntington's Disease Signaling	0.59	3.02541	N/A	0.359687	N/A	0.626863
ERK/MAPK Signaling	1.638	3.02494	1.461	1.72587	N/A	1.14605
Synaptic Long Term Depression	1.549	3.02466	N/A	0	N/A	1.14433
Interferon Signaling	3.771	3.02299	N/A	0.322921	2.121	1.58784
IL-33 Signaling Pathway	3.357	2.98884	2.502	3.61278	2.353	2.69971
CDX Gastrointestinal Cancer Signaling Pathway	-0.611	2.98456	-1.3	1.62589	0	1.86863
Granulocyte Adhesion and Diapedesis	N/A	2.94657	N/A	0.31031	N/A	2.54897
LXR/RXR Activation	0.156	2.90221	0.894	2.74089	-0.243	2.20453
IL-15 Production	4.221	2.90221	N/A	0.65142	N/A	0.312156
Crosstalk between Dendritic Cells and Natural Killer Cells	4.082	2.88767	1.667	1.82439	N/A	0.670592
Orexin Signaling Pathway	2.907	2.87852	N/A	0.621875	N/A	1.20033
Tight Junction Signaling	N/A	2.86851	N/A	2.56697	N/A	2.06039
Apoptosis Signaling	1.521	2.86406	N/A	0.859342	-0.277	1.47376
14-3-3-mediated Signaling	2	2.84138	0	1.92703	0.258	2.34772
Eicosanoid Signaling	1.604	2.79346	N/A	0.421001	2.121	1.30758
DNA damage-induced 14-3-3σ Signaling	1.528	2.78469	N/A	1.11671	N/A	1.04106
Chronic Myeloid Leukemia Signaling	4.006	2.78389	-1.206	2.99829	-1.234	2.2121
Oxytocin in Brain Signaling Pathway	2.708	2.73938	N/A	0.634652	0.169	3.02754
RAR Activation	2.861	2.71821	-0.478	4.83336	-2.092	5.36352
Agranulocyte Adhesion and Diapedesis	N/A	2.69691	N/A	0.894924	N/A	3.48308
Synaptogenesis Signaling Pathway	4.379	2.69572	2.897	1.97875	1.677	1.89969
Role of Osteoclasts in Rheumatoid Arthritis Signaling Pathway	4.216	2.69164	3.618	2.81996	1.093	1.50704
Axonal Guidance Signaling	N/A	2.67164	N/A	1.77017	N/A	2.04949
Amyotrophic Lateral Sclerosis Signaling	3.889	2.66612	N/A	0.6107	N/A	0.534997
SNARE Signaling Pathway	2.429	2.65308	N/A	0.589086	-0.816	2.27853
FAT10 Cancer Signaling Pathway	2.828	2.63767	1.265	2.09561	N/A	1.1981
VEGF Family Ligand-Receptor Interactions	2.694	2.63721	N/A	0	1.155	1.3578
Endothelin-1 Signaling	4.225	2.6237	N/A	0.355837	1.732	2.11251
HIF1α Signaling	2.769	2.61031	N/A	0.641067	N/A	1.2953
Neuregulin Signaling	2.921	2.5842	N/A	0.319359	N/A	1.07198
Glioblastoma Multiforme Signaling	4.621	2.56312	N/A	0.38561	N/A	0.671643
Neuropathic Pain Signaling in Dorsal Horn Neurons	2.92	2.55252	N/A	0.271188	N/A	0
Thrombopoietin Signaling	2.858	2.53473	N/A	1.06918	N/A	0.984627
Pulmonary Healing Signaling Pathway	4.032	2.52941	1.134	1.48744	-0.186	1.50999
JAK/STAT Signaling	3.78	2.52099	-0.775	1.89202	N/A	1.14985
NOD1/2 Signaling Pathway	3.654	2.50857	2.646	1.99285	2.117	1.34814
IL-3 Signaling	3.157	2.50274	-0.277	1.36695	N/A	1.25622
Angiopoietin Signaling	1.342	2.48515	-0.775	3.99361	N/A	1.08431
Adrenergic Receptor Signaling Pathway (Enhanced)	1.344	2.47045	N/A	0.757788	-2.043	1.48479
Senescence Pathway	4.447	2.44285	2.287	2.84573	1.947	1.88656
Pathogen Induced Cytokine Storm Signaling Pathway	5.502	2.43056	5.357	2.46653	2.673	2.74348
G Beta Gamma Signaling	1.093	2.42776	N/A	0.413886	-1.342	2.58235
Death Receptor Signaling	2.058	2.42087	-1.069	1.33084	N/A	0.568204
Role of CHK Proteins in Cell Cycle Checkpoint Control	2.828	2.39913	N/A	1.26823	N/A	0.629281
ERBB Signaling	3.656	2.39838	N/A	0.368057	N/A	1.0549
TWEAK Signaling	0.258	2.38837	N/A	0.826153	N/A	0.276859
TREM1 Signaling	2.646	2.38622	2.183	2.967	1.732	1.33216
Unfolded protein response	3.357	2.37616	0.378	2.21644	2.333	3.21253
Estrogen Receptor Signaling	3.6	2.35912	N/A	0	0.146	3.23863
Transcriptional Regulatory Network in Embryonic Stem Cells	4.276	2.35418	N/A	0.354844	N/A	0.960038
Role of JAK1, JAK2 and TYK2 in Interferon Signaling	0.707	2.31991	N/A	0.322605	N/A	0.568782
Chemokine Signaling	2.785	2.31149	N/A	0.570893	N/A	1.18434
Role of NANOG in Mammalian Embryonic Stem Cell Pluripotency	3.273	2.30281	N/A	0	N/A	0.30147
Role of NFAT in Cardiac Hypertrophy	3.201	2.30087	N/A	0	-0.354	2.40249
NF-κB Activation by Viruses	3.53	2.29073	N/A	0.635182	N/A	0.57043
Aldosterone Signaling in Epithelial Cells	2.117	2.28518	N/A	0.762067	N/A	1.15723
Role of Tissue Factor in Cancer	4.608	2.27213	1.414	2.18911	1.567	2.19694
CLEAR Signaling Pathway	-1.59	2.26543	N/A	0.631802	0.429	3.73952
GPCR-Mediated Nutrient Sensing in Enteroendocrine Cells	0.949	2.25056	N/A	0	N/A	1.04551
Fc Epsilon RI Signaling	1.947	2.25056	N/A	0	N/A	0.502818
Telomerase Signaling	2.414	2.24843	N/A	0.976083	N/A	0.516032
Estrogen-Dependent Breast Cancer Signaling	3.638	2.22066	0.632	1.55812	N/A	0.677206
Role of Pattern Recognition Receptors in Recognition of Bacteria and Viruses	2.611	2.20986	2.668	2.01894	-0.302	1.34829
Role of Osteoblasts in Rheumatoid Arthritis Signaling Pathway	1.835	2.18305	1.151	2.30121	N/A	0.793622
Type II Diabetes Mellitus Signaling	2.646	2.1825	N/A	0.365126	N/A	0.671965
MSP-RON Signaling in Macrophages Pathway	1.121	2.17806	N/A	1.13745	N/A	0.817971
Bladder Cancer Signaling	1.941	2.15151	N/A	0.788844	N/A	0.534997
Protein Kinase A Signaling	0.6	2.14672	N/A	0.825726	-0.277	3.18281
Neuroinflammation Signaling Pathway	4.417	2.12394	N/A	0.820768	N/A	0.906531
IL-17A Signaling in Airway Cells	2.683	2.11439	N/A	0.932058	1	1.43501
CD40 Signaling	2.985	2.11439	N/A	1.22	N/A	0.852989
Macrophage Alternative Activation Signaling Pathway	2.286	2.10836	0.343	3.43382	0.756	1.55714
Antiproliferative Role of Somatostatin Receptor 2	2.357	2.0865	N/A	0.885118	N/A	0.592026
Th1 and Th2 Activation Pathway	N/A	2.08208	N/A	1.31069	N/A	0.523853
Oxytocin Signaling Pathway	3.882	2.0793	N/A	0.375464	0.447	2.79076
Sperm Motility	2.058	2.07444	N/A	0	1.414	1.33377
IL-17A Signaling in Fibroblasts	2.828	2.07267	3.638	2.37089	2.357	2.58057
Prostate Cancer Signaling	N/A	2.05352	N/A	1.04349	N/A	0.568927
Role of MAPK Signaling in the Pathogenesis of Influenza	N/A	2.04807	N/A	0.354956	N/A	2.75884
Clathrin-mediated Endocytosis Signaling	N/A	2.0352	N/A	1.4765	N/A	1.11425
Leukotriene Biosynthesis	0.707	2.01167	N/A	0.81941	N/A	0.371765
eNOS Signaling	2.287	2.00141	N/A	0.443714	-0.447	2.3726
ERB2-ERBB3 Signaling	3.128	1.99799	N/A	0.998369	N/A	1.20208
Calcium Signaling	3.202	1.96859	N/A	0	-0.853	1.60235
Prolactin Signaling	2.2	1.96601	N/A	0.341355	N/A	1.24485
Role of Macrophages, Fibroblasts and Endothelial Cells in Rheumatoid Arthritis	N/A	1.95951	N/A	1.61387	N/A	1.37561
Role of PKR in Interferon Induction and Antiviral Response	2.795	1.95479	1.789	2.81949	N/A	0.509629
Activin Inhibin Signaling Pathway	4.214	1.94168	3.452	3.215	N/A	1.10606
BEX2 Signaling Pathway	0	1.94071	N/A	0	N/A	0.896975
Pancreatic Adenocarcinoma Signaling	2.556	1.93433	1.069	1.96469	1	1.79082
FXR/RXR Activation	N/A	1.93433	N/A	1.41726	N/A	1.79082
1D-myo-inositol Hexakisphosphate Biosynthesis II (Mammalian)	3	1.93374	N/A	0.640274	N/A	0.607652
Role of Osteoblasts, Osteoclasts and Chondrocytes in Rheumatoid Arthritis	N/A	1.92775	N/A	2.05184	N/A	2.04045
Gα12/13 Signaling	4.323	1.92694	N/A	0.490897	N/A	0.710809
MSP-RON Signaling in Cancer Cells Pathway	3.92	1.92157	1.633	2.32294	0	1.34022
Gαi Signaling	1.897	1.92157	N/A	0.292369	N/A	1.12106
VEGF Signaling	3.772	1.91851	N/A	1.23271	2.324	1.97281
Role of JAK family kinases in IL-6-type Cytokine Signaling	3.157	1.91544	1.606	3.7539	1.964	4.53291
Neurovascular Coupling Signaling Pathway	2.967	1.9083	N/A	0	N/A	0.84039
Ceramide Biosynthesis	2.236	1.90755	N/A	0.288768	N/A	0.276902
MYC Mediated Apoptosis Signaling	1.342	1.90112	N/A	0.950961	N/A	0.396934
Sertoli Cell-Sertoli Cell Junction Signaling	5.506	1.89752	2.03	3.39767	N/A	1.10439
iNOS Signaling	3.5	1.8848	1.414	1.43534	N/A	0.703977
Apelin Endothelial Signaling Pathway	4.11	1.86204	N/A	0.283014	1.213	2.08154
Tryptophan Degradation III (Eukaryotic)	2.333	1.85804	N/A	0	N/A	0
Acetylcholine Receptor Signaling Pathway	1.27	1.84924	N/A	0	N/A	0.734545
GM-CSF Signaling	3.411	1.84063	N/A	0.610922	0.333	1.63377
IL-9 Signaling	1.387	1.83864	N/A	1.29839	N/A	0.315375
Reelin Signaling in Neurons	1.761	1.83399	1.342	1.81635	N/A	0.784006
Gap Junction Signaling	N/A	1.82761	N/A	1.73224	N/A	0.971841
Role of MAPK Signaling in Promoting the Pathogenesis of Influenza	4.11	1.82268	N/A	0.354103	2.236	1.96246
Protein Citrullination	1	1.82068	N/A	0	N/A	1.07497
Creatine-phosphate Biosynthesis	2	1.82068	N/A	0	N/A	0.381368
Ribonucleotide Reductase Signaling Pathway	2.06	1.80888	-0.164	5.56998	-1.976	3.01215
HMGB1 Signaling	4.644	1.78115	1.964	2.18743	1.789	2.24309
Adipogenesis pathway	0	1.77582	N/A	0.542804	N/A	0.944868
Autophagy	3.299	1.77516	2.191	1.46677	2.53	3.80816
Dilated Cardiomyopathy Signaling Pathway	-0.845	1.74826	N/A	1.21877	-0.816	4.00375
Macrophage Classical Activation Signaling Pathway	2.517	1.74597	1.3	2.52353	N/A	0.543979
Myelination Signaling Pathway	4.243	1.73708	N/A	0	N/A	1.16076
Sertoli Cell Germ Cell Junction Signaling Pathway (Enhanced)	1.287	1.73171	-0.522	1.62542	0.174	1.42089
Toll-like Receptor Signaling	2.828	1.72943	1.265	2.0899	N/A	0.399032
Prostanoid Biosynthesis	2.236	1.72416	N/A	1.17538	N/A	0.566964
Lymphotoxin β Receptor Signaling	3.771	1.72139	N/A	1.06824	N/A	0.486495
Insulin Receptor Signaling	1.265	1.7191	-1.46	2.32294	-0.655	2.11968
BAG2 Signaling Pathway	0.535	1.70883	N/A	0	N/A	0.298201
Induction of Apoptosis by HIV1	2.132	1.70512	N/A	0.998369	N/A	0.671157
Activation of IRF by Cytosolic Pattern Recognition Receptors	2.558	1.70512	N/A	0.737327	N/A	1.20208
RAC Signaling	3.772	1.69084	N/A	0.7317	1.698	1.42744
Apelin Cardiomyocyte Signaling Pathway	3.43	1.68166	N/A	0	N/A	0.888414
FLT3 Signaling in Hematopoietic Progenitor Cells	3.53	1.68114	N/A	1.25621	1.387	1.43517
IL-2 Signaling	3.273	1.67973	0.302	1.43003	N/A	0.754486
Role of MAPK Signaling in Inhibiting the Pathogenesis of Influenza	3.272	1.65342	N/A	1.08096	2.5	2.2605
Thyroid Cancer Signaling	2.646	1.65342	N/A	0.829414	N/A	0.549548
Maturity Onset Diabetes of Young (MODY) Signaling	N/A	1.65342	N/A	0.287063	N/A	0.549548
TGF-β Signaling	3.272	1.65323	N/A	0	N/A	0.968471
Regulation of the Epithelial-Mesenchymal Transition Pathway	N/A	1.63286	N/A	0.561008	N/A	0.718851
EGF Signaling	3.71	1.62971	N/A	0.747119	N/A	0.464333
Inhibition of ARE-Mediated mRNA Degradation Pathway	0.649	1.62378	N/A	0.758678	N/A	0.655456
Adrenomedullin signaling pathway	3.709	1.61477	N/A	0.634652	N/A	1.12333
PPAR Signaling	-4.596	1.61032	N/A	0.790097	N/A	0.702712
PD-1, PD-L1 cancer immunotherapy pathway	-1.3	1.61032	N/A	1.00203	N/A	0.272582
Regulation of Cellular Mechanics by Calpain Protease	2	1.59612	N/A	0.278605	N/A	0.692924
Glutaryl-CoA Degradation	1.633	1.58928	N/A	0	N/A	0
Parkinson's Signaling	N/A	1.58928	N/A	0.323881	N/A	0.660314
Superoxide Radicals Degradation	1.342	1.58026	N/A	0.250313	N/A	0.715843
Synaptic Long Term Potentiation	1.441	1.5787	N/A	0	N/A	1.11308
GADD45 Signaling	1.706	1.56877	N/A	0.635466	0.277	2.18404
Retinoic acid Mediated Apoptosis Signaling	2.683	1.56877	N/A	0.888055	N/A	0.384806
Dopamine-DARPP32 Feedback in cAMP Signaling	0.469	1.55193	N/A	0	N/A	0.870392
IL-6 Signaling	5.516	1.55017	N/A	1.09935	2.683	1.96281
Th1 Pathway	4.427	1.54832	N/A	0.377973	N/A	0.323163
BER (Base Excision Repair) Pathway	2.183	1.53451	-2.333	1.60478	N/A	0
BMP signaling pathway	2.294	1.52952	N/A	0	N/A	0.878269
IGF-1 Signaling	2.746	1.52025	0.577	2.2035	0.832	3.50783
Cholecystokinin/Gastrin-mediated Signaling	4.564	1.51955	N/A	0.297866	0.943	2.06255
Growth Hormone Signaling	0.853	1.49478	N/A	1.07378	N/A	0.359099
Insulin Secretion Signaling Pathway	4.391	1.49181	2.475	1.34798	N/A	0.624036
UVC-Induced MAPK Signaling	2.668	1.49013	N/A	0.245222	N/A	0.585594
VDR/RXR Activation	0	1.48078	1.134	1.40587	1.667	2.72014
LPS/IL-1 Mediated Inhibition of RXR Function	1.279	1.47749	N/A	0.74424	N/A	1.0107
LPS-stimulated MAPK Signaling	3.8	1.47125	N/A	0.341064	N/A	0.438022
Nitric Oxide Signaling in the Cardiovascular System	0.87	1.46404	N/A	0.543049	0.728	2.02159
TNFR2 Signaling	2.333	1.45296	0.816	1.4881	N/A	0.653096
Neutrophil Extracellular Trap Signaling Pathway	3.637	1.45012	N/A	0.332769	-1.27	3.29698
fMLP Signaling in Neutrophils	2.694	1.44382	N/A	0	0.775	1.88767
Serotonin and Melatonin Biosynthesis	-1	1.43837	N/A	0	N/A	0
UDP-N-acetyl-D-glucosamine Biosynthesis II	2	1.43837	N/A	1.8244	N/A	1.77847
Small Cell Lung Cancer Signaling	2.065	1.43259	0.302	3.46919	N/A	1.21206
Hereditary Breast Cancer Signaling	N/A	1.42809	N/A	3.59685	N/A	1.5178
D-myo-inositol (1,3,4)-trisphosphate Biosynthesis	2.828	1.41704	N/A	0.29491	N/A	0.607652
Actin Cytoskeleton Signaling	2.774	1.41487	N/A	1.2617	1.915	3.0298
Renin-Angiotensin Signaling	3.157	1.41013	N/A	0.874188	0.775	1.69404
Antioxidant Action of Vitamin C	-3.528	1.40613	N/A	0	N/A	0.423842
UVB-Induced MAPK Signaling	2.357	1.40387	N/A	0.611398	N/A	0.810019
Antigen Presentation Pathway	N/A	1.38984	N/A	0.267668	N/A	0
CXCR4 Signaling	4.012	1.3893	N/A	0.537961	0.408	2.78622
Glioma Signaling	2.502	1.38656	N/A	0.984832	N/A	0.875554
Mouse Embryonic Stem Cell Pluripotency	4.243	1.37411	N/A	0.662963	N/A	0.976376
Immunogenic Cell Death Signaling Pathway	4.017	1.37349	N/A	1.25935	N/A	1.14822
MIF-mediated Glucocorticoid Regulation	1.732	1.3663	N/A	0.322921	N/A	0.295494
Ovarian Cancer Signaling	3.266	1.35179	0.832	1.69312	N/A	0.353121
Epithelial Adherens Junction Signaling	-0.714	1.35179	N/A	1.23313	0.392	2.29568
Role of RIG1-like Receptors in Antiviral Innate Immunity	2.496	1.34901	N/A	0.531882	N/A	0
tRNA Splicing	2.5	1.34901	N/A	0.323696	N/A	0.737052
IL-23 Signaling Pathway	3.207	1.34901	N/A	1.11671	N/A	0.737052
ISGylation Signaling Pathway	1.521	1.34777	N/A	0.768129	N/A	0.516032
Androgen Signaling	0.2	1.34567	N/A	0.407099	-1.265	2.17167
PDGF Signaling	4.041	1.34372	N/A	0.847353	N/A	0.990817
P2Y Purigenic Receptor Signaling Pathway	2.959	1.34325	N/A	0	N/A	1.08759
Fcγ Receptor-mediated Phagocytosis in Macrophages and Monocytes	2.335	1.34318	1	1.69869	N/A	1.27844
Sphingosine and Sphingosine-1-phosphate Metabolism	2.236	1.32585	N/A	0.218325	N/A	0.635439
Necroptosis Signaling Pathway	3.753	1.3243	0.6	2.05357	N/A	0.502894
Relaxin Signaling	1.225	1.3243	N/A	1.09881	0.302	1.37532
Oncostatin M Signaling	3.207	1.32184	N/A	0.38186	N/A	1.18045
Opioid Signaling Pathway	1.565	1.32087	N/A	0.480254	-1.414	1.38552
PEDF Signaling	3.838	1.31379	N/A	0	N/A	0
Acute Myeloid Leukemia Signaling	2.985	1.31339	-0.832	2.16717	N/A	0.878269
Catecholamine Biosynthesis	N/A	1.30493	N/A	0.470939	N/A	0
Molybdenum Cofactor Biosynthesis	N/A	1.30493	N/A	0.470939	N/A	1.26688
Taurine Biosynthesis	N/A	1.30493	N/A	0.470939	N/A	0.456831
Gαq Signaling	2.846	1.30309	N/A	0.644998	N/A	1.01413
Germ Cell-Sertoli Cell Junction Signaling	N/A	1.30309	N/A	4.74921	N/A	3.01215
Fatty Acid α-oxidation	N/A	1.27297	0	1.8821	N/A	0.440534
ILK Signaling	N/A	1.23575	0.707	4.2333	0.174	4.93889
Ephrin Receptor Signaling	N/A	1.19896	N/A	0.594232	0.209	1.86863
Endocannabinoid Cancer Inhibition Pathway	N/A	1.19804	0	1.52981	1.46	1.86505
Cardiac β-adrenergic Signaling	N/A	1.19492	N/A	0.300178	-1.698	1.81254
NAD Signaling Pathway	N/A	1.18291	0.2	2.81261	N/A	1.05813
Sirtuin Signaling Pathway	N/A	1.17959	0	4.78182	1.98	6.2983
Role of JAK2 in Hormone-like Cytokine Signaling	N/A	1.16392	0.905	1.43003	N/A	0.349982
p53 Signaling	N/A	1.12372	N/A	0.792581	1.265	1.41122
Endocannabinoid Developing Neuron Pathway	N/A	1.11848	N/A	1.15101	0.229	2.34772
UDP-N-acetyl-D-galactosamine Biosynthesis II	N/A	1.11197	-0.447	3.08474	1	2.15686
CSDE1 Signaling Pathway	N/A	1.10107	N/A	1.02955	0	1.61877
Apelin Pancreas Signaling Pathway	N/A	1.07662	N/A	0.531882	0	1.80393
IL-17 Signaling	N/A	1.07312	3.138	1.36307	1.219	2.91459
GNRH Signaling	N/A	1.06323	N/A	0.491414	-0.2	3.05231
Neuroprotective Role of THOP1 in Alzheimer's Disease	N/A	1.06201	1.941	1.31887	-0.577	1.42934
HGF Signaling	N/A	1.06024	N/A	1.02562	-0.894	2.13927
IL-1 Signaling	N/A	1.0439	1.897	1.33084	1.134	1.48401
Apelin Cardiac Fibroblast Signaling Pathway	N/A	1.03651	N/A	1.1668	-1.134	2.86095
NRF2-mediated Oxidative Stress Response	N/A	1.02711	-1	1.60174	-0.471	3.00858
Pyroptosis Signaling Pathway	N/A	1.01402	0.728	2.07175	N/A	0.459342
Inflammasome pathway	N/A	1.01081	1.633	1.99137	1.342	1.33622
Role of Hypercytokinemia/hyperchemokinemia in the Pathogenesis of Influenza	N/A	1.00334	2.668	2.42467	N/A	1.28432
Myo-inositol Biosynthesis	N/A	0.994758	N/A	2.09267	N/A	0
MicroRNA Biogenesis Signaling Pathway	N/A	0.947093	-2.828	2.88971	N/A	0.353033
Signaling by Rho Family GTPases	N/A	0.926741	N/A	0.866771	0.392	1.47908
PAK Signaling	N/A	0.921283	N/A	0	1.291	1.56242
Coronavirus Replication Pathway	N/A	0.902764	-0.577	2.99486	0.277	3.40701
Nucleotide Excision Repair Pathway	N/A	0.869329	N/A	1.29839	N/A	2.15151
Telomere Extension by Telomerase	N/A	0.842983	N/A	1.28267	N/A	1.86386
Endocannabinoid Neuronal Synapse Pathway	N/A	0.83956	N/A	0	-0.471	1.54734
Salvage Pathways of Pyrimidine Ribonucleotides	N/A	0.833038	N/A	0.816234	-1.213	2.06363
Caveolar-mediated Endocytosis Signaling	N/A	0.831033	N/A	1.52906	N/A	0.637456
White Adipose Tissue Browning Pathway	N/A	0.831001	N/A	0.557877	0	1.64423
Anandamide Degradation	N/A	0.813044	N/A	0	N/A	1.53769
Cellular Effects of Sildenafil (Viagra)	N/A	0.806494	N/A	0.521935	N/A	1.76435
Cardiac Hypertrophy Signaling	N/A	0.788548	N/A	0.304653	0.354	2.71478
PXR/RXR Activation	N/A	0.784724	-0.905	1.30012	N/A	1.20208
Airway Inflammation in Asthma	N/A	0.761708	N/A	1.4216	N/A	1.34437
Granzyme B Signaling	N/A	0.735458	-1	1.80557	N/A	0.305045
Ferroptosis Signaling Pathway	N/A	0.688502	N/A	0.389058	1.964	2.17957
α-Adrenergic Signaling	N/A	0.663728	N/A	0	0.378	1.57153
Aryl Hydrocarbon Receptor Signaling	N/A	0.651244	-0.218	4.99831	-0.728	1.72788
Cell Cycle: G1/S Checkpoint Regulation	N/A	0.647651	-0.302	2.67984	N/A	0.409646
CD27 Signaling in Lymphocytes	N/A	0.63952	-0.707	1.31223	N/A	0.915504
Xenobiotic Metabolism AHR Signaling Pathway	N/A	0.63934	0.775	1.67001	N/A	0.405614
Netrin Signaling	N/A	0.637141	N/A	0	-1.508	1.54148
Phagosome Maturation	N/A	0.62044	N/A	2.58798	N/A	0.790668
Histamine Degradation	N/A	0.604424	-0.447	1.315	N/A	0
Endoplasmic Reticulum Stress Pathway	N/A	0.604424	N/A	0	1.633	1.80479
ATM Signaling	N/A	0.584371	-0.728	2.81778	-0.832	1.34169
Mitochondrial Dysfunction	N/A	0.580052	N/A	0.710926	0.849	2.16542
Cyclins and Cell Cycle Regulation	N/A	0.575468	-1.387	2.47965	N/A	0.438022
NER (Nucleotide Excision Repair, Enhanced Pathway)	N/A	0.536528	-1.732	2.21644	N/A	1.14822
RANK Signaling in Osteoclasts	N/A	0.505391	1.5	2.16717	-0.258	1.68133
Role of BRCA1 in DNA Damage Response	N/A	0.487001	-1.265	2.77378	N/A	1.51666
CDK5 Signaling	N/A	0.485065	N/A	0.342176	-0.728	1.36776
Pyridoxal 5'-phosphate Salvage Pathway	N/A	0.472092	N/A	0.998369	-1.387	2.28768
Glioma Invasiveness Signaling	N/A	0.463408	N/A	1.00707	0.632	1.49725
Cell Cycle: G2/M DNA Damage Checkpoint Regulation	N/A	0.45668	1.069	4.24148	-0.333	1.56355
Acetate Conversion to Acetyl-CoA	N/A	0.44057	N/A	0	N/A	2.04542
Tetrapyrrole Biosynthesis II	N/A	0.44057	N/A	0	N/A	2.04542
Kinetochore Metaphase Signaling Pathway	N/A	0.414011	-3.402	9.18426	N/A	1.0379
Mitotic Roles of Polo-Like Kinase	N/A	0.407406	-2.309	4.25449	N/A	0.852989
Heme Biosynthesis II	N/A	0.405355	N/A	0.660896	-1	2.05169
Protein Ubiquitination Pathway	N/A	0.405228	N/A	2.90169	N/A	0.89579
Cell Cycle Control of Chromosomal Replication	N/A	0.383091	-2.5	4.19782	N/A	0.464333
L-glutamine Biosynthesis II (tRNA-dependent)	N/A	0.362268	N/A	2.01758	N/A	0.713728
ERK5 Signaling	N/A	0.324497	N/A	0.975191	-0.775	2.98674
Cancer Drug Resistance by Drug Efflux	N/A	0.323779	1.265	1.62354	N/A	0.880875
Role of p14/p19ARF in Tumor Suppression	N/A	0.323641	-2	1.63213	N/A	0
Inhibition of Angiogenesis by TSP1	N/A	0.323464	N/A	0	1.414	2.24029
Integrin Signaling	N/A	0.303454	1.347	1.80547	0.928	2.54468
Granzyme A Signaling	N/A	0.300783	1.387	1.52906	2.324	2.1008
GABA Receptor Signaling	N/A	0.292053	N/A	0.655958	N/A	1.33761
Coagulation System	N/A	0.289192	N/A	0.911718	-1	2.15151
Differential Regulation of Cytokine Production in Intestinal Epithelial Cells by IL-17A and IL-17F	N/A	0.282429	2.646	2.28868	1.633	1.61151
Remodeling of Epithelial Adherens Junctions	N/A	0.275685	1	4.16228	N/A	1.08801
Apelin Muscle Signaling Pathway	N/A	0.266412	N/A	0	N/A	1.67921
Bile Acid Biosynthesis, Neutral Pathway	N/A	0.231213	N/A	0	-0.816	2.44324
Estrogen-mediated S-phase Entry	N/A	0	-2.449	1.97311	N/A	0.92644
DNA Methylation and Transcriptional Repression Signaling	N/A	0	-1.732	1.54362	-0.302	1.41122
TCA Cycle II (Eukaryotic)	N/A	0	-0.816	1.68596	N/A	0
RAN Signaling	N/A	0	-0.447	1.69008	N/A	0
TR/RXR Activation	N/A	0	1.091	1.89002	N/A	0.81033
Differential Regulation of Cytokine Production in Macrophages and T Helper Cells by IL-17A and IL-17F	N/A	0	2.449	2.2371	N/A	0.98569
Coronavirus Pathogenesis Pathway	N/A	0	2.502	1.57478	N/A	1.02297
Superpathway of Cholesterol Biosynthesis	N/A	0	N/A	0.258869	-3	2.75692
Superpathway of Geranylgeranyldiphosphate Biosynthesis I (via Mevalonate)	N/A	0	N/A	0.268849	-2.236	1.52007
Cholesterol Biosynthesis I	N/A	0	N/A	0	-2	1.44132
Cholesterol Biosynthesis II (via 24,25-dihydrolanosterol)	N/A	0	N/A	0	-2	1.44132
Cholesterol Biosynthesis III (via Desmosterol)	N/A	0	N/A	0	-2	1.44132
Mevalonate Pathway I	N/A	0	N/A	0	-2	1.33068
Ephrin B Signaling	N/A	0	N/A	0.566237	-1.414	1.54148
Retinoate Biosynthesis I	N/A	0	N/A	0	-0.707	1.56932
Intrinsic Prothrombin Activation Pathway	N/A	0	N/A	0.403425	0.378	1.63152
Regulation of Actin-based Motility by Rho	N/A	0	N/A	0.47271	0.535	1.36776
ABRA Signaling Pathway	N/A	0	N/A	1.19345	1.342	3.08424
L-carnitine Biosynthesis	N/A	0	N/A	1.56978	N/A	0
MSP-RON Signaling Pathway	N/A	0	N/A	2.02058	N/A	0.629281
Pentose Phosphate Pathway (Non-oxidative Branch)	N/A	0	N/A	1.8244	N/A	0.928521
Semaphorin Signaling in Neurons	N/A	0	N/A	1.14483	N/A	1.72737
