# Supplementary material for: Epigenetic remodeling to improve the efficacy of immunotherapy in human glioblastoma: pre-clinical evidence for development of new immunotherapy approaches
Source: J Transl Med. 2024 Mar 1;22:223. doi: 10.1186/s12967-024-05040-x (PMC10908027; doi:10.1186/s12967-024-05040-x)
Supplement: Supplementary file 7 — Additional file 7: Table S1: Upstream regulators by guadecitabine in all tumor types; Table S2: Enrichment analysis of Upstream regulators up-regulated in GBM vs MM-BM; Table S3: Enrichment analysis of Upstream regulators down-regulated in GBM vs MM-BM; Table S4: Enrichment analysis of Upstream regulators up-regulated in GBM vsMM; Table S5: Enrichment analysis of Upstream regulators down-regulated in GBM vs MM; Table S6: Enrichment analysis of Upstream regulators up-regulated in GBM and MM-BM; Table S7: Enrichment analysis of Upstream regulators up-regulated in GBM and MM; Table S8: Enrichment analysis of Upstream regulators down-regulated in GBM and MM-BM; Table S9: Enrichment analysis of Upstream regulators down-regulated in GBM and MM. [file 12967_2024_5040_MOESM7_ESM.xlsx]

## Sheet: Table S1
Upstream Regulators	GBM_Z-score	GBM_p-value	MM-BM_Z-score	MM-BM_p-value	MM_Z-score	MM_p-value
TNF	8.761	14.8106	6.354	14.2044	5.815	19.282
TGFB1	2.228	7.9148	3.746	27.2533	5.999	17.9859
SMARCA4	7.294	10.9977	4.225	10.1363	3.518	17.5941
ERBB2	3.793	5.49081	-1.436	18.5496	0.82	14.5322
TP53	3.722	4.76694	6.185	25.6109	5.35	14.4693
OSM	6.003	5.815	5.414	7.45414	3.49	14.2883
KRAS	1.378	9.15013	1.394	16.166	0.973	13.9174
IL1B	7.028	6.67393	6.442	12.3937	5.272	13.3428
ESR2	1.804	8.54698	-0.744	8.77937	0.77	12.478
Immunoglobulin	4.248	9.92914	-0.365	8.36587	-1.297	12.1379
IFNG	10.208	12.4857	4.701	10.0796	6.389	11.897
HGF	6.484	3.54852	-1.259	12.8911	1.523	11.4866
EGF	6.63	7.07306	3.439	7.09307	5.174	11.3531
Vegf	5.695	4.0061	0.109	9.68087	2.59	11.2336
OGA	-0.894	2.21607	0.984	5.58232	-0.332	11.1011
HRAS	3.473	4.76237	-0.223	8.81928	1.457	10.5398
ERK	3.765	2.48151	3.414	5.15573	4.646	10.4734
HNF4A	2.203	9.49918	0.55	12.6127	-0.759	10.3938
MAP2K1	2.844	2.74699	1.999	5.96578	0.911	9.77219
IGF1	2.323	4.88074	2.066	3.95995	3.681	9.6545
PDGF BB	4.947	3.35559	2.66	9.62638	3.839	9.28967
PPARGC1A	1.602	3.76989	-1.778	3.4094	-3.09	9.25482
ESR1	2.55	9.56508	1.151	14.8937	0.72	9.23193
SMAD4	2.148	2.44261	2.831	7.10895	3.882	9.23018
NR3C1	-1.603	11.1641	-0.679	8.80475	-1.69	9.18868
WT1	2.427	1.45421	1.289	2.54799	1.638	9.08068
EIF2AK3	3.811	1.42355	2.335	1.79565	3.713	8.88111
AGT	4.069	4.44677	2.225	8.69794	2.732	8.8421
BRD4	2.721	2.22219	-1.144	10.4032	0.511	8.79238
Histone h3	1.067	6.36371	N/A	7.52298	-1.387	8.65941
SP1	4.348	4.30534	1.297	11.6211	1.413	8.65688
TREM1	1.97	5.59461	1.616	5.12906	3.323	8.59852
RAF1	5.706	2.13745	2.9	6.76844	3.67	8.45584
TP73	3.029	2.18238	1.958	6.68332	2.641	8.41936
CDKN2A	0.027	2.62723	5.261	15.1088	3.527	8.24945
ARID1A	1.102	8.09442	-0.406	13.5638	0.996	8.18556
RELA	5.598	5.64685	3.95	7.10461	4.203	7.92525
STAT3	3.075	6.8628	2.716	6.59663	3.085	7.91347
DUSP1	-2.508	6.52117	-3.308	4.15624	-2.721	7.90699
NRG1	1.672	3.5021	1.82	3.21503	3.258	7.89239
PTEN	0.105	6.07137	2.311	9.45368	1.061	7.88118
CTNNB1	4.005	6.62479	2.217	7.10747	2.056	7.87709
NFKBIA	0.762	3.71642	-0.146	4.6643	0.49	7.87019
KLF6	5.24	4.33926	4.345	4.3545	3.558	7.83262
MITF	4.161	5.28841	-3.347	5.60599	-5.243	7.79699
IL1A	4.992	3.02687	4.454	3.82359	5.125	7.68896
VEGFA	5.727	1.69382	1.788	5.68622	3.933	7.63855
NFkB (complex)	7.244	6.55298	5.483	6.55111	4.272	7.62712
RRAS2	4.715	4.18228	4.041	3.73877	4.333	7.55392
FGF2	5.146	2.8349	3.225	5.82311	3.663	7.44908
APP	5.716	3.75767	3.832	5.26228	3.372	7.29902
PPARG	1.609	1.73894	0.687	5.32145	0.11	7.47349
IgG	-1.484	8.80685	-0.581	7.01369	0.726	7.45479
CG	6.997	5.44009	5.712	6.0639	4.336	7.29192
FABP3	N/A	0	1.175	8.66897	0.154	7.4015
IL2	6.456	4.50391	2.729	8.76994	2.134	7.26407
CREB1	5.171	8.16136	0.8	3.49232	1.158	7.30961
F2	4.011	1.43667	3.038	5.55622	4.2	7.26008
FOXO3	3.242	1.89471	2.68	10.1582	3.183	7.17204
miR-34a-5p (and other miRNAs w/seed GGCAGUG)	-3.485	2.1798	-1.793	5.53545	-2.81	6.99659
JUN	3.668	3.26804	2.423	6.24696	3.715	6.98922
CEBPB	5.902	4.30434	-1.599	29.587	1.913	7.22327
ETV5	0.304	4.58734	-0.898	2.51132	-0.952	7.21835
IL6R	3.571	2.88873	3.933	5.01119	3.52	6.9608
PPRC1	3.624	1.54599	3.693	4.28047	3.752	6.93941
CD3	7.465	4.3794	2.539	7.14734	1.954	7.15309
SPRY2	-2.976	2.77647	-2.607	5.60344	-2.99	6.86958
MRTFB	-2.696	2.75247	1.038	6.84317	2.652	6.80297
BRAF	3.638	2.66491	0.18	3.23153	1.093	6.96961
TIA1	-0.491	2.06321	0.291	6.04002	-0.49	6.96543
Pkc(s)	2.706	2.46281	3.496	2.55265	2.697	6.64079
HIF1A	3.169	1.81467	4.812	5.40882	3.799	6.52679
KLF4	3.411	3.03894	2.137	3.98628	1.21	6.93077
TGFBR2	-1.336	5.72916	0.426	3.67664	2.518	6.52225
FOXO1	1.749	2.94879	0.796	6.31517	1.443	6.80736
ERN1	3.607	1.77354	3.336	0.822849	3.049	6.51801
Ige	3.757	2.3802	1.292	1.6027	1.3	6.77363
ILF3	-1.916	0.690085	-0.453	4.8459	-0.937	6.74891
Mek	2.536	2.20954	0.707	5.00419	1.897	6.73835
LEP	2.695	2.45596	2.157	2.89185	1.12	6.73299
Insulin	0.684	1.73742	-0.697	4.01542	-0.023	6.71046
RB1	-0.623	2.95588	2.057	15.1238	-0.46	6.68541
LDL	3.203	2.92866	2.659	4.04117	2.416	6.51555
FSH	2.739	2.51901	1.826	5.14505	1.106	6.67092
ETS1	2.866	3.14097	1.88	3.99523	2.095	6.44424
SREBF2	0.083	1.45933	-1.883	2.30201	-2.518	6.41021
CEBPA	1.658	4.50877	2.755	6.13248	2.625	6.36628
SP3	2.366	6.77313	1.189	7.00948	0.703	6.51975
Interferon alpha	6.946	7.71472	3.081	6.46118	3.714	6.25774
NPC1	-2.438	3.12945	N/A	0	-0.459	6.51801
EP300	0.87	5.57953	2.706	5.34714	3.358	6.13716
IL4	4.649	9.33952	1.801	6.03553	1.147	6.49626
TP63	3.925	5.1537	0.518	8.77282	0.776	6.48662
IL17A	4.632	3.04377	3.325	5.03898	2.697	6.08124
EGR1	2.922	2.52852	3.763	2.22481	2.728	5.97723
MAPK1	-1.545	6.12572	-0.732	6.38174	0.509	6.41683
CPT1B	-0.568	2.06856	0.936	1.76747	2.126	5.84112
F2R	1.447	1.45793	3.083	5.57974	3.333	5.79248
EGR2	1.831	1.80261	-1.524	4.50132	-1.802	6.39893
FOXA1	-0.28	3.59162	-3.669	3.12423	-2.082	5.67938
STAT4	4.839	3.13087	3.428	4.99291	2.478	5.67183
FAS	1.829	6.16276	0.323	4.95924	-0.525	6.24692
GSK3B	0.237	3.74526	2.589	5.13075	0.963	6.19369
SPHK1	1.996	1.29276	1.301	5.05398	0.62	6.15268
IL6	6.19	4.36339	4.623	9.0973	4.107	5.66425
CX3CL1	1.848	2.26507	-1.772	1.11531	-2	5.49954
FOS	0.641	3.07018	1.656	6.1325	2.688	5.42416
SMAD3	2.018	2.66078	2.762	3.81318	3.396	5.39764
CAV1	-1.494	1.58758	-0.204	2.21584	1.454	6.05434
SNAI1	-1.945	3.91852	-0.862	6.40372	0.988	5.99145
HBEGF	2.699	1.73852	2.819	2.88383	2.611	5.35781
NFE2L2	N/A	0	N/A	0	-1.174	5.90369
FOXA2	0.721	3.86434	0.864	3.92584	-0.855	5.90142
Ap1	4.83	1.84052	2.618	3.12467	4.288	5.29433
BHLHE40	5.857	4.1987	3.47	5.1276	3.668	5.25032
APEX1	1.421	2.64558	1.965	4.46035	0.82	5.84643
LGALS1	2.893	3.4084	3.092	5.45213	2.558	5.17365
let-7	-5.089	1.81876	1.163	13.3922	-1.426	5.83729
Nr1h	-2.35	3.05497	-1.714	3.12266	-2.262	5.10956
RASSF1	1.553	3.34829	1.428	4.34339	2.104	5.08702
MIR31HG	1.521	3.09302	0.342	2.0742	0.088	5.72696
MAPK7	N/A	0	0.743	2.18158	0.41	5.72608
INSR	1.824	1.59393	0.378	6.00485	-2.581	5.07396
Tnf (family)	5.089	4.79363	4.741	4.80238	3.357	5.02449
IRF6	1.766	1.81538	2.476	2.48654	3.098	5.00217
HMGA1	N/A	0	0.967	3.08468	-0.187	5.63905
PF4	1.478	1.4072	2.205	1.66121	3.594	4.99637
ENG	N/A	0	0.406	2.49846	-0.003	5.60786
MRTFA	-2.997	3.6811	0.575	6.01052	1.538	5.56229
SMAD7	N/A	0	-2.21	7.35342	-1.926	5.53927
RUNX2	N/A	0	-1.394	1.94454	-0.301	5.53795
TNFSF11	5.014	3.31921	1.886	7.27757	2.756	4.97317
Tgf beta	-0.346	5.47429	3.346	3.35002	1.902	5.52812
GLI1	-0.149	11.0112	-1.279	5.85272	-2.083	4.94254
TCF/LEF	N/A	0	0.815	3.87405	1.108	5.48346
CDKN1A	1.36	1.3332	2.952	23.7456	1.782	5.48188
HAVCR1	N/A	0	-0.075	4.28881	1.073	5.45225
TWIST1	0.202	6.36914	1.78	4.37691	1.659	5.45161
ERK1/2	4.355	2.85178	3.058	4.48419	3.795	4.93409
FOXP3	-0.411	2.3292	0.808	3.87888	-0.157	5.41106
BCL3	0.879	2.16721	-0.596	2.54644	-0.415	5.40658
PI3K (complex)	3.821	3.78125	3.607	6.02649	2.422	4.8658
EDN1	3.289	2.55654	2.183	2.57699	3.258	4.81001
EGFR	4.487	2.92885	-0.36	10.8854	2.089	4.77995
KLF2	-0.143	2.63487	0.02	4.50759	-0.817	5.29433
NFKB1	4.098	2.9001	3.249	3.66071	2.497	4.66849
SREBF1	3.078	2.54324	0.756	2.2582	-0.894	5.28569
RIGI	5.527	4.46137	3.41	3.75299	4.005	4.65858
FN1	1.981	1.55845	1.964	4.19392	1.797	5.23652
CSF2	5.834	1.83942	-0.588	14.4726	1.068	5.21862
MAPK8	0.671	2.09375	0.905	4.38792	1	5.18484
Raf	1.676	1.9213	1.98	3.78164	2.368	4.65351
TFEB	4.403	1.69913	-5.054	13.8729	-1.539	5.16806
PAK2	-2.111	0.569933	-1.291	6.15386	-1.069	5.16776
TCF4	1.679	3.96232	0.422	9.63749	0.852	5.14793
ESRRA	5.287	6.85843	1.314	2.76	0.871	5.14198
CXCR4	3.045	1.31425	1.37	2.73494	0.944	5.12977
APOE	-4.375	4.23745	-2.061	2.35637	-1.089	5.11453
IL22	3.565	2.73344	3.767	3.40027	2.293	4.64561
let-7a-5p (and other miRNAs w/seed GAGGUAG)	-4.448	2.77721	-1.429	4.28164	-3.031	4.64155
P38 MAPK	5.828	1.39222	3.763	3.77203	4.273	4.62203
NRAS	-1.678	4.29159	-0.379	7.57132	0.843	5.08029
miR-17-5p (and other miRNAs w/seed AAAGUGC)	-3.805	1.44301	-1.623	2.82121	-3.296	4.62032
HDAC1	-1.282	3.81609	-0.482	8.96721	-0.611	5.05706
BTG2	-2.073	1.60802	-2.606	4.7813	-2.6	4.59276
LDLR	N/A	0	-2.124	10.9235	-1.604	5.00759
DACH1	-2.557	1.96349	-1.782	2.33382	-2.227	4.59276
NUPR1	-0.818	2.45596	6.541	21.2189	5.381	4.58952
miR-1-3p (and other miRNAs w/seed GGAAUGU)	-4.879	1.56801	0.537	6.1749	-2.651	4.5831
STAT1	7.014	5.68296	4.343	3.30261	2.962	4.53944
CYLD-AS1	0.426	1.88592	2.138	2.54589	1.147	4.95662
PDX1	1.569	2.0438	2.282	2.0287	2.857	4.5317
CCR2	0.966	1.31765	2.698	2.69939	2.271	4.51445
ATF6	N/A	0	N/A	0	1.056	4.90903
CREBBP	2.184	8.24194	2.312	5.88795	3.041	4.47757
TAFAZZIN	1.125	4.51146	2.28	6.70811	0.238	4.86289
FSTL1	N/A	0	1.565	4.17252	1.088	4.84677
SERPINE1	N/A	0	-0.096	2.81477	1.975	4.83728
PLK1	-1.868	1.29276	-1.057	1.4689	-1.489	4.83371
NDRG3	2	0	N/A	0	1	4.82996
PPARA	3.423	2.94276	-0.355	5.41996	0.201	4.82961
HSPA5	0.202	2.37038	-0.865	4.07964	-1.321	4.82413
EIF2AK2	5.002	2.88725	1.767	4.24075	2.92	4.44949
BCL6	-2.399	3.55658	-2.194	4.15204	-3.786	4.42293
SRF	1.227	2.67111	0.991	3.56913	2.151	4.42194
ATF3	-1.018	1.61518	-2.674	7.05706	-2.001	4.41662
USP36	N/A	0	0.092	2.33122	1.077	4.7748
EIF2B5	N/A	0	N/A	4.93383	N/A	4.76397
STAT6	2.06	3.2822	-0.08	4.52918	1.797	4.73359
ACVRL1	1.32	1.91734	0.263	5.69035	0.132	4.73005
INSIG1	-2.333	1.68857	0.33	3.23943	1.749	4.72984
PPARD	2.028	0.969498	0.657	2.86084	0.818	4.69993
PRKN	N/A	0	-0.077	2.51132	0.194	4.69025
RNASEH2B	-6.294	6.00835	-3.066	4.20748	-2.753	4.37642
COPA	-2.236	1.38141	-2	1.68446	-2.449	4.37462
CHUK	5.567	3.24033	2.962	2.47872	1.728	4.65978
JUNB	2.716	1.58758	2.358	2.83225	3.983	4.3535
ACOX1	0.185	4.14305	-0.582	3.02013	-1.212	4.65858
EPAS1	2.301	5.61025	1.875	5.08658	2.99	4.33285
PAF1	4.785	3.86641	3.162	2.23597	2.84	4.26842
JAG1	2.268	1.52963	1.696	4.42152	3.018	4.19407
PRKCA	N/A	0	0.032	2.5735	0.383	4.63246
VCAN	-1.255	3.49656	0.133	2.78454	-0.517	4.63077
Hdac	-1.899	2.44555	-2.394	2.74467	-2.912	4.18934
NFAT5	2.046	2.66758	1.504	2.11124	2.474	4.18666
IFNAR1	3.914	2.37353	1.447	2.36423	3.194	4.13239
CNTF	3.997	5.55262	3.577	3.61799	1.622	4.61065
NFATC2	3.142	1.97301	1.874	3.61799	1.491	4.61065
TGM2	4.389	3.85392	4.2	0.679939	2.687	4.11971
IL13	2.926	3.78853	2.798	3.23296	2.032	4.11436
miR-199a-5p (and other miRNAs w/seed CCAGUGU)	-3.331	7.20992	-3.136	5.26492	-3.665	3.94271
CHROMR	3.771	4.32435	0.993	4.50198	-0.113	4.58574
ZBTB10	5.05	3.78891	2.869	3.42476	3.323	3.86282
PDLIM2	0.229	2.12642	-0.728	2.20899	0.209	4.57875
P2RX7	N/A	0	1.203	3.09646	1.831	4.57869
STING1	6.629	7.08867	5.233	2.5586	4.532	3.85833
CDH1	2.139	1.54848	2.169	3.35528	0.34	4.56228
YBX1	4.158	1.50782	1.839	4.4379	1.603	4.54951
WNT3A	1.918	2.44765	2.618	4.81276	3.181	3.79412
TRAF6	3.495	1.94565	1.575	2.20849	2.397	3.78424
COPS5	N/A	0	-1.604	14.5941	-1.724	4.5307
CSF3	2.627	1.90305	2.309	4.22179	1.963	4.52754
GRN	-1.526	1.34606	N/A	0	-1.201	4.52501
NCOA2	1.821	3.34272	1.571	1.60459	0.97	4.51788
TREX1	-6.129	5.20339	-3.143	2.32497	-2.562	3.75201
TLR9	5.573	2.04773	2.748	1.79449	1.882	4.48609
CSF	3.79	3.97962	3.3	5.12181	3	3.74247
GNAQ	N/A	0	N/A	0	1.248	4.46819
HOXA10	0.299	2.35047	0.31	4.43913	1.043	4.46733
miR-145-5p (and other miRNAs w/seed UCCAGUU)	N/A	0	-1.889	3.23394	-1.128	4.46696
FOXM1	N/A	0	-3.165	14.1689	-0.278	4.46368
ITGB3	0.6	2.04362	1.833	4.14279	1.164	4.46325
ATF1	2.175	2.22776	N/A	1.77869	-0.606	4.46231
JAK1	4.121	1.82951	1.923	1.58033	0.902	4.46066
NFkB (family)	3.248	1.94098	2.379	3.91553	2.971	3.6759
ERBB3	0	1.88811	1.019	3.83475	0.905	4.4449
CD40	6.245	1.58301	0.913	4.90154	0.439	4.43624
MET	1.714	2.45224	-1.184	5.18162	1.382	4.42642
PRKCD	4.497	2.45741	3.119	4.35686	2.955	3.67368
FCGR2A	3.489	2.20791	2.95	2.29475	3.809	3.65378
PGR	0.81	5.60105	2.665	8.49245	2.664	3.63098
SRC	1.765	2.89703	0.581	4.69516	1.776	4.39479
MEOX2	-2.858	2.37245	-1.474	1.6556	-2.326	3.59363
BSG	0.323	1.71054	2.132	2.16807	3.096	3.56907
PDGFB	N/A	0	1.795	3.5427	1.999	4.37144
TFAP2A	N/A	0	-1.507	2.76743	-0.064	4.36608
LIPE	-0.653	1.56551	N/A	0	-1.269	4.35804
MAPK9	1.257	1.48602	2.274	4.31927	1.66	4.35712
mir-17	-2.659	2.31174	-2.006	1.55237	-2.195	3.54636
JAK2	3.137	1.97095	2.659	2.83225	1.59	4.3535
SIAH2	-0.659	1.48607	N/A	0	-2.121	3.48282
SCD	-2.994	2.02463	-2.364	1.51143	-2.284	3.47606
SPP1	N/A	0	1.046	1.72287	1.336	4.34346
SRC (family)	2.345	1.61845	1.384	1.67399	2.031	3.47323
miR-143-3p (and other miRNAs w/seed GAGAUGA)	N/A	0	-0.341	3.71007	0.055	4.31568
BANF1	-5.646	4.56432	-3	3.05918	-2.898	3.34774
ACTN4	N/A	0	1.033	3.57542	1.033	4.31511
TMBIM6	N/A	0	N/A	0	-1.103	4.31511
BRCA1	2.488	2.18292	0.166	4.28714	1.298	4.31176
CALCA	N/A	0	2.708	2.304	0.415	4.30472
N6AMT1	3.496	1.36883	-2.151	3.83882	-3.041	3.20059
EZR	N/A	0	-0.5	3.08327	-0.444	4.29519
Alpha catenin	-4.556	3.50215	-3.381	4.7105	-3.997	3.1883
NDRG1	-0.337	1.87306	1.023	1.75793	1.578	4.28173
miR-125b-5p (and other miRNAs w/seed CCCUGAG)	N/A	0	0.471	2.84914	-0.295	4.26941
IL1	6.013	2.45704	4.093	4.96262	4.009	3.16844
Hoxa11os	2.183	1.4152	1.525	4.35322	1.525	4.25774
CD44	2.184	1.51114	0.694	4.64454	0.124	4.24751
ECSIT	3.055	2.34672	2.176	2.58814	2.932	3.14342
RHO	0.894	4.23634	-0.258	4.52941	-1.069	4.19443
PARPBP	1.508	2.20936	1.633	1.86833	2.121	3.13304
CSF1	3.553	4.24228	2.295	2.20927	1.036	4.19197
PTH	3.309	2.40846	3.486	3.76038	2.062	3.13133
TCR	3.109	1.90893	1.523	4.0533	2.366	3.13035
mir-8	N/A	0	0.163	3.15556	-1.498	4.1389
mir-146	-0.465	3.10394	-0.574	4.40683	-0.771	4.13441
OGT	0.579	1.60793	-3.203	4.66193	-2.309	3.12977
AREG	N/A	0	-1.339	8.92764	0.009	4.12667
LEF1	-0.908	2.84749	N/A	0	-3.103	3.0831
KAT5	2.558	2.07874	-0.943	5.93352	2.004	3.06012
IFN Beta	6.973	8.60213	2.361	1.50311	2.197	3.04483
COLQ	-0.235	2.91266	N/A	0	0.477	4.10242
estrogen receptor	2.225	3.73161	-0.366	3.56134	-1.424	4.10141
BMP7	1.37	1.35216	-0.383	3.79891	0.222	4.07644
NR4A1	N/A	0	-1.631	1.73809	-0.31	4.06258
TARBP2	N/A	0	N/A	0	1.124	4.05868
F7	N/A	0	0.752	2.9684	1.767	4.04985
SIX1	-3.631	4.97335	N/A	0	-1.269	4.04954
FEZF1	1.964	2.51263	N/A	1.33324	1.091	4.04524
NTRK2	N/A	0	-0.78	5.93717	-0.215	4.0422
HIPK2	N/A	0	1.533	1.98045	0.406	4.02461
SIAH1	N/A	0	-0.239	1.75064	-1.117	4.02431
FOXF1	N/A	0	N/A	0	0.731	4.01706
LUCAT1	2.048	2.66021	1.328	3.44064	1.787	4.00679
PI3K (family)	2.31	1.66611	0.34	5.21168	0.403	4.0037
Rxr	1.849	3.22594	-0.116	1.39868	1.129	4.0037
SSTR2	-3.424	2.64534	-3.364	1.39868	-1.361	4.0037
mir-15	N/A	0	0.573	4.22953	-0.031	3.99021
ISG15	-0.731	3.88953	1.202	7.02403	1.363	3.98517
ONECUT1	N/A	0	N/A	2.01302	N/A	3.97965
PTGER4	-3.282	2.1798	-1.843	1.93532	-0.47	3.96808
VDR	2.033	5.61047	-0.907	5.34642	1.414	3.95273
DYSF	0.447	2.52371	2.186	1.78006	0.235	3.94957
NR1H3	N/A	0	-0.778	6.94542	-0.465	3.94899
TGFA	3.324	2.801	1.77	4.71589	2.09	3.03847
TERT	4.107	4.24674	1.402	3.27379	1.172	3.93679
EZH2	0.323	4.80324	-1.053	3.73162	-0.26	3.93542
IL36G	N/A	0	N/A	1.49861	1.777	3.92846
IL1RL2	N/A	0	1.96	0.836906	1.669	3.92211
C5	N/A	0	1.243	2.66154	1.772	3.91626
SNCA	-0.481	5.55556	0.411	2.26696	-0.8	3.90696
FLT1	N/A	0	1.414	3.16844	0.447	3.88685
THRB	-0.072	2.33363	-0.037	4.00606	0.789	3.88002
ETV1	2.762	2.99764	1.501	1.57966	0.291	3.86372
DOCK8	4.811	2.45489	3.317	1.21664	2.5	3.02091
SASH1	5.196	2.35547	3.317	1.18019	2.5	2.95054
TGFB2-AS1	-3.024	2.64303	-2.331	1.22807	-3.153	2.9268
MAP3K11	N/A	0	1.342	2.15302	1.915	3.81436
PHACTR1	N/A	0	0.707	1.35385	-0.653	3.81327
CITED2	-5.896	5.26163	-4.517	2.39517	-3.916	2.92288
PROK1	N/A	0	N/A	0	N/A	3.80809
CD28	5.602	2.76842	1.539	4.81276	0.678	3.79412
GNAS	3.727	2.05832	0.164	2.51893	2.267	2.86119
PTGS2	2.442	2.08349	3.371	3.15591	4.285	2.84973
CCL2	1.75	1.85089	2.461	3.59247	1.197	3.76695
PIWIL4	3.781	3.56553	2.294	2.32516	2.2	2.76014
FAM3B	N/A	2.02928	N/A	2.39465	N/A	3.7457
NR1H4	N/A	0	-0.402	1.70268	1.084	3.74418
ADAM17	3.175	1.60975	N/A	0	3.581	2.76014
EIF4E	3.683	2.88217	-1.68	5.90063	0.288	3.73617
Cdk (family)	N/A	0	1.008	2.01165	1.779	3.72744
ZIC1	N/A	0	N/A	0	N/A	3.71714
FKBP10	-1.633	2.37002	-3.317	1.59835	-2.673	2.73072
THPO	1.53	1.51583	1.649	2.50341	2.014	2.68427
MUC1	1.51	3.89743	-1.808	3.57962	-1.802	3.68874
RELB	2.306	1.82972	1.222	4.37835	-0.398	3.68712
RUNX3	N/A	0	0.247	1.59886	0.356	3.68712
miR-21-5p (and other miRNAs w/seed AGCUUAU)	N/A	0	-2.052	1.71177	-1.137	3.68255
ZFP36	-3.682	1.97576	-2.227	4.68649	-2.605	2.67735
TLR4	5.054	2.72256	3.435	2.63655	3.494	2.66949
TSC2	-3.289	1.34271	N/A	0	-1.682	3.67242
TEAD1	N/A	0	N/A	0	-1.672	3.67242
mir-130	-1.145	1.49312	1.405	2.72934	-0.537	3.66802
FASLG	N/A	0	2.187	1.7876	1.19	3.66802
PRKCB	1.211	1.9213	1.458	2.80098	2.245	2.63665
MXI1	N/A	0	1.111	3.76008	0.75	3.64358
PADI4	N/A	0	0.294	1.56015	-0.368	3.64358
MYD88	7.313	2.57264	4.637	2.98587	3.417	2.63619
NR3C2	0.363	2.45735	1.78	3.18578	1.525	3.64104
AKT1	2.313	1.15058	1.646	4.33713	1.832	3.63885
PELP1	-1.292	4.21019	-1.134	2.85563	-2	2.62767
WNT5A	-0.691	3.13087	-0.809	3.33909	0.771	3.61364
TCF7L2	4.608	2.47462	0.951	2.93008	-0.809	3.61361
PLAU	1.359	1.46009	2.266	3.81234	1.539	3.60433
TWF1	-2.151	2.29196	-2.01	1.33771	-0.159	3.60433
THEM6	N/A	0	N/A	0	0.466	3.59747
MYF6	0.178	4.65026	N/A	0	0.736	3.59411
HOXA5	-0.158	2.79151	0.301	2.61315	1.125	3.59363
ATF2	2.848	1.90382	0.609	1.4373	2.638	2.62344
MAZ	N/A	0	N/A	0	0.896	3.59363
MKNK1	N/A	0	1.982	3.9018	0.543	3.59281
LGALS7/LGALS7B	N/A	0	-0.243	3.68502	-0.115	3.59247
KDM5B	N/A	0	2.301	3.87386	-0.09	3.58948
SAMSN1	4.95	2.09035	3.207	1.35679	2.828	2.56324
BRD7	1.172	1.42525	0.402	3.70756	1.622	3.58072
IRGM	-5.613	4.44351	-3.528	1.08419	-2.784	2.56324
PRKRA	N/A	0	N/A	0	0.798	3.57955
SLC15A4	4.581	2.70066	0.9	6.15102	2.615	2.56134
Akt	2.347	1.66228	1.798	2.30806	2.23	2.54998
MACROH2A1	N/A	0	-2.028	2.0568	-1.213	3.55916
E2F3	N/A	0	-3.856	8.13376	-0.427	3.54676
MAVS	6.346	6.19596	4.716	2.4054	3.848	2.51817
IKZF1	-3.549	4.48	-1.982	3.64458	-1.569	3.54245
Tcf7	-3.389	3.9777	-0.282	1.45567	-2.391	2.50577
FGF19	N/A	0	0.314	1.42754	-0.38	3.52536
HMOX1	-1.129	2.30761	N/A	0	0.676	3.52036
PML	3.368	4.56363	3.454	5.33841	2.243	2.5049
SIN3A	0.478	1.76396	-0.277	1.45949	-1.238	3.48282
IL27	6.065	4.32697	2.959	3.00405	3.057	2.45077
SFTPA1	-1.632	1.43236	-2.263	3.51048	-2.928	2.44539
ADRA1A	1	3.09235	N/A	4.87505	N/A	3.47323
PLAG1	2.794	2.97801	1.803	1.33213	2.359	2.40981
TBK1	2.181	1.60793	1.096	1.93762	2.393	2.40682
VitaminD3-VDR-RXR	2.75	1.54599	2.17	2.53227	2.736	2.40316
LY6E	N/A	0	0.563	3.57542	-0.863	3.46041
TSPO	2.502	3.27668	1.89	0.37062	3.207	2.39448
GPR151	0.333	1.5464	2.449	2.0823	1.414	3.46041
IFNGR1	4.08	1.00988	0.713	3.0569	1.79	3.43755
LPIN1	N/A	0	-0.425	3.5719	-0.384	3.43633
CLOCK	-0.186	1.45902	N/A	0	-0.846	3.42742
BACH1	N/A	0	N/A	0	0.806	3.42393
IKBKB-DT	N/A	0	-0.425	3.4976	0.585	3.41865
HSPA9	0.158	2.49379	0.718	4.91832	0.971	3.4172
IL17C	2.22	2.68521	2.007	1.89071	2.209	2.37556
TNFRSF1A	1.842	1.3017	1.615	1.52329	2.019	2.35668
Ifnar	6.285	6.60942	3.269	2.14837	2.416	2.3213
KLF11	1.606	1.94823	-1.876	3.28573	0.073	3.41213
RXRA	0.193	2.65768	-1.293	5.7659	-0.886	3.4116
IL3	1.019	1.50209	0.97	3.30178	-0.205	3.40926
IFNB1	4.328	2.59005	1.244	1.32346	0.71	3.40453
IL33	3.64	4.20487	1.898	2.32733	1.615	3.40394
MMP1	1.505	1.6809	1.761	2.61098	0.967	3.40077
SQSTM1	N/A	0	-0.706	1.77626	-1.133	3.40077
BMP2	1.149	4.13667	3.047	2.5306	3.166	2.26747
H2AZ1	N/A	0	-3.5	10.9945	-1.633	3.38038
H1-2	N/A	0	N/A	0	0.721	3.3678
mir-320	N/A	0	N/A	0	0.221	3.3678
SOD2	-0.357	1.40183	N/A	0	-1.236	3.36055
SYK/ZAP	1.327	1.91734	1.673	2.87122	1.673	3.35471
MAML1	1.294	1.38499	N/A	0	2.433	2.2487
HIVEP1	-4.74	6.16059	-3.494	4.53504	-2.892	2.22842
WRN	N/A	0	-1.987	2.48658	-1.904	3.32887
PAX3	1.111	4.32697	0.919	2.70867	-1.033	3.3277
GAPDH	-2.202	2.78894	N/A	0	0.222	3.31101
RGS2	N/A	0	0.258	1.36941	-1.528	3.31
RNF138	2.714	1.86515	2.052	2.95734	2.646	2.18953
RUNX1	0.943	1.73397	0.68	3.12516	0.567	3.30856
VTN	N/A	0	1.369	4.15868	1.369	3.30659
SORL1	2.177	1.74966	4.158	2.40792	3.024	2.18214
MAPT	2.161	1.49341	1.717	2.53743	1.755	3.30548
ADRA1D	N/A	2.39029	N/A	4.69756	N/A	3.29212
PROC	N/A	0	0.508	1.90951	0.452	3.29212
BCAP31	N/A	0	N/A	0	-0.083	3.29212
Collagen type IV	N/A	0	0.447	2.64612	0.378	3.29076
SIN3B	N/A	0	N/A	1.38484	N/A	3.29076
Srebp	N/A	0	1	1.38484	-1.256	3.29076
mir-181	-2.451	1.44599	-1.198	3.0415	-1.673	3.28067
E2F5	N/A	0	N/A	5.00643	N/A	3.28051
RIPK2	6.004	3.65448	2.954	1.50748	2.058	2.16561
STEAP3	-0.816	2.96454	-2.345	1.12195	-2.887	2.1631
NOTCH1	0.036	4.24904	0.658	6.21799	1.133	3.27383
EGR3	-1.87	1.12527	-1.015	3.54413	-1.37	3.26441
Growth hormone	2.407	0.844791	1.178	3.02128	1.191	3.25927
HBB	-2.345	1.94098	-1.912	2.65465	-1.414	3.24879
AHR	2.18	4.91189	0.551	4.66962	-0.586	3.24299
mir-10	-3.791	1.72598	N/A	0	-1.166	3.24007
ELK1	N/A	0	-0.131	1.45869	1.064	3.23893
HNF1B	2.174	1.95181	0.09	4.63803	0.525	3.23864
IL10	-1.517	2.72653	-0.763	6.35382	0.329	3.23798
miR-16-5p (and other miRNAs w/seed AGCAGCA)	N/A	0	-0.314	3.22801	-1.214	3.21941
HDAC2	-0.918	3.05202	-0.317	2.82492	-1.474	3.21897
GNB1	N/A	0	-1.698	2.42066	-1.664	3.2189
USP7	2.305	1.44702	0.524	1.98971	0.555	3.2189
mir-204	N/A	0	1.941	0.677519	0.582	3.2189
RARA	1.075	3.90797	-1.963	5.64668	-2.006	2.15833
BMP4	2.465	2.08108	3.653	1.72313	4.751	2.13909
TLR7	5.768	3.05096	3.019	1.08102	3.234	2.13646
IFNA2	6.405	8.33653	3.898	4.14215	1.756	3.18749
CD24	N/A	0	-1.029	4.28881	0.074	3.18436
TICAM1	6.454	3.02564	4.172	3.59783	3.477	2.04878
BMP10	0.562	2.12642	0.538	2.58317	2.254	2.04781
HSPB8	N/A	0	N/A	0	1.444	3.18323
IFNL1	5.848	5.90181	3.185	2.98	2.054	2.02711
IL-17f dimer	N/A	0	2.646	3.27703	1.89	3.1754
FOXL2	3.81	1.38426	2.947	0.71987	2.539	2.02711
ARG1	-0.605	2.71971	N/A	0	1.054	3.1754
mir-127	N/A	0	N/A	0	-0.419	3.1754
IL1RN	-4.624	2.10939	-1.798	4.01918	-2.229	2.02086
miR-30c-5p (and other miRNAs w/seed GUAAACA)	-2.944	1.35096	-1.571	1.9149	-1.726	3.17409
RET	2.272	3.12945	1.804	2.51493	2.532	2.0126
MAP3K8	0.276	1.49316	2.208	2.74961	1.806	3.15478
DCAF1	-2.739	1.45152	-1.294	2.58814	-0.792	3.14342
IRF8	1.347	2.3246	0.81	3.08086	2.58	1.99845
SOX6	N/A	0	1.442	1.44446	1.313	3.14342
USP18	-3.529	1.90713	-2.27	2.10623	-2.937	1.97901
GNRH	N/A	0	0.873	2.1337	1.538	3.13236
PBX1	2.322	1.93939	N/A	0	2.425	1.952
ARNT	1.139	2.22915	-0.016	1.88377	2.162	1.94794
SMARCB1	3.97	5.67318	4.318	7.76933	2.876	1.90017
SYK	0.656	2.56611	-0.439	2.97156	0.516	3.12977
IL18	4.363	1.75688	2.812	1.21422	3.395	1.88187
STX18	3.212	1.31765	-2.335	7.4233	2.524	1.85061
RETNLB	N/A	0	3.017	3.77393	1.308	3.10383
CAMP	3.163	3.63729	2.712	1.71061	3.328	1.85061
TKT	1.446	1.4152	0.068	2.17941	0.537	3.1029
IL26	N/A	0	N/A	2.17941	1.977	3.1029
PRTN3	N/A	0	-1.208	2.17941	-1.545	3.1029
NEK7	N/A	0	N/A	1.34672	1.342	3.1029
CYP4F2	1.452	1.4152	N/A	0	0.625	3.1029
SRPK1	N/A	0	N/A	0	-1.067	3.1029
IgG2a	0.956	1.75647	-0.283	1.55759	-0.243	3.09737
PTGER1	N/A	0	0.105	1.55759	1.769	3.09737
TLR3	5.439	3.11059	4.469	2.81286	3.661	1.84258
GFI1	-3.737	2.91171	-2.902	3.35248	-1.302	3.09065
PIM1	1.705	1.97677	-0.155	4.73772	0.159	3.08658
KDM1A	-1.519	5.41389	-4.154	3.43903	-2.432	1.82498
CXCL8	N/A	0	3.076	0.636859	-0.678	3.07195
EHF	1.905	1.97804	2.197	4.64651	0.525	3.07181
MED1	2.28	2.46281	-1.608	5.50049	-2.594	1.81929
KCNIP3	-1.018	2.84995	-0.661	5.36333	-1.035	3.06058
CRNDE	1.235	1.712	0.115	1.91199	2	1.81019
BCR (complex)	5.638	1.69903	-0.324	3.15462	-0.178	3.05223
REL	3.19	3.99275	0.125	3.98684	1.501	3.05102
APC	N/A	0	-0.199	1.41673	0.008	3.04839
TNFSF10	3.584	2.41617	2.901	2.60621	3.027	1.80691
ITGAM	2.031	1.30386	1.78	3.6191	2.147	1.76199
IGFBP2	1.651	1.78027	0.408	3.20141	0.806	3.03628
INAVA	N/A	0	N/A	3.08362	N/A	3.03369
USP50	N/A	0	N/A	1.60649	N/A	3.03369
ZNF300	N/A	0	N/A	1.60649	N/A	3.03369
RPS6KA	N/A	0	N/A	0	N/A	3.03369
YES1	N/A	0	N/A	0	N/A	3.03369
NSUN6	N/A	0	0	2.58588	1.508	3.02805
IRS1	1.378	2.35571	0.68	6.71354	-0.803	3.02658
USP8	-4.49	3.83808	-2.06	1.18019	-2.246	1.7272
PTGER2	N/A	0	-2.922	10.8895	-0.049	3.01719
AGER	1.885	0.367418	2.099	0	1.853	3.01708
CASP1	-0.792	1.33019	0.958	5.08096	1.074	3.01552
ABL1	N/A	0	0.84	3.16371	0.904	3.01552
RBM5	N/A	0	N/A	0	-0.546	3.01552
NFIX	1.024	2.17966	0.128	1.37437	-0.287	3.01396
FDX1	0.183	1.3355	N/A	0	-0.426	3.01396
HCAR2	N/A	0	0.816	2.33122	-0.522	2.99951
MIRLET7	N/A	0	-0.557	2.33122	-0.943	2.99951
KLK5	2.828	1.54237	2	1.16529	2.236	1.69944
ARHGDIG	0	1.38499	N/A	0	-1.134	2.99951
NEIL2	-1.706	1.32897	-1.254	2.31576	-0.97	2.99291
PIAS1	N/A	0	1.169	1.58033	-1.01	2.99291
SPI1	4.197	2.70353	3.086	4.18834	3.21	1.6989
Fibrin	N/A	0	0	2.39465	-0.277	2.98591
Pde4	N/A	0	-1.23	2.39465	-0.083	2.98591
ITGA11	N/A	0	1.969	0.785332	0.378	2.98591
CRTC1	1.311	2.56646	N/A	0	0.113	2.98591
PRL	3.979	3.67262	2.383	2.4074	1.823	2.97692
SOX4	1.184	2.72865	1.461	3.91537	1.202	2.97275
TAF4	-2.26	3.47958	-2.21	0.539853	-2.053	1.63891
HTT	2.331	2.10198	-0.742	2.80799	0.816	2.96984
LIN28A	-0.302	3.10873	-1.029	6.84549	0.361	2.95652
TAF1D	0.816	1.38141	-2.219	2.48658	-2	1.6286
GABARAPL1	1.291	2.18517	2.333	2.47802	1.897	2.95376
mir-101	-1.437	1.86515	-2.191	2.28102	-2.414	1.60801
WAKMAR1	N/A	0	1.234	1.93154	0.632	2.95376
TAF6	N/A	0	N/A	0	N/A	2.95376
miR-18a-5p (and other miRNAs w/seed AAGGUGC)	-2.573	1.86515	-1.963	0.737396	-2.391	1.60801
ERG	1.917	5.48645	-0.729	3.56718	-1.177	2.94829
IL15	3.843	2.48869	0.83	1.84724	0.628	2.94487
IRF4	-0.994	1.43637	0.411	3.23396	-0.736	2.94411
NRP2	0.152	1.51675	1.067	3.00328	1.067	2.93944
RBM3	N/A	0	1.951	3.00328	0.75	2.93944
NCOR1	-3.604	2.08606	-2.345	1.18293	-2.013	1.5972
VAMP3	N/A	0	-0.762	3.00328	-0.849	2.93944
PYDC1	N/A	0	N/A	1.87704	0.577	2.93944
SPON2	N/A	0	N/A	1.87704	1.969	2.93944
Gm35986	N/A	0	N/A	0	1.987	2.93944
PMVK	N/A	0	N/A	0	-1	2.93944
IL12 (complex)	2.781	1.90478	2.296	1.43445	1.535	2.9354
DGCR8	N/A	0	0.258	2.10242	-1.08	2.935
NCR2	1.4	1.88521	1.404	2.33122	2.213	1.59358
RBCK1	N/A	0	-1.067	3.68347	N/A	2.92794
IL21	5.526	4.29951	3.792	2.27023	3.406	1.56527
IDO1	N/A	0	-1.897	0.774383	0.313	2.92794
PLG	N/A	0	3.177	1.88357	1.001	2.9268
Activin (family)	2.118	2.52935	3.904	2.59343	2.877	1.56153
SUMO3	-2.35	1.68183	N/A	0	-2.157	1.55721
IFNLR1	N/A	2.651	N/A	2.04053	N/A	2.92404
TNFSF13B	1.394	1.80771	1.523	1.65852	2.575	1.49421
PRDM1	-1.371	4.99507	0.092	2.29291	-0.906	2.92272
TLE3	N/A	0	N/A	0	0.651	2.91986
INS	0.177	2.57988	-0.665	2.8598	1.666	2.91641
PRKAA2	-2.471	2.2288	-1.671	1.41193	-2.052	1.49421
GNA15	N/A	2.53114	N/A	2.74845	N/A	2.91049
FCER1G	1.667	1.47416	2.195	0.774383	2.58	1.43545
CFTR	N/A	0	0.273	1.62089	-0.554	2.9041
FOSL1	N/A	0	-0.169	1.62089	0.268	2.9041
MTOR	1.87	1.91898	1.517	4.88592	0.787	2.89513
PLCE1	N/A	0	1.46	2.15302	1.709	2.8916
F10	N/A	0	N/A	0	1.378	2.8916
GABARAPL2	1.069	2.50389	2.121	2.37529	1.667	2.89149
RYR2	0.718	2.02512	0.816	1.30826	1	2.89149
CNR2	N/A	0	0.447	1.30826	0.239	2.89149
INPP5F	N/A	0	N/A	0	N/A	2.89149
MAGI1	-4.008	3.69256	4.116	6.01024	1.265	2.89054
FANCC	N/A	0	0	2.60772	-0.555	2.8819
GNA14	N/A	0	N/A	2.18939	N/A	2.8819
TFAP2C	N/A	0	-1.224	5.65007	-0.947	2.86219
S1PR4	0.3	1.3682	N/A	0	3.162	1.41862
LGALS3	N/A	0	0.979	3.89653	-1.059	2.85849
RPL13A	-2.646	1.55248	-1	1.44416	-2	1.39087
PTAFR	N/A	0	-1.224	2.95734	-0.354	2.84828
ADCY	N/A	0	0.816	2.28102	1.624	2.84828
SMURF2	N/A	0	-1.027	1.68222	-0.92	2.84828
SMPD1	2.133	1.87354	0.578	3.28512	2.144	1.37131
IL1R1	N/A	0	2.915	3.00949	1.977	2.84057
PTK2	N/A	0	2.355	2.54589	1.697	2.84057
GPER1	N/A	0	0.993	2.11785	0.491	2.84057
SHH	2.77	1.64482	1.687	1.53182	1.434	2.83973
ROBO3	0.263	3.57631	1.387	2.91433	1.342	2.83821
PPOX	0.853	1.40249	N/A	0	-2.219	1.32361
EIF3A	-0.971	1.8348	N/A	0	0.316	2.83821
ATF5	N/A	0	N/A	0	-0.13	2.83821
GPC1	N/A	0	N/A	0	1.342	2.83821
S100A16	N/A	0	N/A	0	1.183	2.83821
CTSK	1.219	2.24747	1.4	3.76008	1.091	2.83786
DDX17	N/A	0	-0.547	2.93657	-0.218	2.83786
PDCD4	N/A	0	-0.663	2.20185	-0.943	2.83786
SLC29A1	N/A	0	1.633	2.20185	1.134	2.83786
NEDD4	-2.55	2.87013	-2	1.01763	-1.408	2.83786
Angiotensin II receptor type 1	N/A	0	N/A	0	1.673	2.83786
RRM2	N/A	0	N/A	0	-0.537	2.83786
ROR1	N/A	0	-1.147	2.98092	0.018	2.83577
AGTR1	0.605	2.12896	-0.493	1.5417	0.156	2.83577
Ngf	1.454	1.35387	2.691	2.13516	2.908	1.30882
CDK19	-2.656	1.68224	N/A	0	0.316	2.81998
CAPN3	2.828	1.92228	1.342	2.01137	2	1.29
ATG7	0.555	2.12532	-1.927	4.73202	-1.569	2.80739
Ifn	5.548	3.11217	2.772	0.947925	3.084	1.27928
IRF1	5.852	3.07779	2.926	2.24873	3.001	1.17664
YY1	N/A	0	-0.513	8.73934	-0.362	2.79239
GATA4	0.899	3.16642	-0.64	4.28104	-1.319	2.78623
MYOD1	3.947	2.4659	0.155	8.96809	1.767	2.78237
RACK1	-1.986	2.84182	-1.636	2.27723	-0.863	2.77544
CGAS	4.069	2.651	2.448	1.59756	2.058	1.12759
LLGL2	N/A	0	0.707	2.27723	1.667	2.77544
TAF4B	N/A	0	2.162	1.72683	1.121	2.77544
TSC22D3	N/A	0	0.079	4.03383	-0.798	2.77312
EIF2AK4	-0.067	1.4475	N/A	0	-0.352	2.77312
SMAD2	1.276	2.82874	1.936	2.29348	1.924	2.77124
CD38	N/A	0	1.915	2.40374	0.842	2.76825
MMP9	-0.287	3.08705	N/A	0	-0.325	2.76825
TAL1	-1.192	1.50484	-3.496	5.56705	-2.112	1.09773
CLDN7	-0.402	2.82874	-0.863	1.6844	-2.252	1.04993
ZEB1	-2.354	1.04758	0.209	2.60375	0.978	2.75715
RPSA	-4.148	5.34578	-1.805	4.69756	-1.906	2.75056
Hsp27	0.968	1.67602	0.296	2.37895	1.505	2.75056
ADRA1B	1	1.67602	N/A	1.90951	N/A	2.75056
ADORA2B	N/A	0	N/A	0	0.832	2.75056
RNF31	-1	1.79249	-0.469	1.37629	-0.301	2.74957
ADCYAP1	1.886	0.870377	2.403	1.39238	-0.144	2.74877
KLF5	N/A	0	-1.33	2.22534	-1.723	2.74562
TAB1	-3.181	2.79967	-2.417	4.91006	-0.616	2.74471
GSR	N/A	0	0.788	1.7823	-0.632	2.74471
TCF3	2.235	1.5412	4.965	8.26011	2.759	1.03994
FAT1	0.391	1.57769	2.447	3.40433	2.213	0.987745
LPL	N/A	0	1.828	0.940692	0.737	2.73072
E2F1	N/A	0	-1.891	8.82507	-0.122	2.72906
SOX2	2.489	8.79796	0.293	3.58631	0.143	2.72264
ADAMTS12	-1.849	2.5277	N/A	0	-2.219	0.987745
miR-29b-3p (and other miRNAs w/seed AGCACCA)	-1.534	1.87146	N/A	0	-2.632	0.9478
LMO2	-0.154	3.47964	-0.565	2.31868	0.372	2.70888
NFIC	N/A	0	-0.111	2.21656	-0.229	2.70776
GTF2I	N/A	0	1	2.01137	N/A	2.70693
MAFF	2.2	1.37593	N/A	1.34203	0.6	2.70693
PDCD10	N/A	0	N/A	0	-1.741	2.70693
SFRP1	N/A	0	0.676	4.53504	-0.465	2.69593
ANXA1	N/A	0	-0.504	2.84651	-1.829	2.69593
CBX5	-4.529	2.89703	-2.683	2.70659	-2	0.908409
BDNF	2.577	3.56448	1.548	3.81318	-0.545	2.68983
DUSP5	N/A	0	-0.447	1.46913	-1.89	2.68863
Cyp2c70	N/A	0	N/A	0	-1.195	2.68863
ATM	2.103	1.46009	1.14	3.32012	1.963	2.68578
SERPINA1	N/A	0	0.484	1.33771	0.718	2.68578
TRAIP	-2.908	1.72991	-1.77	1.37437	-2.176	0.881939
NLRX1	-3.421	2.55158	-1.944	1.62007	-2.125	0.852606
DUSP11	-2.642	3.021	-2	0.892503	-2	0.847777
CHI3L1	N/A	0	N/A	2.30623	N/A	2.66826
GABARAP	1.069	2.17926	2.121	2.18418	1.667	2.66529
CTSB	N/A	0	1.131	2.18418	1.476	2.66529
PTGES	N/A	0	0.169	1.93399	-0.507	2.65966
CBX7	-2.08	1.60017	-2.236	0.88504	-2.236	0.833832
RORA	N/A	0	-1.448	1.89097	-0.765	2.65075
PBRM1	1.474	1.50997	2.164	3.98232	1.897	2.65048
SELPLG	N/A	0	2.534	3.98232	1.554	2.65048
NTRK3	2.576	2.22776	1.124	3.36006	0.751	2.65048
THBS1	N/A	0	-0.845	1.35385	0.197	2.65048
RAC1	N/A	0	0.444	2.87265	1.06	2.6497
SUMO1	N/A	0	-0.883	2.21413	-1.546	2.647
AIM2	-1.377	1.79585	-0.065	1.71271	-0.782	2.647
OTUB1	N/A	0	N/A	0	1.043	2.647
SIRT1	-3.399	5.45191	-1.987	3.4875	-0.833	2.64082
STAT5B	1.476	2.4702	1.05	1.59518	-0.358	2.63962
26s Proteasome	-2.123	1.46972	-1.92	4.15624	-2.07	0.807084
CEBPE	2.176	1.65479	1.813	3.93458	2.62	0.787072
POU2AF1	1.861	2.59484	2.137	1.58533	2.083	0.781902
IKBKG	5.152	1.84573	N/A	0	1.618	2.62767
POU2F2	N/A	0	1.956	1.74006	0.536	2.62344
HMGXB4	2.53	1.55917	N/A	0	2	0.742928
MTDH	-1.377	1.98771	-0.927	2.2565	N/A	2.62137
INHBA	1.401	2.00713	0.264	5.22424	0.505	2.61687
SFRP5	N/A	0	0.277	2.68592	1.387	2.6112
NLRP1	N/A	0	N/A	1.82758	N/A	2.6112
PTCSC3	N/A	0	0.064	1.82758	-0.398	2.6112
S100P	N/A	0	N/A	1.82758	N/A	2.6112
FGFR3	0.418	2.01628	N/A	0	2.236	0.737804
JMJD1C	N/A	0	N/A	0	N/A	2.6112
G protein alpha i	4.06	2.29196	2.535	2.42831	3.148	0.715989
H2AB3 (includes others)	4.69	2.80794	2.887	2.65094	2.646	0.646815
HDGF	N/A	0	2.216	3.88846	1.98	2.60641
sphingomyelinase	N/A	0	1.951	2.66889	1.951	2.60641
CCDC50	N/A	0	N/A	1.66515	-1.932	2.60641
IL18RAP	N/A	0	N/A	1.66515	N/A	2.60641
MUC2	N/A	0	N/A	1.66515	N/A	2.60641
TCIM	N/A	0	N/A	1.66515	1.969	2.60641
TPSD1	N/A	0	N/A	1.66515	1.982	2.60641
FUT7	1.432	2.00756	N/A	0	1.98	2.60641
PRCP	0.447	2.00756	N/A	0	1.964	2.60641
HNRNPR	N/A	0	N/A	0	0	2.60641
LPAR2	N/A	0	N/A	0	1.969	2.60641
MEFV	N/A	0	N/A	0	0.684	2.60641
EIF4B	-1.89	0.381786	-1.633	1.51885	-1.414	2.59781
ADAMTSL2	0.455	2.47928	-1.616	1.64754	-2.121	0.643821
IL17R	N/A	0	N/A	0	0.104	2.59781
SIRT2	N/A	0	N/A	0	-0.563	2.59781
Trp53cor1	N/A	0	N/A	0	0.355	2.59781
QKI	-2.906	1.62873	-0.394	1.4946	-1.43	2.59525
SERPINA6	0	3.40297	N/A	0	N/A	2.59485
RETN	N/A	0	1.559	4.31568	0.414	2.59058
mir-96	1.304	5.42835	0.552	2.10975	2.449	0.565201
TAC1	2.188	1.72106	2.23	1.14481	2.565	0.434703
IL24	2.363	1.80736	N/A	0	0.958	2.58872
PSMB11	-1.374	1.57027	-3.332	0.73216	-2.366	0
STIM1	-0.311	1.31425	N/A	0	1.861	2.57213
EFNA3	0	5.04951	-0.971	2.69703	-1.554	2.56493
XBP1	N/A	0	4.495	4.06871	4.391	7.72301
HMG20A	N/A	0	1.54	3.9593	2.121	7.70803
E2F2	N/A	0	-2.187	5.85569	-0.318	2.56272
IL6ST	N/A	0	N/A	0	-0.951	2.56272
IKBKB	N/A	0	3.96	7.59287	3.521	7.36772
UXT	N/A	0	2.099	3.31576	1.14	2.56061
KNG1	1.304	1.62548	2.931	2.67548	1.731	2.56061
IRF9	3.353	4.56273	1.666	2.33398	0.971	2.56026
FBXO32	N/A	0	0.075	1.96143	-0.074	2.56026
DDX5	N/A	0	-2.669	1.86196	-2.934	7.21835
ETV4	1.569	2.48749	1.007	2.1337	0.912	2.55347
SOCS6	-0.302	2.40761	1.414	3.40428	0.378	2.55032
S1PR1	N/A	0	0.463	1.38484	0.416	2.55032
Usp17la (includes others)	N/A	0	1.195	1.38484	1.698	2.55032
COL18A1	N/A	0	-2.467	2.45885	-2.578	6.68418
IPMK	N/A	0	1.772	3.20141	1.58	2.54852
PRKAA	1.578	1.4862	2.072	2.22998	1.45	2.54852
CRP	N/A	0	1.793	0.790466	0.043	2.54852
ADRB	-0.864	2.38513	0.474	1.84879	1.864	2.54259
HDAC11	N/A	0	-0.106	3.4709	0.156	2.53991
GPR37	N/A	0	-1.342	1.88298	-0.728	2.53991
PSEN1	N/A	0	N/A	0	0.7	2.53751
SALL4	1.344	2.24316	-1.338	6.20259	-1.732	2.53445
KIF3A	N/A	0	N/A	0	2.605	6.45945
Ttc39aos1	-4.131	3.54236	-1.429	2.23391	-1.498	2.5234
STAR	-1.569	3.13494	-0.905	1.45949	1.069	2.5234
LIF	2.823	1.00964	1.016	2.27511	1.363	2.51893
LETMD1	N/A	0	-2.599	4.1847	-2.945	6.40982
TIMP3	-0.78	1.71054	0.262	3.17661	-1.086	2.51183
MYO6	N/A	0	3	2.38709	3.266	6.13131
NFYB	0.218	2.02814	N/A	3.6361	-0.831	2.50965
ATF4	N/A	0	0.869	2.64432	2.046	6.07436
mir-133	N/A	0	-1.129	1.85397	-1.244	2.50926
MAF	N/A	0	0.515	1.49861	-0.439	2.50926
ELL2	N/A	0	3.464	3.65363	3.153	5.88714
YAP1	3.451	1.16655	-0.049	6.86723	2.487	5.86785
IL11	-0.053	1.75252	0.678	2.67144	0.348	2.50336
FST	2.402	1.26721	0.802	1.88357	-0.053	2.50336
SETBP1	N/A	0	N/A	0	N/A	2.50336
RXRB	-0.196	2.14742	-1.762	2.17148	-0.853	2.49146
IGF2	N/A	0	1.819	6.20259	2.688	5.79529
CCN1	N/A	0	2.479	4.82113	2.346	5.62957
NR1I2	N/A	0	0.938	1.52539	0.09	2.48381
HSPB1	N/A	0	-1.966	4.81766	-1.244	2.48348
FABP5	-0.696	2.34672	0.378	1.97979	0.014	2.48348
CD300LF	N/A	0	-2	0.612278	-1.96	2.48348
BMP	N/A	0	N/A	0	1.463	2.48348
CNGA3	N/A	0	N/A	0	-0.388	2.48348
EPCAM	N/A	0	N/A	0	-0.932	2.48255
MAP2K4	N/A	0	1.887	2.16717	1.828	2.47812
WBP2	0.926	1.47194	-0.97	2.69238	-0.182	2.47566
Pdgf (complex)	N/A	0	2.773	3.84859	2.516	5.52819
Irgm1	-4.856	3.7439	-0.823	5.9271	-0.832	2.46793
Carlr	N/A	1.36668	N/A	2.51321	N/A	2.46457
ADAMDEC1	N/A	0	N/A	2.51321	N/A	2.46457
COL1A2	N/A	0	N/A	2.51321	N/A	2.46457
GBP5	N/A	0	N/A	2.51321	N/A	2.46457
BK Channel	N/A	0	N/A	1.33324	N/A	2.46457
GZMA	N/A	0	N/A	1.33324	N/A	2.46457
HOXB8	N/A	0	N/A	1.33324	N/A	2.46457
IL20RA	N/A	0	N/A	1.33324	N/A	2.46457
IMMP2L	N/A	0	N/A	1.33324	N/A	2.46457
MEP1A	N/A	0	N/A	1.33324	N/A	2.46457
mir-766	N/A	0	N/A	1.33324	N/A	2.46457
USP17L22 (includes others)	N/A	0	N/A	1.33324	N/A	2.46457
VRK2	N/A	0	N/A	1.33324	N/A	2.46457
CHIA	N/A	0	N/A	0	N/A	2.46457
HS6ST2	N/A	0	N/A	0	N/A	2.46457
mir-542	N/A	0	N/A	0	N/A	2.46457
PDE8A	N/A	0	N/A	0	N/A	2.46457
PSMD7	N/A	0	N/A	0	N/A	2.46457
RGS5-217	N/A	0	N/A	0	N/A	2.46457
STK16	N/A	0	N/A	0	N/A	2.46457
JAG2	-1.74	1.57476	-1.578	4.48073	-0.285	2.46384
SELP	N/A	0	1.803	2.58588	1.151	2.46384
IMMT	N/A	0	-2.36	2.05667	-1.765	2.46384
FOXO4	N/A	0	0.46	2.25891	2.209	5.31024
MAPK3	N/A	0	2.579	1.70455	3.313	5.11265
OTX2	1.348	3.40709	N/A	0	-0.301	2.45805
SCAP	N/A	0	N/A	0	-2.184	5.00227
Hsp90 (family)	N/A	0	-1.215	1.58251	-0.049	2.45644
MYOCD	1.55	1.69082	N/A	0	-0.09	2.45644
PTPN3	N/A	0	3.067	4.9346	3.035	4.78675
LYN	N/A	0	-1.152	2.62193	-1.369	2.44863
BMP6	1.757	0.75544	1.137	5.06524	2.267	4.77828
CIP2A	N/A	0	-1.485	1.80532	-0.48	2.44796
AR	2.274	3.99917	0.445	3.47667	-0.421	2.44759
MAP2K5	N/A	0	N/A	0	-2.64	4.66639
CTBP1	-1.97	1.32838	-2.359	3.09016	-0.522	2.43747
HYAL1	0	1.32838	3.051	3.09016	1.732	2.43747
RAC2	N/A	0	N/A	0	N/A	2.43747
RPS6KA5	N/A	0	0.703	5.89177	0.861	2.4217
ADRB3	N/A	0	1.65	2.51606	1.97	2.4217
GNA13	N/A	0	1.97	0.836906	1	2.4217
S100A8	1.08	4.44836	N/A	0	1.73	2.42028
CHGA	N/A	0	-1.387	2.48658	-1.387	2.41324
CCDC88A	N/A	0	-1.961	1.68446	-1.961	2.41324
CAT	N/A	0	-2.257	1.75064	-2.205	4.61141
PDE10A	N/A	0	0	1.68446	-0.447	2.41324
ELN	N/A	0	N/A	0	N/A	2.41324
SERPINB3	N/A	0	N/A	0	1.446	2.41324
IFNA1/IFNA13	3.53	1.90713	0.588	1.69828	1.151	2.40981
RAS	N/A	0	1.727	4.43997	2.73	4.56755
HDAC3	N/A	0	-1.969	2.97156	-1.062	2.40682
CXCL12	N/A	0	2.451	3.70085	3.187	4.35701
NPM1	N/A	0	2.741	4.28886	2.783	4.35206
PPP2CA	-0.053	2.19583	2.726	3.50744	0.777	2.39448
SH3TC2	N/A	0	-2	0.541923	-2.111	4.31568
MEF2C	3.2	2.05936	N/A	0	-0.347	2.393
Creb	2.273	2.29531	1.968	3.19763	0.611	2.39233
VCP	N/A	0	1.342	3.97377	0.447	2.3882
miR-9-5p (and other miRNAs w/seed CUUUGGU)	N/A	0	-0.792	1.41595	0.643	2.3882
CNOT3	-0.881	2.0858	-0.555	1.76595	-0.896	2.38787
IL5	N/A	0	2.895	3.53664	2.958	4.30456
LMNA	0.752	1.86201	0.051	4.00836	0.788	2.38666
MYB	2.241	2.34429	-0.787	2.63371	-0.427	2.38384
ATP7B	N/A	0	0	2.49846	-1.265	2.37789
OMA1	N/A	0	-1.51	1.52167	-0.711	2.37789
MYC	3.765	1.27348	-4.043	10.9284	-2.218	4.28771
MAP2K2	0.424	1.72991	-0.095	1.89071	-0.9	2.37556
IAPP	N/A	0	N/A	1.89071	N/A	2.37556
SLC2A1	N/A	0	1.026	1.89071	1.941	2.37556
XIAP	N/A	0	0.059	1.89071	0.568	2.37556
GPNMB	0.508	1.72991	-0.277	1.37437	0.015	2.37556
ACE	N/A	0	1.732	1.37437	0.762	2.37556
HMGA2	N/A	0	-1.744	5.22843	-0.61	2.36609
STK11	N/A	0	-0.795	3.25779	-2.176	4.23051
CCN5	1.571	1.84026	1.311	3.5517	-1.362	2.36551
ID2	-0.811	4.35901	0.294	3.1904	-0.699	2.35866
KITLG	N/A	0	1.93	3.31117	2.501	4.12528
MAPKAPK2	N/A	0	0.573	1.64754	1.294	2.3435
NEUROD1	N/A	0	N/A	0	-0.234	2.3435
AMPK	N/A	0	0.538	4.51101	0.847	2.34135
EEF1A1	N/A	0	-1.192	3.4976	N/A	2.3402
EEF2K	1.231	1.67489	0.927	2.40134	0	2.3402
Gm20703	-2.236	1.67489	-2	2.40134	-1	2.3402
HMGCR	N/A	0	-1.067	2.40134	-1.982	2.3402
PLA2G5	N/A	0	1.098	2.40134	1.098	2.3402
TIGAR	N/A	0	-1.941	2.40134	-1.941	2.3402
CDK6	N/A	0	3.022	3.65254	2.879	3.83017
IL36RN	N/A	0	N/A	1.49201	-1	2.3402
LTBP4	N/A	0	N/A	1.49201	-1.987	2.3402
NME2	N/A	0	N/A	1.49201	0.156	2.3402
ZNF382	N/A	0	N/A	1.49201	-0.152	2.3402
TSC22D1	N/A	0	N/A	1.66515	2.236	3.80809
EGR4	N/A	0	N/A	0	0.762	2.3402
GADD45GIP1	N/A	0	N/A	0	1	2.3402
HS6ST1	N/A	0	N/A	0	1.998	2.3402
miR-140-5p (and other miRNAs w/seed AGUGGUU)	N/A	0	N/A	0	-1.982	2.3402
SMARCA1	N/A	0	N/A	0	N/A	2.3402
WNT7B	N/A	0	N/A	0	0.152	2.3402
C5AR1	N/A	0	1.973	2.48252	1.994	2.33261
TSH	N/A	0	N/A	0	-0.456	2.33261
STAT5A	-0.574	2.86039	0.724	4.26602	-0.467	2.33042
EGLN1	N/A	0	N/A	0	-0.756	2.32992
MED13	N/A	0	0.447	1.97382	-1	2.32662
IRAK1	N/A	0	2.125	1.71594	2.029	3.70145
MAP4K4	N/A	0	3.144	2.51132	1.828	2.31746
mir-122	N/A	0	0.961	1.78006	-0.967	2.30431
EPHX2	N/A	0	-0.218	1.77215	-0.73	2.30173
cytokine	N/A	0	3.352	2.0014	4.205	3.7004
CCK	N/A	0	N/A	0	-0.445	2.30173
MPZ	N/A	0	N/A	0	N/A	2.30173
PDGFC	N/A	0	N/A	0	0.487	2.30173
SUPT20H	N/A	0	N/A	0	-1.195	2.30173
YTHDF1	N/A	0	-0.718	2.43048	-0.6	2.29586
CCN2	N/A	0	2.385	2.13932	1.392	2.29501
RNA polymerase II	N/A	3.22909	N/A	6.61721	N/A	2.29411
TCL1A	-0.133	2.25171	N/A	0	N/A	2.29012
NEDD9	N/A	0	N/A	0	1.213	2.29012
PIK3CA	1.712	3.93743	-0.617	4.09484	N/A	2.28592
FLCN	-2.588	1.62626	-1.078	1.3459	0.999	2.28419
RARB	2.553	2.18207	1.466	1.99914	-0.641	2.28395
Gsk3	N/A	0	1.253	2.44141	1.307	2.27941
HIC1	-0.332	2.03523	1.201	1.98971	0.24	2.27912
LATS2	-2.168	3.12078	-1.554	1.98971	0.087	2.27912
SND1	-1.969	1.65287	N/A	3.6191	N/A	2.27557
ANXA2	N/A	0	-0.054	1.85517	-0.445	2.27557
GATA2-AS1	N/A	0	N/A	0	-0.447	2.27557
MFSD2A	N/A	0	N/A	0	1.066	2.27557
RBL2	N/A	0	3.829	9.75694	1.041	2.27429
SIRT6	N/A	0	-0.599	2.13406	0.527	2.27394
IFT88	N/A	0	N/A	0	2.134	3.64251
GRP	N/A	0	0.336	2.37529	0.976	2.27353
STK26	N/A	0	0.816	1.30826	0.707	2.27353
NCOR2	-1.253	3.3256	-2.188	3.32012	-1.698	2.27309
CRH	0.376	1.71491	1.992	1.33771	0.732	2.27309
F3	N/A	0	2.728	1.586	3.275	3.58198
AMFR	N/A	0	N/A	0	-2.985	3.58072
HNRNPA2B1	-0.232	1.56551	N/A	3.49775	N/A	2.26392
mir-223	-0.238	1.38873	0.25	2.79941	0.73	2.26392
mir-155	-3.166	1.22383	-1.147	2.79941	-1.178	2.26392
TNC	1.242	1.3695	2.719	6.10087	1.769	2.2528
METTL1	N/A	0	-1.249	2.33122	-1.156	2.2487
ELF3-AS1	N/A	0	3.511	6.98916	2.747	3.56173
CNOT6L	N/A	0	0.447	1.65875	-0.816	2.2487
NRP1	N/A	0	-0.447	1.65875	-1.408	2.2487
p85 (pik3r)	N/A	0	N/A	1.65875	1.741	2.2487
CSDE1	0.104	1.38499	N/A	0	0.57	2.2487
EREG	2.098	1.38499	N/A	0	1.568	2.2487
hemoglobin	0.496	1.38499	N/A	0	0.371	2.2487
IGF1R	N/A	0	2.619	3.13522	2.939	3.53508
miR-155-5p (miRNAs w/seed UAAUGCU)	N/A	0	-3.538	4.92563	-2.204	3.48341
GLI2	1.638	1.77264	1.462	2.78116	0.962	2.24403
Ppp2c	-1.134	1.75647	0.239	4.1847	-0.277	2.23841
PCBP1	N/A	0	N/A	2.31036	-0.247	2.23841
PTPRJ	N/A	0	2.673	4.22346	2.673	3.47232
PPP5C	N/A	0	-0.603	2.31036	-0.603	2.23841
NFAM1	N/A	0	1.067	1.55759	0.555	2.23841
TWIST	N/A	0	-0.849	1.55759	-1.067	2.23841
ADAP1	N/A	0	N/A	0	-0.447	2.23841
BPIFA1	N/A	0	N/A	0	-0.555	2.23841
CAPN2	N/A	0	N/A	0	-0.328	2.23841
CTNNBIP1	N/A	0	N/A	0	1.191	2.23841
FANCA	N/A	0	N/A	0	-1.067	2.23841
SOX11	N/A	0	N/A	0	1.21	2.23392
HOXD3	N/A	0	2.137	3.57542	2.795	3.46041
DCN	N/A	0	0.877	3.37132	0.428	2.22842
HDL	1.891	0.517491	-0.238	1.5176	1.209	2.22842
EIF2S1	N/A	0	N/A	0	N/A	2.22842
NAMPT	2.498	2.08606	-0.423	2.40724	1.323	2.22818
Histone h4	N/A	3.60746	N/A	5.94001	N/A	2.22641
ZEB2	N/A	0	-2.889	2.37136	-0.749	2.21764
PLA2G4A	N/A	0	2.575	2.78588	2.18	3.46041
ACSL4	2.887	0.911314	0.083	2.35664	0.17	2.2166
TOR1AIP1	3.638	1.96349	-2.828	7.93597	-0.632	2.21621
IGF2BP1	-1.868	1.29065	0.817	1.40745	0.775	2.21621
ASAH1	N/A	0	N/A	0	-0.326	2.21621
miR-124-3p (and other miRNAs w/seed AAGGCAC)	-5.563	2.61896	1.784	2.74145	0.456	2.21526
EFNA1	-0.449	6.61661	0.653	2.36068	-0.466	2.21378
PGF	N/A	0	1.895	3.57152	2.047	3.4172
ADIPOQ	N/A	0	1.466	2.99473	0.599	2.20307
UQCC3	N/A	0	N/A	0	N/A	2.19575
ERBB4	N/A	0	-0.509	3.16433	-1.526	2.19006
RLN2	N/A	0	-1.041	3.70756	-0.657	2.18953
SH3PXD2A-AS1	N/A	0	1	3.70756	1.134	2.18953
NLRC5	2.4	2.36914	2.126	2.95734	1.855	2.18953
mir-25	N/A	0	-2.2	0.469146	-2.305	3.4172
ARRB2	N/A	0	N/A	0	-2.592	3.4172
NT5E	-2.157	1.42525	-1.698	2.28102	-1.937	2.18953
TGFB1I1	N/A	0	0.98	1.68222	0.918	2.18953
IL37	N/A	0	-1.952	0.737396	-1.998	2.18953
Cbp/p300	N/A	0	N/A	0	1.611	2.18953
ELK4	N/A	0	N/A	0	N/A	2.18953
SFTPC	N/A	1.91734	N/A	1.32664	N/A	2.18915
STRA8	2.828	3.30726	1.134	1.32664	1	2.18915
ESRRG	N/A	0	N/A	0	0.491	2.18915
GNRH1	1.974	1.16943	1.984	0.580062	3.277	3.40077
TWIST2	-1.014	1.58217	-1.311	2.81038	1.187	2.18156
TFAP4	0.272	1.90918	-1.455	2.30623	-1.484	2.18156
CPE	N/A	0	N/A	0	1.453	2.17692
Rb	N/A	0	3.093	6.9439	0.974	2.17501
CD40LG	5.512	2.811	2.601	4.40818	1.88	2.17115
IFI16	N/A	0	2.506	3.55814	2.988	3.34811
Il3	2.19	1.32897	0.753	1.93141	-0.028	2.16355
Stat3-Stat3	N/A	0	1.764	1.4689	1.083	2.1631
CCL5	N/A	0	2.914	4.52526	2.443	3.30875
ID3	0	2.52124	-0.172	2.67854	-0.69	2.16086
LACTB	N/A	0	-2.376	2.78164	-2.563	3.30659
PTPN6	N/A	0	0.208	1.5417	-1.019	2.1567
Smad	N/A	0	2.859	4.17252	2.576	3.28051
LAMA4	N/A	0	N/A	0	-0.475	2.1486
TCF	N/A	2.88873	N/A	2.30581	N/A	2.14162
TET1	-1.051	1.75886	N/A	0	-0.333	2.14162
Laminin (complex)	N/A	0	1.017	3.36006	-0.016	2.1401
CLEC4E	N/A	0	1.981	0.651145	2.377	3.28051
MYBL2	N/A	0	-3.321	7.28873	-2.327	3.2031
SEMA7A	N/A	0	2.345	4.01406	2.538	3.18323
INHA	N/A	0	-1.769	1.66779	-1.995	2.13857
LDB1	-0.034	4.92707	-0.574	2.01858	0.349	2.13777
NOSTRIN	N/A	0	-2.415	1.13085	-2.356	3.18323
Sos	N/A	1.5921	N/A	1.6268	N/A	2.12533
PTTG1	N/A	0	1.447	4.54732	1.074	2.12458
KDM5A	N/A	0	2.6	1.14915	2.091	3.18007
PTGIS	1.539	1.70647	N/A	0	0.64	2.12073
GPR132	N/A	0	N/A	0	0.391	2.12073
PANX1	N/A	0	N/A	0	1.016	2.12073
PROM1	N/A	0	N/A	0	0.816	2.12073
SCP2	N/A	0	N/A	0	0.447	2.12073
B3GALT2	N/A	0	-0.447	3.18044	-1	2.11961
DES	N/A	1.4152	N/A	2.17941	N/A	2.11961
APC/APC2	N/A	0	1	2.17941	1.103	2.11961
IL4I1	N/A	0	0	2.17941	-1	2.11961
PRSS8	N/A	0	1.067	2.17941	1.98	2.11961
IL22RA1	N/A	0	N/A	1.34672	N/A	2.11961
mir-873	N/A	0	N/A	1.34672	1.131	2.11961
TRG	N/A	0	N/A	1.34672	N/A	2.11961
CD3E	N/A	0	-1.359	5.39046	0.117	2.11546
MDM2	N/A	0	-0.099	3.91553	-0.147	2.11546
LATS1	-2.758	3.86641	-1.066	1.38621	0.094	2.11278
FGFR4	-0.062	2.64303	-1.437	3.11241	-0.711	2.11077
FGF7	N/A	0	N/A	0	0.808	2.11077
GH1	N/A	0	0.746	2.29348	1.482	2.10726
CORT	N/A	0	-2.208	2.21413	-1.081	2.10657
GAB2	N/A	0	1.942	1.27073	1.18	2.10657
NGF	1.653	1.51446	N/A	0	1.417	2.10512
SERPINC1	1.782	0.716832	1.477	1.76595	2.06	3.1754
ZNF281	N/A	0	-0.954	3.20141	0.333	2.09982
ITGB1	1.821	0.795598	0.92	3.80861	2.127	3.17409
BMPR2	N/A	0	0.653	3.83821	2.061	3.11844
ABCA1	N/A	0	N/A	0	0.359	2.09982
POLB	N/A	0	-1.074	3.44669	N/A	2.09938
EIF3I	N/A	0	N/A	2.14675	N/A	2.09938
GNL2	N/A	0	N/A	2.14675	N/A	2.09938
PYHIN1	N/A	0	N/A	2.14675	N/A	2.09938
VPS37A	-2.236	3.14093	N/A	0	N/A	2.09938
Cpla2	N/A	0	N/A	0	N/A	2.09938
FENDRR	N/A	0	N/A	0	N/A	2.09938
IgG2b	N/A	0	N/A	0	N/A	2.09938
miR-542-5p (miRNAs w/seed CGGGGAU)	N/A	0	N/A	0	N/A	2.09938
PELI2	N/A	0	N/A	0	N/A	2.09938
RAR-RXR	N/A	0	N/A	0	N/A	2.09938
SEMA6A	N/A	0	N/A	0	N/A	2.09938
SPRY4	N/A	0	N/A	0	N/A	2.09938
Tlr12	N/A	0	N/A	0	N/A	2.09938
STS	0.174	1.3691	1.528	3.44064	1.633	2.0853
SLC22A5	N/A	0	0.647	2.18418	0.563	2.0853
Nuclear factor 1	N/A	0	N/A	0	1.067	2.0853
PTPN22	N/A	0	N/A	0	-1.416	2.0853
CCL3	N/A	0	2.596	4.34531	1.998	2.08435
UBE3A	N/A	0	-1.98	1.59796	-1.106	2.08435
ITGB4	1.891	0.661239	2.2	1.10214	1.628	2.08435
Nppb	N/A	0	-2	0.692765	0.378	2.08435
TRA2B	1.867	1.71513	N/A	0	1.118	2.08435
Ptprd	N/A	0	0	2.97981	-0.447	2.08244
Rac	N/A	0	N/A	2.15302	N/A	2.08244
growth factor	2	0.663391	1	1.44416	1.342	2.08244
Ck2 alpha	N/A	0	N/A	0	-0.14	2.08244
JUP	N/A	0	N/A	0	0.842	2.08244
WNT3	N/A	0	N/A	0	-0.13	2.08244
ANGPT2	2.064	1.63159	2.348	2.86222	1.965	2.07789
TNIP1	N/A	0	-2.779	1.30243	-2.91	3.11038
TXNRD1	N/A	0	0.822	1.30243	-0.508	2.06692
PIN1	N/A	0	2.29	2.44141	3.081	3.10383
PARP1	2.313	2.84566	1.987	2.56407	1.096	2.05257
Notch	0.977	4.81677	0.567	4.79937	1.274	2.04878
PEX5L	N/A	0	N/A	0	2.425	3.09737
F2RL1	N/A	0	2.975	3.28896	2.798	3.07181
Igm	N/A	0	0.911	1.45671	0.246	2.04697
TXN	N/A	0	0.899	2.16807	1.5	2.04635
IL11RA	1.255	1.4086	2.2	1.7298	N/A	2.04635
ODC1	N/A	0	0.662	2.62417	0.577	2.03848
CUL3	N/A	0	N/A	0	-1.242	2.03848
MECP2	N/A	0	-1.689	1.55232	-1.722	2.03467
PTX3	-2.347	0.255958	-0.701	2.67699	-0.18	2.0276
CTF1	N/A	0	N/A	0	0.492	2.0276
INSIG2	N/A	0	2.176	1.65875	2.586	2.99951
TANK	N/A	0	N/A	0	0.579	2.0276
IL17a dimer	N/A	0	2.714	3.09646	2.188	2.98591
TGFB3	N/A	0	1.778	4.45794	2.881	2.97105
AKAP10	N/A	0	N/A	2.05558	N/A	2.0223
Cofilin	N/A	0	N/A	2.05558	N/A	2.0223
CRADD	N/A	0	N/A	2.05558	N/A	2.0223
CRTAP	N/A	0	N/A	2.05558	N/A	2.0223
DIPK1C	N/A	0	N/A	2.05558	N/A	2.0223
Gm12250	N/A	0	N/A	2.05558	N/A	2.0223
Inflammasome (Nalp3, Asc, Casp1)	N/A	0	N/A	2.05558	N/A	2.0223
KRT18	N/A	0	N/A	2.05558	N/A	2.0223
LAMA3	N/A	0	N/A	2.05558	N/A	2.0223
mir-331	N/A	0	N/A	2.05558	N/A	2.0223
NEK4	N/A	0	N/A	2.05558	N/A	2.0223
Par	N/A	0	N/A	2.05558	N/A	2.0223
POLDIP3	N/A	0	N/A	2.05558	N/A	2.0223
SPHKAP	N/A	0	N/A	2.05558	N/A	2.0223
USP42	N/A	0	N/A	2.05558	N/A	2.0223
ZFYVE16	N/A	0	N/A	2.05558	N/A	2.0223
AFAP1L2	N/A	0	N/A	0	N/A	2.0223
API5	N/A	0	N/A	0	N/A	2.0223
CCNT2	N/A	0	N/A	0	N/A	2.0223
CTDNEP1	N/A	0	N/A	0	N/A	2.0223
DCDC2	N/A	0	N/A	0	N/A	2.0223
GPC2	N/A	0	N/A	0	N/A	2.0223
GPR32	N/A	0	N/A	0	N/A	2.0223
ING5	N/A	0	N/A	0	N/A	2.0223
LPCAT1	N/A	0	N/A	0	N/A	2.0223
LPIN2	N/A	0	N/A	0	N/A	2.0223
MIB2	N/A	0	N/A	0	N/A	2.0223
MUC20-OT1	N/A	0	N/A	0	N/A	2.0223
Pdgfra-Pdgfrb	N/A	0	N/A	0	N/A	2.0223
PTPA	N/A	0	N/A	0	N/A	2.0223
RANBP2	N/A	0	N/A	0	N/A	2.0223
SENP5	N/A	0	N/A	0	N/A	2.0223
TMEM9B	N/A	0	N/A	0	N/A	2.0223
ZNF224	N/A	0	N/A	0	N/A	2.0223
MAOA	N/A	0	2.407	4.46035	2.549	2.95376
SERPINB7	-0.144	2.85266	N/A	0	-0.853	2.02086
NfkB-RelA	N/A	0	1.934	2.47802	2.005	2.95376
Brd4	3.459	1.53317	2.891	0.827413	-0.471	2.01045
NOD1	N/A	0	2.178	2.0823	1.951	2.00258
BIRC2	N/A	0	-0.818	1.46913	0.152	2.00258
TNFAIP8	N/A	0	-0.651	1.46913	-1.698	2.00258
OPA1	N/A	0	N/A	0	-1.454	2.00258
PLCG1	N/A	0	N/A	0	-1.026	2.00258
TPR	N/A	0	1.192	3.00328	2	2.93944
PCLAF	N/A	0	-3.894	11.5366	-1.722	1.99832
Fc gamma receptor	N/A	0	-0.231	2.09576	0.082	1.99832
TGFB2	1.861	1.06772	3.292	1.55348	2.888	2.93192
SAA	N/A	0	2.428	1.11783	2.461	2.92794
ETV7	-3.207	2.49093	-2.236	1.13085	-1.633	1.99832
Smad2/3	N/A	0	2.236	1.53873	2.4	2.9268
CTBP2	N/A	0	N/A	0	0	1.99832
NEUROG1	N/A	0	N/A	0	-2.324	2.9122
mir-21	N/A	0	1.601	4.81276	0.223	1.99725
ARG2	N/A	0	N/A	1.6556	N/A	1.99651
ATP2B2	N/A	0	N/A	0	-0.102	1.99651
EPHA2	N/A	0	N/A	0	0.183	1.99651
CUX1	N/A	0	-1.772	2.99066	-0.973	1.99422
TREM2	1.356	3.98208	-0.189	1.75793	0.453	1.99422
SHC1	-0.209	3.18748	-0.366	1.41595	0.61	1.99422
MIR17HG	N/A	0	-2.101	2.1713	-1.697	1.98964
GAS5	N/A	0	1.058	3.40433	1.157	1.98554
RIPK3	N/A	0	2.09	3.40433	1.896	1.98554
CD36	N/A	0	2.274	1.15419	2.988	2.90429
IL36B	N/A	0	N/A	0	2.404	2.84828
BIRC3	-0.262	1.57769	N/A	0	0.464	1.98554
BPIFB1	N/A	0	N/A	0	-0.547	1.98554
MAT1A	N/A	0	N/A	0	-1.418	1.98554
E2F6	N/A	0	-0.522	5.19689	-1.081	1.98375
ROCK2	0.504	1.34184	-0.176	1.72665	1.51	1.98375
NANOG	2.344	3.15705	0.052	2.19498	-0.152	1.98336
CLEC14A	N/A	0	-1.977	1.99078	-2.215	2.83821
PRKAG3	N/A	0	N/A	0	N/A	1.98042
NFYA	N/A	0	-0.796	2.91977	-0.25	1.98001
PIK3R1	N/A	0	0.948	2.91977	0.966	1.98001
MYOC	N/A	0	N/A	1.7834	1.546	1.98001
RPTOR	N/A	0	-0.471	1.87115	-2.207	2.82613
MAP2K7	N/A	0	1.715	2.10623	1.109	1.97901
CLEC11A	N/A	0	N/A	0	N/A	1.97901
MAP3K7	0.884	1.79	0.225	2.49696	1.002	1.95994
RICTOR	N/A	0	N/A	0	1.225	1.95385
GJA1	N/A	0	0.313	3.16768	-0.788	1.952
CXCR3	N/A	0	0.475	2.58588	-0.396	1.952
KRT17	2.365	1.25089	2.473	2.05667	1.235	1.952
RC3H2	N/A	0	-0.59	2.05667	-1.406	1.952
SERPINE2	N/A	0	-2.18	1.58257	-1.526	1.952
MSTN	N/A	0	0.818	2.99066	2.111	2.81492
IL-1R	N/A	0	3.071	1.28945	3.206	2.80382
GNB2	N/A	0	N/A	0	N/A	1.952
IRAK4	N/A	0	2.354	1.15978	2.331	2.79904
CLEC7A	N/A	0	1.415	2.27723	2.398	2.77544
Map3k7	2.552	2.71749	N/A	0	1.789	1.94283
TOPBP1	N/A	0	-1.478	3.68413	-1.997	1.94216
YWHAQ	1.942	1.37593	1.498	2.01137	1.452	1.94216
FOXG1	N/A	0	-0.808	2.01137	-0.358	1.94216
OCLN	N/A	0	0.555	2.01137	0.555	1.94216
mir-373	-1.63	1.37593	-1.987	1.34203	-1.543	1.94216
RNF187	N/A	0	-2.516	1.74691	-3.621	2.73731
FFAR4	-1.778	1.37593	N/A	0	-1.077	1.94216
FGF18	1.237	1.92228	N/A	0	1.406	1.94216
AFAP1-AS1	N/A	0	N/A	0	0.389	1.94216
miR-19b-3p (and other miRNAs w/seed GUGCAAA)	N/A	0	-1.719	2.17442	-2.178	2.71918
NHLH2	N/A	0	N/A	0	0.651	1.94216
PACS1	N/A	0	N/A	0	-0.277	1.94216
SNORD22	N/A	0	N/A	0	N/A	1.94216
CGA	N/A	0	N/A	0	0.393	1.94128
B4GALT6	N/A	0	2.224	2.91433	1.987	1.93231
CXCL13	N/A	0	1.109	1.99078	N/A	1.93231
LGALS8	N/A	0	1.934	1.99078	1.934	1.93231
TMEM120A	2.611	2.6174	N/A	0	0.811	1.93231
AFP	N/A	0	N/A	0	0.927	1.93231
HTR7	N/A	0	N/A	0	1.982	1.93231
IL18BP	N/A	0	N/A	0	-0.849	1.93231
ITGA4	N/A	0	N/A	0	N/A	1.93231
KAT7	N/A	0	N/A	0	-1.067	1.93231
LILRB3	N/A	0	N/A	0	-1.98	1.93231
mir-217	N/A	0	N/A	0	N/A	1.93231
TEF	N/A	0	N/A	0	0.958	1.93231
TERF2	N/A	0	N/A	0	0.326	1.93231
THBD	N/A	0	N/A	0	0.995	1.93231
TCF20	N/A	0	N/A	0	-1.155	1.92954
FOXP1	N/A	0	N/A	0	-1.238	1.92875
CDK9	2.265	1.81538	0.254	4.02982	1.343	1.92135
BNIP3L	N/A	0	2.84	3.4792	1.155	1.92135
CLIC4	2.209	2.18051	1.309	3.00641	1.073	1.92012
CNOT7	-2.425	3.92686	-1	2.57439	N/A	1.91563
ICMT	N/A	0	N/A	2.01165	N/A	1.91563
SSRP1	N/A	0	N/A	2.01165	N/A	1.91563
PLAGL1	1.6	2.81577	1.387	1.5116	1.067	1.91563
Jnk	N/A	0	2.858	3.30245	2.669	2.71718
mir-182	0.344	3.25128	-0.688	3.30086	1.956	1.91205
SOX10	N/A	0	N/A	0	-2.028	2.69593
NR1H2	N/A	0	-0.534	1.44891	-0.273	1.89988
CHEK1	-1.406	1.40249	-1.728	4.24275	-0.963	1.89311
TXNIP	2.663	0	2.087	1.55064	2.202	2.65966
ST8SIA1	-0.552	1.86866	-0.842	1.97144	-0.054	1.89311
MSI2	-0.097	3.021	-1.35	1.38484	-0.697	1.89311
STAP2	N/A	0	-0.274	1.38484	-0.072	1.89311
DLX3	-1.414	1.86866	N/A	0	-1.411	1.89311
ADORA3	N/A	0	N/A	0	1.633	1.89311
CYBA	N/A	0	N/A	0	2.2	2.6112
DKK1	N/A	0	-1.177	1.66681	-0.198	1.89275
TRPC1	1.121	1.45152	2.158	2.58814	0.964	1.89254
DTX1	N/A	0	-1.026	1.97979	-1.026	1.89254
MAFG	-0.243	1.45152	N/A	0	N/A	1.89254
BCL2	1.96	1.0123	N/A	0	1.241	1.88944
MBOAT7	N/A	0	N/A	0	2.219	2.6112
SMARCA5	-2.931	2.13731	-2.524	1.49147	0.218	1.87796
WWTR1	-1.258	2.428	-1.739	2.06944	-1.785	1.87726
KL	0.735	2.32488	N/A	0	-0.254	1.87684
CASR	3.861	2.81074	-0.744	5.06376	0.933	1.87588
IRF2	2.245	1.47194	0.551	5.06376	0.978	1.87588
APOA1	N/A	0	N/A	0	-0.79	1.86542
GMNN	-3.02	1.9033	N/A	0	-1.604	1.86529
CAMK4	N/A	0	1.949	1.5417	1.768	1.86349
HNF4G	N/A	0	N/A	0	-1	1.86349
PBLD	N/A	0	N/A	0	-2.213	2.6112
PNO1	N/A	0	1.58	1.51885	2.041	2.59781
ROCK	N/A	0	1.782	1.97748	0.922	1.86013
BAX	2.261	2.43186	1.673	1.56797	1.913	1.86013
Fcer1	N/A	0	1.224	1.50437	2.429	2.59058
POR	N/A	0	N/A	0	2.07	2.5898
EGLN	-2.769	2.09943	-1.682	2.62971	-1.772	1.8483
PKM	N/A	0	N/A	0	-0.238	1.84491
Nfat (family)	N/A	0	2.085	1.44891	2.633	2.58146
CYBB	N/A	0	2.54	3.92112	2.378	2.55347
METTL14	N/A	0	-2.19	0.677679	-1.836	1.83695
NKX2-1	N/A	0	N/A	0	-1.746	1.83664
F13A1	N/A	0	1.964	3.00328	N/A	1.83093
USP15	N/A	0	-1.993	3.00328	N/A	1.83093
ACSL1	0	1.51675	N/A	1.87704	N/A	1.83093
NLRP10	N/A	1.51675	N/A	1.87704	N/A	1.83093
VAV	1.22	2.45757	N/A	1.87704	N/A	1.83093
ENT	N/A	0	N/A	1.87704	N/A	1.83093
Fendrr	N/A	0	N/A	1.87704	N/A	1.83093
FSTL3	N/A	0	N/A	1.87704	N/A	1.83093
G0S2	N/A	0	N/A	1.87704	N/A	1.83093
LILRA5	N/A	0	N/A	1.87704	N/A	1.83093
mir-149	N/A	0	N/A	1.87704	N/A	1.83093
mir-361	N/A	0	N/A	1.87704	N/A	1.83093
mir-708	N/A	0	N/A	1.87704	N/A	1.83093
RPS20	N/A	0	N/A	1.87704	N/A	1.83093
SERPIND1	N/A	0	N/A	1.87704	N/A	1.83093
CIB2	0.095	1.51675	N/A	0	N/A	1.83093
CCL15	N/A	0	N/A	0	N/A	1.83093
CERS5	N/A	0	N/A	0	N/A	1.83093
DSPP	N/A	0	N/A	0	N/A	1.83093
FLT4	N/A	0	N/A	0	N/A	1.83093
GPR37L1	N/A	0	N/A	0	N/A	1.83093
Hrg	N/A	0	N/A	0	N/A	1.83093
IKBIP	N/A	0	N/A	0	N/A	1.83093
NEFL	N/A	0	N/A	0	N/A	1.83093
NEK10	N/A	0	N/A	0	N/A	1.83093
OPRK1	N/A	0	N/A	0	N/A	1.83093
P110	N/A	0	N/A	0	N/A	1.83093
PLSCR1	N/A	0	N/A	0	N/A	1.83093
RNF152	N/A	0	N/A	0	N/A	1.83093
RPRD1B	N/A	0	N/A	0	N/A	1.83093
SENP6	N/A	0	N/A	0	N/A	1.83093
SERCA	N/A	0	N/A	0	N/A	1.83093
SMPD2	N/A	0	N/A	0	N/A	1.83093
STK38	N/A	0	N/A	0	N/A	1.83093
TAB2	N/A	0	N/A	0	N/A	1.83093
TLR10	N/A	0	N/A	0	N/A	1.83093
mir-210	N/A	0	0.521	1.66259	-0.5	1.83003
KCNE3	N/A	0	N/A	0	N/A	1.82558
TNFAIP3	N/A	0	-1.495	3.15779	-2.907	2.5234
EPO	2.296	2.23884	-0.164	3.25779	-0.378	1.82165
JUND	N/A	0	N/A	0	-0.154	1.81963
ALB	N/A	0	2.557	2.65094	2.759	2.51183
Lh	N/A	0	0.477	2.97225	0.728	1.81853
CSK	N/A	0	0.479	3.4709	-0.555	1.81512
CH25H	N/A	0	-0.557	2.62526	0.392	1.81512
MAPK10	N/A	0	1.673	2.62526	1.467	1.81512
PNN	N/A	0	2.219	1.88298	1.387	1.81512
SHARPIN	N/A	0	-1.982	1.88298	-1.067	1.81512
TNFRSF25	N/A	0	-1.342	1.88298	-0.2	1.81512
ATG16L1	N/A	0	-1.964	1.24951	-1.964	1.81512
C1q	N/A	0	N/A	0	1.342	1.81512
IRAK2	N/A	0	N/A	0	1.165	1.81512
KLF17	N/A	0	N/A	0	N/A	1.81512
MS4A1	N/A	0	N/A	0	N/A	1.81512
PIAS4	N/A	0	N/A	0	-1.732	1.81512
POU3F1	N/A	0	N/A	0	N/A	1.81512
PPP2R5A	N/A	0	N/A	0	0.739	1.81512
SLC2A3	N/A	0	N/A	0	-0.391	1.81512
TRIM31	N/A	0	N/A	0	1.372	1.81512
TRPM7	N/A	0	N/A	0	N/A	1.81512
POU5F1	2.282	5.49729	-0.182	1.59577	-0.535	1.81439
RXRG	0.785	1.94097	N/A	1.93399	N/A	1.81116
STAT2	2.948	2.61601	2.201	0.651797	1.117	1.81116
GABPA	N/A	0	N/A	0	-0.714	1.81116
IRF2BP1	N/A	0	N/A	2.4145	N/A	1.81019
MAP2K3	N/A	0	1.942	1.85397	2.017	2.50926
ELF4	1.622	1.37958	0.384	1.46334	1.492	1.81019
NF1	N/A	0	2.186	0.469146	0.426	1.81019
PCSK9	N/A	0	N/A	0	-0.391	1.81019
TARDBP	N/A	0	N/A	0	-1.612	1.80839
MAPK14	N/A	0	4.224	2.48864	3.186	2.48496
ADORA2A	N/A	0	N/A	0	-0.825	1.80691
DDIT3	2.637	1.06093	0.5	2.28831	1.388	1.80665
miR-203a-3p (and other miRNAs w/seed UGAAAUG)	-2.468	1.3355	0	2.47877	-1.97	1.80486
LRP1B	N/A	0	0.055	1.89071	-1.941	1.80486
LRPAP1	N/A	0	-1.254	1.37437	-0.552	1.80486
ADA	N/A	0	-1.964	0.575939	-1.687	1.80486
BTRC	0.444	1.72991	N/A	0	1.118	1.80486
HEY1	N/A	0	N/A	0	-1.171	1.80486
RORC	N/A	0	3.121	0.760478	3.548	2.48491
USF1	N/A	0	1.621	2.69084	0.552	1.80186
MLX	N/A	0	0.065	1.90951	0.805	1.80061
SMAD1	N/A	0	2.396	1.48792	1.348	1.80061
ZNF217	N/A	0	N/A	0	-0.378	1.79637
AURKB	N/A	0	-2.772	3.24506	-0.956	1.79138
PINK1	N/A	0	-1.25	2.51606	-0.975	1.79138
Ras homolog	N/A	0	N/A	2.51606	0.391	1.79138
MTM1	-2.935	3.42857	-1.546	1.86833	-1.546	1.79138
YAP/TAZ	0.779	1.70639	-1.423	1.86833	-1.706	1.79138
mir-1	N/A	0	-1.37	2.0156	-2.412	2.473
ITGA6	N/A	0	N/A	0	-0.966	1.79138
mir-802	N/A	0	-1.279	1.68898	-1.504	1.77619
TLR5	N/A	0	2.053	1.90394	0.95	1.77571
Collagen type I (complex)	N/A	0	N/A	0	1.92	1.77571
EHMT1	3.558	6.4338	2.138	1.64045	1.213	1.77513
DDX25	0.388	1.60793	-0.966	1.36796	-0.418	1.77513
LIMA1	N/A	0	N/A	2.68592	N/A	1.77042
ELF2	N/A	0	N/A	1.82758	N/A	1.77042
AFF1	N/A	0	N/A	0	N/A	1.77042
EPHB1	N/A	0	N/A	0	1.987	1.77042
LTB4R2	N/A	0	N/A	0	0.762	1.77042
mir-874	N/A	0	N/A	0	1	1.77042
PPBP	N/A	0	N/A	0	1.987	1.77042
WIF1	N/A	0	N/A	0	-0.747	1.77042
HLX	-2.598	0	-0.73	3.87625	-2.209	2.46099
IRAK3	N/A	0	0.03	3.6191	-0.166	1.76199
CARD9	N/A	0	2.334	2.38604	1.283	1.76199
DDIT4	N/A	0	-0.055	2.38604	-0.64	1.76199
PSMD10	N/A	0	-1.781	2.38604	-1.32	1.76199
OAT	N/A	0	0.447	1.85517	-0.816	1.76199
IL17RA	2	2.97067	0.878	1.3853	0.526	1.76199
NPPB	N/A	0	N/A	0	2.157	2.46099
miR-221-3p (and other miRNAs w/seed GCUACAU)	N/A	0	-2.393	0.979919	-0.824	1.76199
OSMR	2.008	0.385289	N/A	0	1.294	1.7585
KLF3	N/A	0	0.156	1.50096	-0.457	1.75314
CISH	-2.232	1.26721	-0.877	1.53873	-1.474	1.74999
TCOF1	0.632	1.63722	N/A	0	0.816	1.74915
CCL20	1.098	1.60802	2.085	3.46379	0.552	1.74362
EFNA4	-0.067	5.52732	-0.632	2.33382	-1	1.74362
ARRB1	N/A	0	-1.195	2.33382	-0.447	1.74362
NHERF1	N/A	0	N/A	0	-0.266	1.74362
CALR	-1.825	0.603825	-0.034	2.30623	-0.189	1.74001
SCARB1	N/A	0	0.421	2.30623	0.616	1.74001
CELA3B	N/A	0	N/A	1.43612	N/A	1.74001
H1-6	1.826	1.94008	N/A	0	-0.775	1.73152
H1f1	1.826	1.94008	N/A	0	-0.775	1.73152
GAST	N/A	0	N/A	0	1.533	1.73152
MAP3K14	N/A	0	2.055	3.04322	2.784	2.45644
C3	N/A	0	1.579	2.23126	2.62	2.44863
BCL11B	N/A	0	N/A	0	-1.943	1.7272
NOS2	1.166	2.3088	1.989	3.04513	1.31	1.72305
DGKA	N/A	0	1.987	1.68446	2.224	2.41324
NPC2	-1.532	2.50389	-0.97	1.80651	-0.896	1.72206
RAD21L1	1.342	1.60017	N/A	1.80651	N/A	1.72206
STAG3	1.342	1.60017	N/A	1.80651	N/A	1.72206
ACLY	N/A	0	1.982	0.541923	0.482	1.72206
USP1	N/A	0	2	1.16529	2.449	2.38787
miR-205-5p (and other miRNAs w/seed CCUUCAU)	N/A	0	N/A	0	1.798	1.72206
ATP5IF1	N/A	0	N/A	1.82732	N/A	1.70739
PLN	N/A	1.48607	N/A	0	N/A	1.70739
CCND1	N/A	0	-2.191	8.13529	-0.683	1.70503
NR1I3	N/A	0	N/A	0	-0.935	1.7048
METTL3	2.219	2.39589	2.111	1.42034	0.457	1.70412
CST5	N/A	0	2.362	4.96155	0.973	1.70334
IL19	N/A	0	1.432	3.27703	N/A	1.69944
PURA	N/A	0	-0.447	3.27703	0	1.69944
DAB2IP	N/A	0	1.268	1.76595	0.017	1.69944
KRT8	N/A	0	1.506	1.76595	1.521	1.69944
MALT1	N/A	0	1.636	1.44689	2.937	2.36609
DKC1	N/A	0	N/A	1.49201	-2	2.3402
WWP2	-1.331	2.71971	N/A	0	-1.981	1.69944
COL6A1	N/A	0	N/A	0	0.707	1.69944
LAT	N/A	0	N/A	0	1.091	1.69944
USP9X	N/A	0	N/A	0	0.651	1.69944
ZDHHC7	N/A	0	N/A	0	N/A	1.69944
C4BP	N/A	0	N/A	0	-2	2.3402
PXDN	-0.302	2.02928	0.378	3.09646	-0.447	1.69657
FPR2	N/A	0	0.076	1.77215	0.703	1.69657
WFS1	N/A	0	-2	0.785332	-0.816	1.69657
ANGPTL4	N/A	0	N/A	0	0.03	1.69657
CREBZF	N/A	0	N/A	0	-0.721	1.69657
ETS	N/A	0	N/A	0	N/A	1.69657
MED12	N/A	0	N/A	0	1.472	1.69657
BIRC5	1.358	2.10319	-0.498	3.20141	-1.301	1.69164
Pln	N/A	1.4862	N/A	0	N/A	1.69164
CLEC4G	N/A	0	N/A	0	0.971	1.69164
FABP4	N/A	0	1.057	2.29816	1.325	1.69053
TFDP1	N/A	0	-0.651	2.29816	-0.339	1.69053
CBX3	N/A	0	N/A	1.7823	1.406	1.69053
miR-450a-5p (and other miRNAs w/seed UUUGCGA)	N/A	0	-0.378	1.32664	0	1.69053
NFIL3	N/A	0	N/A	0	-0.547	1.69053
C3AR1	N/A	0	0.311	2.72934	1.418	1.68157
OLR1	0.061	1.80736	0.535	1.7876	0.728	1.68157
KLF1	N/A	0	N/A	0	-0.555	1.68157
NRF1	1.518	2.25962	N/A	0	-0.178	1.67999
ERVW-1	N/A	0	2.425	1.77215	2.608	2.30173
USF2	N/A	0	N/A	0	-0.743	1.67999
BTK	N/A	0	2.564	1.82515	2.26	2.27394
SP110	-2.655	1.08211	-2.858	2.48166	-2.449	2.27268
NCOA3	N/A	0	0.117	2.14837	0.887	1.67159
mir-29	-0.533	1.51583	-0.683	1.51715	-1.479	1.67159
SUPT16H	N/A	0	N/A	0	-0.577	1.66827
UCHL1	N/A	0	1.521	1.45869	0.607	1.6607
GRIN1	N/A	0	-1.941	2.61098	-1.732	1.65778
IL32	N/A	0	1.257	1.77626	1.586	1.65778
BCL2L1	N/A	0	N/A	0	0.265	1.65778
IL25	N/A	0	N/A	0	-0.039	1.65778
HDAC5	N/A	0	0.194	1.7834	-1.022	1.64747
JINK1/2	N/A	0	1.213	2.89327	0.522	1.64376
HEIH	N/A	0	0.194	2.27723	1.134	1.64376
SMC1B	1.342	1.48019	N/A	1.72683	N/A	1.64376
PIMREG	1.34	1.88191	N/A	0	1.854	1.64376
BGN	N/A	0	N/A	0	-0.277	1.64376
CASP3	N/A	0	N/A	0	-1.069	1.64376
SMARCC1	N/A	0	N/A	0	0.2	1.64376
IRF3	6.292	3.75174	3.222	3.50311	0.719	1.64007
CLUH	-2.555	1.40774	0.076	2.16717	0	1.63905
RGS10	N/A	0	N/A	1.37622	N/A	1.63905
MNT	N/A	0	N/A	0	-1.265	1.63905
NR2F1	N/A	0	N/A	0	1.982	1.63905
MAX	N/A	0	-0.391	2.87023	-1.628	1.63891
CHD1	N/A	0	2.236	1.65875	2.449	2.2487
FOLR1	N/A	1.49955	N/A	0	N/A	1.63891
ZBTB7B	1.377	1.60195	0.604	1.41595	0.469	1.63405
SOX1	N/A	0	-1.89	0.272384	-1.387	1.63405
PPARGC1B	N/A	0	N/A	0	-1.224	1.63405
RB1CC1	N/A	0	1.67	4.48367	1.96	1.6286
MELK	0.849	1.38141	0.49	2.48658	1.029	1.6286
S100A7	N/A	0	N/A	0	2.433	2.2487
RBBP4	N/A	0	N/A	1.68446	N/A	1.6286
SH3KBP1	N/A	0	0	1.68446	0.849	1.6286
CLCA2	1.948	1.99466	N/A	0	-0.152	1.6286
GRB10	-1.89	1.99466	N/A	0	0.152	1.6286
TRIM25	0.02	1.38141	N/A	0	-1.188	1.6286
CCNT1	N/A	0	N/A	0	N/A	1.6286
Pdgfr	N/A	0	1	2.31036	2.219	2.23841
GPR68	2	0.51327	N/A	0	1	1.6286
MAP3K2	N/A	0	N/A	0	N/A	1.6286
miR-451a (and other miRNAs w/seed AACCGUU)	N/A	0	N/A	0	0.339	1.6286
PHF8	N/A	0	N/A	0	N/A	1.6286
PTGIR	N/A	0	N/A	0	1	1.6286
SLC10A1	N/A	0	N/A	0	N/A	1.6286
UNC5B	N/A	0	N/A	0	-1.067	1.6286
EFNA5	0.235	6.49099	0	2.65094	-0.632	1.6252
OVOL2	N/A	0	1.25	2.65094	0.975	1.6252
RNASEH2A	N/A	2.80794	N/A	1.7298	N/A	1.6252
ILK	N/A	0	0.635	1.3381	0.489	1.6252
LRP5	-0.891	1.4086	N/A	0	0.442	1.6252
FKBP5	-2.066	0.622258	0.426	3.38383	0	1.62234
FOSB	N/A	0	-1.51	2.21413	N/A	1.62234
mir-214	N/A	0	1.408	1.71271	-0.129	1.62234
RNASEL	N/A	0	1.725	1.71271	0.946	1.62234
IKZF2	-3.742	1.79585	N/A	0	-0.707	1.62234
EBF3	N/A	0	N/A	0	N/A	1.62234
miR-199a-3p (and other miRNAs w/seed CAGUAGU)	N/A	0	N/A	0	-1.126	1.62234
PRKCQ	N/A	0	N/A	0	0.812	1.62234
PTPN2	N/A	0	N/A	0	-1.528	1.62234
DNMT3A	-0.299	5.85462	-0.147	2.81498	0.029	1.62202
AKIRIN2	N/A	0	-0.087	2.66889	N/A	1.62028
CCNA2	N/A	0	N/A	2.66889	N/A	1.62028
GATAD2B	N/A	0	N/A	2.66889	N/A	1.62028
HLA-DQ	N/A	0	N/A	2.66889	N/A	1.62028
YWHAB	N/A	0	N/A	2.66889	N/A	1.62028
ASH1L	N/A	0	N/A	1.66515	N/A	1.62028
Cd209b	N/A	0	N/A	1.66515	N/A	1.62028
CD84	N/A	0	N/A	1.66515	N/A	1.62028
CLEC6A	N/A	0	N/A	1.66515	N/A	1.62028
DMTF1	N/A	0	N/A	1.66515	N/A	1.62028
MAEL	N/A	0	N/A	1.66515	N/A	1.62028
MED13L	N/A	0	N/A	1.66515	N/A	1.62028
NKRF	N/A	0	N/A	1.66515	N/A	1.62028
NUDT16L1	N/A	0	N/A	1.66515	N/A	1.62028
PDGFD	N/A	0	N/A	1.66515	N/A	1.62028
USP39	N/A	0	N/A	1.66515	N/A	1.62028
ADAM21	N/A	0	N/A	0	N/A	1.62028
DVL1	N/A	0	N/A	0	N/A	1.62028
EIF5A	N/A	0	N/A	0	N/A	1.62028
ETV2	N/A	0	N/A	0	N/A	1.62028
GAS1	N/A	0	N/A	0	N/A	1.62028
GNMT	N/A	0	N/A	0	N/A	1.62028
MAPKAPK5	N/A	0	N/A	0	N/A	1.62028
MFAP2	N/A	0	N/A	0	N/A	1.62028
miR-151-3p (and other miRNAs w/seed UAGACUG)	N/A	0	N/A	0	N/A	1.62028
PRMT7	N/A	0	N/A	0	N/A	1.62028
PROKR2	N/A	0	N/A	0	N/A	1.62028
SERPINA4	N/A	0	N/A	0	N/A	1.62028
SH2D5	N/A	0	N/A	0	N/A	1.62028
SHOX2	N/A	0	N/A	0	N/A	1.62028
Tlr11	N/A	0	N/A	0	N/A	1.62028
WNT16	N/A	0	N/A	0	N/A	1.62028
WNT2	N/A	0	N/A	0	N/A	1.62028
miR-92a-3p (and other miRNAs w/seed AUUGCAC)	N/A	0	-1.766	3.86894	-1.888	1.61839
KEAP1	1.113	2.10527	1.029	1.71594	1.973	1.61839
PLAT	N/A	0	1.577	1.71594	1.532	1.61839
CYP27B1	-0.819	2.10527	-0.478	1.30243	0.083	1.61839
NOD2	N/A	0	2.129	1.98045	2.227	2.21764
HMGB1	N/A	0	2.407	1.70092	3.513	2.20796
CYP7A1	N/A	0	-2.784	2.95734	-2.606	2.18953
miR-204-5p (and other miRNAs w/seed UCCCUUU)	N/A	0	N/A	0	-1.585	1.6096
mir-30	N/A	0	-0.302	2.29441	-2.327	2.15586
Ciap	N/A	0	-1.069	2.28102	-0.655	1.60801
SERPINA3	N/A	0	-1.6	1.68222	0.503	1.60801
CASP4	N/A	0	1.997	1.35385	2.568	2.1401
LILRB1	N/A	0	-1.982	0.737396	-1.353	1.60801
CTR9	N/A	0	N/A	0	0.816	1.60801
TRPV1	N/A	0	N/A	0	-1.179	1.60801
PPP3CA	1.797	1.43988	N/A	0	1.438	1.60037
RBPJ	2.094	2.26616	-0.793	1.81881	0.279	1.59896
mir-34	N/A	0	-1.589	2.67579	-2.177	2.13857
TYK2	3.245	3.28813	N/A	0	0.846	1.5984
MIR101	N/A	0	-1.518	1.56015	-2.213	2.12073
DICER1	N/A	0	N/A	0	-0.537	1.59603
NR2F2	N/A	0	N/A	0	-2.19	2.10111
TACR1	0.73	1.88521	0.914	1.65875	0.832	1.59358
PLC	N/A	0	0.447	1.65875	0.447	1.59358
ITGAV	N/A	0	2.596	2.22998	2.705	2.09982
CHEK2	1.23	1.88521	N/A	0	0.805	1.59358
C1QTNF1	N/A	0	N/A	0	-0.413	1.59358
C5AR2	N/A	0	N/A	0	0.287	1.59358
CIC	N/A	0	N/A	0	-0.664	1.59358
GAB1	N/A	0	N/A	0	1.963	1.59358
OTX1	N/A	0	N/A	0	N/A	1.59358
PITX1	N/A	0	N/A	0	0.192	1.59358
RAB2A	N/A	0	N/A	0	0.772	1.59358
KAT2B	N/A	0	2.931	1.42179	2.32	2.09982
RC3H1	-3.3	2.38646	-1.414	1.71177	-1.929	1.58934
LRP6	N/A	0	0.116	2.55435	-1.705	1.58813
UBR5	1.032	3.83135	0.125	1.33213	0.718	1.58813
CASP8	N/A	0	N/A	0	1.075	1.58813
KDM3A	N/A	0	2.073	1.71594	2.073	2.06692
NFYC	N/A	0	N/A	0	-1.51	1.58813
EBF1	N/A	0	-0.674	2.29729	1.524	1.58141
MAP2K1/2	N/A	0	1.247	3.51048	2.078	2.05927
PRKCZ	N/A	0	N/A	0	2.19	2.0276
PYCARD	N/A	0	2.38	2.09576	2.38	1.99832
NF-Y	N/A	0	1	1.38263	0.254	1.57579
EGLN2	-3.648	1.71622	1.89	0	0.954	1.57579
PLEC	N/A	1.88439	N/A	3.08362	N/A	1.57434
ELL	N/A	0	N/A	3.08362	N/A	1.57434
Inflammasome	N/A	0	N/A	3.08362	N/A	1.57434
ZNF451	N/A	0	N/A	3.08362	N/A	1.57434
HES6	N/A	1.88439	N/A	1.60649	N/A	1.57434
RHOBTB2	N/A	1.88439	N/A	1.60649	N/A	1.57434
atypical protein kinase C	N/A	0	N/A	1.60649	N/A	1.57434
BAG4	N/A	0	N/A	1.60649	N/A	1.57434
BASP1	N/A	0	N/A	1.60649	N/A	1.57434
BMP1	N/A	0	N/A	1.60649	N/A	1.57434
Ccdc50	N/A	0	N/A	1.60649	N/A	1.57434
CEACAM21	N/A	0	N/A	1.60649	N/A	1.57434
CEACAM6	N/A	0	N/A	1.60649	N/A	1.57434
CEACAM7	N/A	0	N/A	1.60649	N/A	1.57434
CHD1L	N/A	0	N/A	1.60649	N/A	1.57434
CNTFR	N/A	0	N/A	1.60649	N/A	1.57434
DOK2	N/A	0	N/A	1.60649	N/A	1.57434
GALNT14	N/A	0	N/A	1.60649	N/A	1.57434
HCG15	N/A	0	N/A	1.60649	N/A	1.57434
Il18r	N/A	0	N/A	1.60649	N/A	1.57434
K ATP Channel	N/A	0	N/A	1.60649	N/A	1.57434
LGR6	N/A	0	N/A	1.60649	N/A	1.57434
lipoxygenase	N/A	0	N/A	1.60649	N/A	1.57434
LRG1	N/A	0	N/A	1.60649	N/A	1.57434
MIR4505	N/A	0	N/A	1.60649	N/A	1.57434
MKNK2	N/A	0	N/A	1.60649	N/A	1.57434
MXD3	N/A	0	N/A	1.60649	N/A	1.57434
PDK	N/A	0	N/A	1.60649	N/A	1.57434
PELI3	N/A	0	N/A	1.60649	N/A	1.57434
PURB	N/A	0	N/A	1.60649	N/A	1.57434
RFFL	N/A	0	N/A	1.60649	N/A	1.57434
RPL23A	N/A	0	N/A	1.60649	N/A	1.57434
SIGLEC7	N/A	0	N/A	1.60649	N/A	1.57434
STRAP	N/A	0	N/A	1.60649	N/A	1.57434
Supt20	N/A	0	N/A	1.60649	N/A	1.57434
TAFA4	N/A	0	N/A	1.60649	N/A	1.57434
TCF4-CTNNβ	N/A	0	N/A	1.60649	N/A	1.57434
TRD	N/A	0	N/A	1.60649	N/A	1.57434
Trk Receptor	N/A	0	N/A	1.60649	N/A	1.57434
WDR82	N/A	0	N/A	1.60649	N/A	1.57434
ZDHHC12	N/A	0	N/A	1.60649	N/A	1.57434
FBXO45	N/A	1.88439	N/A	0	N/A	1.57434
TMEM208	N/A	1.88439	N/A	0	N/A	1.57434
ACTR2	N/A	0	N/A	0	N/A	1.57434
Aldosterone-MR dimer	N/A	0	N/A	0	N/A	1.57434
AP2B1	N/A	0	N/A	0	N/A	1.57434
BCLAF3	N/A	0	N/A	0	N/A	1.57434
CCT5	N/A	0	N/A	0	N/A	1.57434
CDCA3	N/A	0	N/A	0	N/A	1.57434
CIAO1	N/A	0	N/A	0	N/A	1.57434
CIAO2B	N/A	0	N/A	0	N/A	1.57434
COPS6	N/A	0	N/A	0	N/A	1.57434
CRIP2	N/A	0	N/A	0	N/A	1.57434
DEFA1 (includes others)	N/A	0	N/A	0	N/A	1.57434
DGKH	N/A	0	N/A	0	N/A	1.57434
DHCR7	N/A	0	N/A	0	N/A	1.57434
EIF4F	N/A	0	N/A	0	N/A	1.57434
EMP2	N/A	0	N/A	0	N/A	1.57434
ERC1	N/A	0	N/A	0	N/A	1.57434
FBXL16	N/A	0	N/A	0	N/A	1.57434
FOXO6	N/A	0	N/A	0	N/A	1.57434
GFRA2	N/A	0	N/A	0	N/A	1.57434
HOMER3-AS1	N/A	0	N/A	0	N/A	1.57434
HSD17B14	N/A	0	N/A	0	N/A	1.57434
HSPB3	N/A	0	N/A	0	N/A	1.57434
Hspg	N/A	0	N/A	0	N/A	1.57434
HYAL2	N/A	0	N/A	0	N/A	1.57434
Il3r	N/A	0	N/A	0	N/A	1.57434
INHBC	N/A	0	N/A	0	N/A	1.57434
JAM3	N/A	0	N/A	0	N/A	1.57434
KIF23	N/A	0	N/A	0	N/A	1.57434
KLHL21	N/A	0	N/A	0	N/A	1.57434
KRT5	N/A	0	N/A	0	N/A	1.57434
mir-1180	N/A	0	N/A	0	N/A	1.57434
miR-148b-5p (and other miRNAs w/seed AGUUCUG)	N/A	0	N/A	0	N/A	1.57434
miR-629-5p (miRNAs w/seed GGGUUUA)	N/A	0	N/A	0	N/A	1.57434
mir-920	N/A	0	N/A	0	N/A	1.57434
MIR100HG	N/A	0	N/A	0	N/A	1.57434
MLST8	N/A	0	N/A	0	N/A	1.57434
NIK	N/A	0	N/A	0	N/A	1.57434
PCDH1	N/A	0	N/A	0	N/A	1.57434
RNF32-DT	N/A	0	N/A	0	N/A	1.57434
SLC20A1	N/A	0	N/A	0	N/A	1.57434
SMURF	N/A	0	N/A	0	N/A	1.57434
SPOCK2	N/A	0	N/A	0	N/A	1.57434
SRGAP1	N/A	0	N/A	0	N/A	1.57434
STARD5	N/A	0	N/A	0	N/A	1.57434
STX6	N/A	0	N/A	0	N/A	1.57434
SYNPO	N/A	0	N/A	0	N/A	1.57434
TH17 Cytokine	N/A	0	N/A	0	N/A	1.57434
TLE4	N/A	0	N/A	0	N/A	1.57434
ABCB4	-1.67	1.32838	-2.626	2.10242	-1.62	1.5708
CDK5R1	0.905	1.74899	-0.333	2.78164	0.378	1.56963
CD47	N/A	0	1.71	1.65131	0.818	1.56963
NPPA	N/A	0	N/A	0	-0.193	1.56963
ACVR1C	N/A	0	1.964	1.57966	2.8	1.99832
TOX	1.524	2.42596	-2.35	9.22196	0.724	1.56282
TRIM24	-3.506	4.32017	-1.581	2.34588	-0.602	1.56208
NFKBIZ	N/A	0	1.983	0.452105	2.253	1.99832
LINC00941	N/A	0	-1.667	2.61315	0	1.55946
PTGS1	N/A	0	1.558	1.6556	0.78	1.55946
MAC	N/A	0	N/A	0	2.133	1.99832
UBE2I	N/A	0	N/A	0	-0.137	1.55721
S100A9	0.775	4.41178	N/A	0	0.505	1.55389
PALMD	N/A	0	2.778	2.70394	2.619	1.98554
ADAM12	N/A	0	N/A	0	-0.859	1.54582
FGFR1	0.251	1.43737	0.791	3.54413	1.226	1.54302
FBXO44	-4.536	4.13667	-3.638	4.6151	-1.508	1.53881
GIP	N/A	0	1.825	4.02982	-0.018	1.53881
KIT	-0.722	2.12532	-1.109	1.39868	N/A	1.52812
TASL	2.887	2.18857	2.63	2.17442	1.664	1.5251
CHCHD10	N/A	0	N/A	1.59796	N/A	1.5251
FGF4	2.1	0.952062	-0.218	1.59796	-0.339	1.5251
NTN1	N/A	0	-1.787	1.59796	-1.412	1.5251
HSD17B4	-1.066	1.30315	N/A	0	-0.816	1.5251
BCL2L11	N/A	0	N/A	0	0.743	1.5251
COMMD1	N/A	0	N/A	0	-0.816	1.5251
PCYT1A	N/A	0	N/A	0	1.664	1.5251
BCOR	N/A	0	-1	2.50162	-1.342	1.51829
SIGIRR	N/A	0	-2.587	2.0742	-2.582	1.98554
IFN type 1	3.396	2.18051	1.937	0.921624	0.42	1.51829
GPS2	N/A	0	N/A	0	-0.497	1.51738
NR5A2	1.923	2.66541	N/A	0	-0.658	1.5067
ARF6	1.231	1.75647	1.172	4.1847	0.849	1.50302
B4GALNT1	N/A	0	-1.446	2.31036	-0.339	1.50302
IL1F10	N/A	0	0.374	2.31036	-0.254	1.50302
PLA2G2E	N/A	0	-2.219	2.31036	-1	1.50302
Actin	N/A	0	N/A	1.55759	N/A	1.50302
HPGDS	N/A	0	-0.75	1.55759	0.152	1.50302
LRAT	N/A	0	-0.277	1.55759	0	1.50302
miR-101-3p (and other miRNAs w/seed ACAGUAC)	N/A	0	-0.075	1.55759	-1.172	1.50302
TRIM38	N/A	0	-0.811	1.55759	-1.912	1.50302
LINC00624	-2.788	2.42203	N/A	0	-0.845	1.50302
ANKHD1/ANKHD1-EIF4EBP3	N/A	0	N/A	0	1.969	1.50302
Atrial Natriuretic Peptide	N/A	0	N/A	0	0	1.50302
CD244	N/A	0	N/A	0	1	1.50302
CHRM1	N/A	0	N/A	0	1.154	1.50302
CXCL1	N/A	0	N/A	0	1.982	1.50302
DGKZ	N/A	0	N/A	0	1.836	1.50302
FOXD2-AS1	N/A	0	N/A	0	-1.994	1.50302
HPSE	N/A	0	N/A	0	N/A	1.50302
IL1R2	N/A	0	N/A	0	-1.934	1.50302
MDGA2	N/A	0	N/A	0	0	1.50302
PKHD1	N/A	0	N/A	0	N/A	1.50302
RPL22	N/A	0	N/A	0	-1.067	1.50302
TNFAIP8L1	N/A	0	N/A	0	-1	1.50302
trypsin	N/A	0	N/A	0	-0.152	1.50302
ZNF24	N/A	0	N/A	0	-1.962	1.50302
Smad2/3-Smad4	N/A	0	2.32	3.65398	1.577	1.50282
DPP4	N/A	0	1.199	3.07071	0.698	1.50282
TIMP1	N/A	0	2.559	2.04053	1.8	1.50282
Wnt	N/A	0	N/A	0	-0.218	1.50282
PRKG1	N/A	0	0.655	1.57966	0.128	1.49935
NfkB1-RelA	N/A	0	2.962	2.57507	2.389	1.98216
S100B	N/A	0	-0.842	2.20185	-1.446	1.4963
S1PR2	N/A	0	1.346	1.56015	1.213	1.4963
ISGF3	2.58	2.24747	N/A	0	0.6	1.4963
MAPKAPK3	-0.792	1.70647	N/A	0	0.391	1.4963
TFEC	N/A	2.24747	N/A	0	N/A	1.4963
CCNH	N/A	0	N/A	0	-0.447	1.4963
Ctbp	N/A	0	N/A	0	N/A	1.4963
IL-35	N/A	0	N/A	0	-1.387	1.4963
mir-143	N/A	0	N/A	0	0.223	1.4963
NRTN	N/A	0	N/A	0	-0.222	1.4963
PLA2G2A	N/A	0	N/A	0	0.371	1.4963
PRNP	N/A	0	1.352	3.62858	0.533	1.49502
HAVCR2	N/A	0	0.66	2.58588	0.669	1.49497
HSD11B1	N/A	0	-0.314	1.58257	-0.314	1.49497
HMGB2	N/A	0	1.994	1.16646	0.854	1.49497
HDL-cholesterol	N/A	0	N/A	0	0.194	1.49497
Esrra	1.676	1.82483	N/A	0	-0.958	1.49483
TGS1	N/A	0	-2.138	1.58257	-3	1.952
MIF	3.23	0.76891	1.522	4.61873	2.854	1.9443
MAFA	N/A	0	N/A	0	N/A	1.49421
miR-146a-5p (and other miRNAs w/seed GAGAACU)	-3.249	1.65103	-0.156	3.00689	-1.528	1.49126
TIFA	N/A	0	1.982	1.34203	2.213	1.94216
TFRC	N/A	0	N/A	0	-0.632	1.48471
KAT2A	N/A	0	-2.352	5.9299	-0.6	1.46851
HFE	-1.294	1.51655	-2.137	0	0.846	1.46851
SMYD1	N/A	0	N/A	0	N/A	1.46759
RBL1	N/A	0	2.187	5.26492	0.861	1.46219
Cyclin A	N/A	0	N/A	3.4976	N/A	1.44836
GALP	N/A	0	1.36	3.4976	N/A	1.44836
CD82	N/A	1.67489	N/A	2.40134	N/A	1.44836
Havcr1	N/A	0	-1.153	2.40134	N/A	1.44836
Pi3k class I	N/A	0	-1.987	2.40134	N/A	1.44836
CLTC	1.432	1.67489	N/A	1.49201	N/A	1.44836
DIABLO	N/A	0	N/A	1.49201	N/A	1.44836
FIRRE	N/A	0	N/A	1.49201	N/A	1.44836
H3C6	N/A	0	N/A	1.49201	N/A	1.44836
LINC01612	N/A	0	N/A	1.49201	N/A	1.44836
NUCB2	N/A	0	N/A	1.49201	N/A	1.44836
RASAL2	N/A	0	N/A	1.49201	N/A	1.44836
SUPT5H	N/A	0	N/A	1.49201	N/A	1.44836
TUBB4A	N/A	0	N/A	1.49201	N/A	1.44836
NEU3	0.447	1.67489	N/A	0	N/A	1.44836
PIWIL2	2.213	1.67489	N/A	0	N/A	1.44836
ANKS6	N/A	0	N/A	0	N/A	1.44836
ARAF	N/A	0	N/A	0	N/A	1.44836
ARHGAP4	N/A	0	N/A	0	N/A	1.44836
ATF7	N/A	0	N/A	0	N/A	1.44836
CSRP3	N/A	0	N/A	0	N/A	1.44836
DHPS	N/A	0	N/A	0	N/A	1.44836
EIF2AK1	N/A	0	N/A	0	N/A	1.44836
FZD5	N/A	0	N/A	0	N/A	1.44836
HTR4	N/A	0	N/A	0	N/A	1.44836
IL17D	N/A	0	N/A	0	N/A	1.44836
LINC02159	N/A	0	N/A	0	N/A	1.44836
MAP3K10	N/A	0	N/A	0	N/A	1.44836
MCU	N/A	0	N/A	0	N/A	1.44836
SIX4	N/A	0	N/A	0	N/A	1.44836
STRN	N/A	0	N/A	0	N/A	1.44836
SUMO1P3	N/A	0	N/A	0	N/A	1.44836
TDG	N/A	0	N/A	0	N/A	1.44836
UACA	N/A	0	N/A	0	N/A	1.44836
USP29	N/A	0	N/A	0	N/A	1.44836
RAG1	N/A	0	1.432	2.45425	1	1.44836
KDR	N/A	0	1.982	0.342451	-1.309	1.44836
IL27RA	-0.725	2.12896	N/A	0	-1.093	1.44836
miR-374b-5p (and other miRNAs w/seed UAUAAUA)	N/A	0	N/A	0	-2.176	1.94216
RNF20	N/A	0	0.113	3.40433	-0.277	1.44734
MST1	N/A	0	-1.085	2.0742	-1.457	1.44734
CD9	N/A	0	0.429	1.51885	0.764	1.44734
SRD5A1	N/A	0	-2.236	1.51885	-1.342	1.44734
USP19	N/A	0	0.484	1.51885	-0.269	1.44734
PRRX1	-0.648	1.57769	N/A	0	1.53	1.44734
FOXF2	N/A	0	N/A	0	-1.783	1.44734
mir-199	N/A	0	N/A	0	0.669	1.44734
NR2F6	N/A	0	N/A	0	N/A	1.44734
PTBP1	N/A	0	N/A	0	-1.165	1.44734
SGPP2	N/A	0	N/A	0	0.896	1.44734
RNF5	N/A	0	-2.546	1.74006	-2.214	1.91439
ZNF710	N/A	0	N/A	0	N/A	1.44734
AKT2	-0.415	1.37279	1.803	1.20814	1.494	1.44474
TYROBP	2.032	1.64352	1.928	1.20814	1.539	1.44474
VHL	0.563	1.70194	N/A	0	0.411	1.43763
SPARC	-1.393	1.46429	1.863	2.84607	1.776	1.43754
CERK	N/A	0	N/A	2.49846	N/A	1.43545
GPR15LG	N/A	0	1	1.98282	1.414	1.43545
Lymphotoxin	N/A	0	1.782	2.64612	2.425	1.89311
FOXC1	4.089	6.11986	2.707	2.70531	1.339	1.43478
C1QA	2.082	1.51057	1.701	3.87625	1.298	1.43265
CR1L	N/A	0	-2.42	2.57439	-1.964	1.43265
GDF15	N/A	0	0.614	2.01165	0.864	1.43265
ARHGAP31	0.206	2.3329	-1.23	1.5116	-1.134	1.43265
mir-132	N/A	0	0.97	1.5116	0.128	1.43265
GNAI3	N/A	0	N/A	0	2.449	1.89311
MYCN	N/A	0	-1.267	5.23419	-2.183	1.86035
GRHL2	1.441	1.51057	N/A	0	-0.522	1.43265
KLF15	N/A	0	-0.524	1.5417	-0.447	1.43035
TSLP	2.128	1.83672	N/A	0	1.044	1.43035
MAP3K1	N/A	0	2.165	3.46015	3.256	1.86013
ADAM10	1.542	2.38513	N/A	0	1.463	1.4267
SRSF1	N/A	0	-1.411	3.11241	-0.539	1.42202
FGF10	1.368	2.31738	N/A	0	0.817	1.41862
NR0B2	N/A	0	-2.856	1.4613	-2.605	1.842
MANF	N/A	0	-0.447	2.78588	0.185	1.4066
miR-296-5p (miRNAs w/seed GGGCCCC)	N/A	0	-0.896	2.0823	-1.342	1.4066
SLC7A11	N/A	0	-1.14	2.0823	-0.927	1.4066
NAB2	-1.276	1.5464	-1.98	1.46913	-1.98	1.4066
MSR1	N/A	0	1.451	1.46913	1.729	1.4066
TEK	1.82	1.5464	N/A	0	1.98	1.4066
PKNOX1	N/A	0	N/A	0	2	1.80486
FDFT1	N/A	0	N/A	0	0.555	1.4066
SESN2	N/A	0	N/A	0	-1.388	1.4066
TLR1	N/A	0	N/A	0	1.577	1.4066
NKX2-3	-2.326	6.97773	0.083	3.11595	-0.282	1.40193
HES1	-0.959	2.87112	N/A	0	-0.215	1.39987
Pka	2.959	3.06817	2.111	2.40166	1.863	1.39844
FYN	0.789	1.67602	0.199	2.37895	1.316	1.39596
MASTL	N/A	0	-0.696	2.37895	-0.186	1.39596
CASZ1	N/A	0	N/A	0	0.781	1.39596
CREM	N/A	0	N/A	0	0.827	1.39562
VLDLR	N/A	0	-2.052	3.92043	-1.131	1.39087
MAPK13	N/A	0	1.806	1.86833	2.403	1.79138
HSPA1A/HSPA1B	N/A	0	-0.232	2.15302	-0.811	1.39087
SAT1	N/A	0	1.165	2.15302	N/A	1.39087
PRAME	-0.194	2.86644	N/A	1.44416	N/A	1.39087
PSMB10	-1	1.55248	N/A	1.44416	N/A	1.39087
IL36A	N/A	0	2.424	1.3853	2.796	1.76199
CARD14	N/A	0	N/A	1.44416	N/A	1.39087
FH	N/A	0	N/A	1.44416	N/A	1.39087
LILRA2	1	1.55248	N/A	0	1.981	1.39087
MZF1	-1.858	2.15389	N/A	0	0.927	1.39087
BET	N/A	0	N/A	0	1.103	1.39087
CDH5	N/A	0	N/A	0	N/A	1.39087
CELF1	1.972	0.663391	N/A	0	1.71	1.39087
COL9A1	N/A	0	N/A	0	-0.283	1.39087
GALNT6	-2.219	0.663391	N/A	0	0	1.39087
GSTK1	N/A	0	N/A	0	-0.9	1.39087
LAMTOR5	N/A	0	N/A	0	N/A	1.39087
TFAP2E	N/A	0	N/A	0	N/A	1.39087
USP28	N/A	0	N/A	0	-1	1.39087
IKZF3	N/A	0	-2.641	0.899953	-1.817	1.38868
PAX5	N/A	0	N/A	0	-0.396	1.38868
GCG	N/A	0	1.759	2.09492	-1.632	1.38749
FGF21	0.57	1.67829	-0.409	1.4982	-0.499	1.3829
IHH	1.916	3.24432	N/A	0	1.207	1.38245
PPIF	N/A	0	N/A	0	0.258	1.38245
ELOVL3	2.559	0.667402	2.53	0.899953	2.514	1.7272
KCNK9	-1.155	2.94331	N/A	0	-0.563	1.3785
TFAP2B	0.747	1.37958	N/A	0	N/A	1.3785
CDKN1B	-3.115	1.5532	N/A	0	1.74	1.3773
LIPG	N/A	0	0.922	1.44446	1.551	1.37428
RNY3	4	4.12773	N/A	0	1.633	1.37428
CREB3L3	N/A	0	N/A	0	-1.105	1.37428
MALAT1	N/A	0	N/A	0	1.29	1.37428
mir-9	N/A	0	N/A	0	-1.533	1.37428
MTA3	N/A	0	N/A	0	N/A	1.37428
P2RY2	N/A	0	N/A	0	1.709	1.37428
S100A6	N/A	0	-2.813	2.37529	-2.63	1.72206
CLPB	N/A	0	N/A	0	2.646	1.72206
Hmgb1	N/A	0	1.922	1.16529	2.156	1.69944
NOX4	N/A	0	N/A	0	0.518	1.37131
PEX5	N/A	0	N/A	0	0	1.37131
NOTCH4	N/A	0	1.634	2.47802	0.454	1.36929
Calcineurin A	N/A	0	0.114	1.93154	0.97	1.36929
Rar	2.36	1.77123	N/A	0	1.342	1.36929
RAB1B	N/A	0	N/A	0	0.956	1.36929
ZIC3	N/A	0	N/A	0	N/A	1.36929
EIF6	N/A	0	N/A	0	0.243	1.35988
LRP1	N/A	0	N/A	0	-0.769	1.35639
NLRP3	-1.05	4.54377	3.446	5.28817	1.818	1.3562
NCOA1	N/A	0	N/A	0	1.676	1.3562
TRAF3	N/A	0	0.685	2.45487	0.047	1.35309
E2F4	N/A	0	1.937	13.7549	-0.443	1.3529
DLL4	1.073	3.54852	0.599	2.81038	-0.285	1.34554
IL23	N/A	0	1.382	2.30623	1.069	1.34554
HNRNPK	N/A	0	0.62	1.84747	0.24	1.34554
ACKR2	-2.714	2.66257	-0.333	1.43612	0.492	1.34554
SP4	2.242	2.26932	N/A	0	-0.441	1.34554
IRF5	5.297	4.03605	1.218	2.91977	1.4	1.34503
SBDS	N/A	3.29837	N/A	0	N/A	1.34503
SOX3	N/A	0	-1.89	0	-1.387	1.34481
GDF2	2.632	2.19247	2.174	1.49539	1.382	1.34336
DYRK1B	N/A	0	N/A	0	2.906	1.67999
GLI3	-0.809	3.73804	0.477	1.74671	1.412	1.3287
TRIB1	N/A	0	N/A	0	-1.726	1.3256
IFNE	N/A	0	2.646	1.35385	2.345	1.67974
mir-221	N/A	0	0.144	1.40745	-0.213	1.32396
NF2	N/A	0	N/A	0	-0.335	1.32396
ARHGAP21	N/A	0	2.236	0.422481	2.333	1.67974
Iga	1.827	0.429616	1.16	1.97144	1.613	1.32361
PARG	N/A	0	0.339	1.97144	0.415	1.32361
CRBN	N/A	0	-0.849	1.38484	-0.391	1.32361
FSCN1	N/A	0	N/A	0	-2	1.6286
RND3	1.154	1.40249	N/A	0	1.446	1.32361
SEL1L	-1.414	1.40249	N/A	0	-1	1.32361
ACKR1	N/A	0	N/A	0	N/A	1.32361
Aldose Reductase	N/A	0	N/A	0	1.264	1.32361
HBA1/HBA2	N/A	0	N/A	0	-2.333	1.61839
SUMO2	-1.941	1.12832	N/A	0	-2.138	1.61839
miR-214-3p (and other miRNAs w/seed CAGCAGG)	N/A	0	N/A	0	0.786	1.32361
MVP	N/A	0	N/A	0	1.919	1.32361
PPP1R15A	N/A	0	N/A	0	1.056	1.32361
PTP4A3	N/A	0	N/A	0	1.172	1.32361
RABL6	N/A	0	-4.811	11.0031	-2.879	1.6096
STAT5a/b	N/A	0	-0.229	2.32887	1.098	1.31929
miR-182-5p (and other miRNAs w/seed UUGGCAA)	-2.486	5.24662	-2.036	1.77626	-1.554	1.31423
BSCL2	1.003	4.27595	N/A	0	N/A	1.31423
CD200R1	N/A	0	N/A	0	0.194	1.31423
SOX30	N/A	0	N/A	0	0.565	1.31423
CDC20	-1.807	2.0469	-1.897	2.97487	-1.134	1.30905
BCYRN1	2.366	1.30386	2.449	0.979919	0.378	1.30905
MARK2	N/A	0	2	0.377694	1.633	1.30905
FLI1	N/A	0	-1.177	4.51078	-0.081	1.30882
TGFBR1	N/A	0	2.104	2.0544	2.953	1.5984
GDF11	-0.478	1.35387	-1.318	1.41595	-1.589	1.30882
RHOB	N/A	0	1.981	1.08829	2.213	1.59358
SCGB1A1	N/A	0	-2.169	0.934358	-1.578	1.30552
SFN	N/A	0	2	0.575939	0.97	1.30552
CIRBP	N/A	0	N/A	0	0.01	1.30552
Ighg2b	N/A	0	-1	2.17941	N/A	1.30428
ING4	N/A	0	0.689	2.17941	N/A	1.30428
MTLN	N/A	0	-1.981	2.17941	N/A	1.30428
UBA7	N/A	0	-0.453	2.17941	N/A	1.30428
Ck2	0.44	1.4152	N/A	1.34672	N/A	1.30428
HERC2	0	1.4152	N/A	1.34672	N/A	1.30428
IRF3 dimer	2.19	1.4152	N/A	1.34672	N/A	1.30428
PPP1CA	0.294	1.4152	N/A	1.34672	N/A	1.30428
COCH	N/A	0	N/A	1.34672	N/A	1.30428
TRIM33	N/A	0	N/A	1.34672	N/A	1.30428
PSMB9	0.152	1.4152	N/A	0	N/A	1.30428
CNOT6	N/A	0	N/A	0	N/A	1.30428
CYP4A11	N/A	0	N/A	0	N/A	1.30428
FBXO42	N/A	0	N/A	0	N/A	1.30428
FNDC3B	N/A	0	N/A	0	N/A	1.30428
GCM1	N/A	0	N/A	0	N/A	1.30428
HOXA2	N/A	0	N/A	0	N/A	1.30428
HOXA6	N/A	0	N/A	0	N/A	1.30428
IP6K2	N/A	0	N/A	0	N/A	1.30428
LOXL3	N/A	0	N/A	0	N/A	1.30428
MLLT3	N/A	0	N/A	0	N/A	1.30428
NEK6	N/A	0	N/A	0	N/A	1.30428
PDYN	N/A	0	N/A	0	N/A	1.30428
PPDPF	N/A	0	N/A	0	N/A	1.30428
PRKAB1	N/A	0	N/A	0	N/A	1.30428
PRPF8	N/A	0	N/A	0	N/A	1.30428
S100a7a	N/A	0	N/A	0	N/A	1.30428
SENP7	N/A	0	N/A	0	N/A	1.30428
SMAD1/5	N/A	0	N/A	0	N/A	1.30428
SPTAN1	N/A	0	N/A	0	N/A	1.30428
TENM1	N/A	0	N/A	0	N/A	1.30428
TPSAB1/TPSB2	N/A	0	N/A	0	N/A	1.30428
VWF	N/A	0	N/A	0	N/A	1.30428
TSC1	-2.39	1.82611	0.285	1.45824	-1.118	1.30413
GPX2	N/A	1.36668	N/A	2.51321	N/A	1.30221
ZNF365	N/A	1.36668	N/A	2.51321	N/A	1.30221
AC083837.1	N/A	0	N/A	2.51321	N/A	1.30221
AHNAK	N/A	0	N/A	2.51321	N/A	1.30221
SLC13A5	N/A	0	N/A	2.51321	N/A	1.30221
ARIH1	N/A	1.36668	N/A	1.33324	N/A	1.30221
COLGALT2	N/A	1.36668	N/A	1.33324	N/A	1.30221
SERPING1	N/A	1.36668	N/A	1.33324	N/A	1.30221
TGIF2LX	N/A	1.36668	N/A	1.33324	N/A	1.30221
TOPORS	N/A	1.36668	N/A	1.33324	N/A	1.30221
ACP1	N/A	0	N/A	1.33324	N/A	1.30221
APOD	N/A	0	N/A	1.33324	N/A	1.30221
B3GNT2	N/A	0	N/A	1.33324	N/A	1.30221
BAG2	N/A	0	N/A	1.33324	N/A	1.30221
Bc1	N/A	0	N/A	1.33324	N/A	1.30221
CARMN	N/A	0	N/A	1.33324	N/A	1.30221
CCDC137	N/A	0	N/A	1.33324	N/A	1.30221
CEACAM5	N/A	0	N/A	1.33324	N/A	1.30221
CES1	N/A	0	N/A	1.33324	N/A	1.30221
chitinase	N/A	0	N/A	1.33324	N/A	1.30221
CPB2	N/A	0	N/A	1.33324	N/A	1.30221
CSH1/CSH2	N/A	0	N/A	1.33324	N/A	1.30221
CYP2C8	N/A	0	N/A	1.33324	N/A	1.30221
DACT3	N/A	0	N/A	1.33324	N/A	1.30221
GBP1	N/A	0	N/A	1.33324	N/A	1.30221
GJB2	N/A	0	N/A	1.33324	N/A	1.30221
GRPR	N/A	0	N/A	1.33324	N/A	1.30221
HECTD3	N/A	0	N/A	1.33324	N/A	1.30221
IRAK1BP1	N/A	0	N/A	1.33324	N/A	1.30221
LSINCT5	N/A	0	N/A	1.33324	N/A	1.30221
mir-105	N/A	0	N/A	1.33324	N/A	1.30221
miR-181a-2-3p (and other miRNAs w/seed CCACUGA)	N/A	0	N/A	1.33324	N/A	1.30221
mir-216	N/A	0	N/A	1.33324	N/A	1.30221
NASP	N/A	0	N/A	1.33324	N/A	1.30221
NLRC3	N/A	0	N/A	1.33324	N/A	1.30221
NLRP6	N/A	0	N/A	1.33324	N/A	1.30221
RMST	N/A	0	N/A	1.33324	N/A	1.30221
Rps6ka5	N/A	0	N/A	1.33324	N/A	1.30221
SKAP2	N/A	0	N/A	1.33324	N/A	1.30221
TCP1	N/A	0	N/A	1.33324	N/A	1.30221
TRIL	N/A	0	N/A	1.33324	N/A	1.30221
Uox	N/A	0	N/A	1.33324	N/A	1.30221
WAPL	N/A	0	N/A	1.33324	N/A	1.30221
XRN2	N/A	0	N/A	1.33324	N/A	1.30221
OTUB2	N/A	1.36668	N/A	0	N/A	1.30221
SIRT5	N/A	1.36668	N/A	0	N/A	1.30221
A4GALT	N/A	0	N/A	0	N/A	1.30221
[truncated: 1,132 more rows]

## Sheet: Table S2
GBM vs MM-BM (up-regulated; panel 2A)
Term	P-value	Combined Score	Genes
ERBB2-EGFR Signaling Pathway (GO:0038134)	4.81412e-08	6808.08	ERBB2;TGFA;EGFR;EREG
interleukin-17A-mediated Signaling Pathway (GO:0038173)	9.70634e-06	1740.02	TRAF6;MAP3K7;IL17RA
Positive Regulation Of NK T Cell Proliferation (GO:0051142)	9.70634e-06	1740.02	IL18;TYK2;JAK2
Positive Regulation Of Transcription By RNA Polymerase II (GO:0045944)	4.6083e-50	1564.31	ATF1;ATF2;CD40;BRCA1;AHR;YBX1;RBPJ;FGF1;ETS1;SOX2;SHH;TBK1;KAT5;HNF4A;MYB;NAMPT;TNFSF11;IKBKG;HRAS;TP63;MEF2A;MED1;SREBF1;MEF2C;PARP1;HGF;IL18;TFEB;HNF1B;MITF;ETV1;HNF1A;PROX1;POU5F1;CREB1;IRF3;HAND2;TRAF6;MYOD1;IRF2;RARB;IRF5;PPARA;IRF9;NFAT5;CEBPB;EPAS1;CEBPE;PLAG1;EGFR;RELB;STAT6;FADD;BRD4;ESRRA;IL33;TCF7L2;JAG1;CDX2;IFNB1;STAT2;TBX5;ESR1;PBX1;VEGFA;NFKB2;SETX;CDK9;IL4;CXCL10;KLF7;WT1;MAFF;REL…
Tyrosine Phosphorylation Of STAT Protein (GO:0007260)	6.5828e-07	1437.6	IL15;IFNL4;JAK2;JAK1
Positive Regulation Of DNA-templated Transcription (GO:0045893)	1.50344e-50	1394.51	ATF1;RET;ATF2;CD40;EPO;BRCA1;AHR;YBX1;RBPJ;FGF1;ETS1;SOX2;SHH;TBK1;KAT5;HNF4A;MYB;NAMPT;TNFSF11;CAPN3;IKBKG;HRAS;TP63;MEF2A;MED1;SREBF1;MEF2C;MAP2K1;PARP1;HGF;IL18;TFEB;HNF1B;MITF;ETV1;FOXL2;HNF1A;PROX1;PARP9;POU5F1;CREB1;IRF3;HAND2;TRAF6;MYOD1;IRF2;RARB;IRF5;PPARA;IRF9;NFAT5;CEBPB;EPAS1;CEBPE;PLAG1;EGFR;RELB;TERT;ERBB2;STAT6;FADD;BRD4;ESRRA;IL33;TCF7L2;JAG1;CDX2;IFNB1;STAT2;NFATC2;TBX5;ESR1;PBX1…
Regulation Of NK T Cell Proliferation (GO:0051140)	1.92695e-05	1091.04	IL18;TYK2;JAK2
Receptor Signaling Pathway Via JAK-STAT (GO:0007259)	1.61703e-12	1086.79	CSF2;IFNB1;IL15;STAT2;STAT6;TYK2;IFNL4;JAK2;JAK1;IFNAR1
ERBB2 Signaling Pathway (GO:0038128)	1.14691e-07	1013.77	SRC;ERBB2;TGFA;EGFR;EREG
Positive Regulation Of Natural Killer Cell Proliferation (GO:0032819)	3.3473e-05	776.624	IL18;TYK2;JAK2
Receptor Signaling Pathway Via STAT (GO:0097696)	5.62816e-10	763.065	CSF2;IFNB1;STAT2;STAT6;TYK2;JAK2;JAK1;IFNAR1
Microglial Cell Activation (GO:0001774)	3.19917e-08	754.336	IL4;C1QA;ITGAM;TYROBP;MAPT;JAK2
Positive Regulation Of Tyrosine Phosphorylation Of STAT Protein (GO:0042531)	6.18182e-12	674.459	IL4;IL3;CD40;CSF2;TSLP;EPO;IL15;IL18;JAK2;PARP9;VEGFA
Interferon-Mediated Signaling Pathway (GO:0140888)	4.67095e-11	634.354	TBK1;IFNA1;IFNB1;STAT2;TYK2;JAK2;IFNL4;IKBKE;JAK1;IFNAR1
Positive Regulation Of NK T Cell Activation (GO:0051135)	5.31621e-05	593.378	IL18;TYK2;JAK2
Type I Interferon-Mediated Signaling Pathway (GO:0060337)	2.61666e-09	561.353	TBK1;IFNA1;IFNB1;STAT2;TYK2;IKBKE;JAK1;IFNAR1
Regulation Of Transcription By RNA Polymerase II (GO:0006357)	1.08183e-34	554.026	ATF1;ATF2;CD40;EPO;BRCA1;AHR;YBX1;RBPJ;FGF1;ETS1;IKZF4;SOX2;SHH;TBK1;KAT5;SIX5;PPP1R13L;HNF4A;MYB;NAMPT;TNFSF11;IKBKG;HRAS;TP63;MEF2A;MED1;SREBF1;MEF2C;PARP1;HGF;IL18;TFEB;HNF1B;MITF;ETV1;FOXL2;HNF1A;PROX1;PARP9;POU5F1;CREB1;IRF3;HAND2;TRAF6;MYOD1;IRF2;RARB;IRF5;PPARA;IRF9;NFAT5;CEBPB;EPAS1;CEBPE;PLAG1;EGFR;RELB;STRA8;STAT6;FADD;BRD4;ESRRA;IL33;TCF7L2;JAG1;CDX2;IFNB1;STAT2;NFATC2;ARID3A;TBX5;ESR1…
Positive Regulation Of MAP Kinase Activity (GO:0043406)	3.43905e-13	553.293	CD40;MEF2C;NTRK3;TGFA;FGF1;EGFR;VEGFA;ERN1;TRAF6;ERBB2;TNFSF11;HRAS;MAP3K7;SASH1
Cellular Response To Type I Interferon (GO:0071357)	3.28621e-09	536.358	TBK1;IFNA1;IFNB1;STAT2;TYK2;IKBKE;JAK1;IFNAR1
Cellular Response To Virus (GO:0098586)	3.55262e-11	521.753	CXCL10;IFNA1;IRF3;IFNB1;BAX;IRF5;TYK2;JAK2;IFNL4;JAK1;IFNAR1
Regulation Of Tyrosine Phosphorylation Of STAT Protein (GO:0042509)	4.23929e-11	508.305	IL4;IL3;CD40;CSF2;TSLP;EPO;IL15;IL18;JAK2;PARP9;VEGFA
Regulation Of Natural Killer Cell Proliferation (GO:0032817)	7.91556e-05	474.458	IL18;TYK2;JAK2
Endodermal Cell Fate Commitment (GO:0001711)	7.91556e-05	474.458	SOX2;NANOG;POU5F1
Type II Interferon-Mediated Signaling Pathway (GO:0060333)	7.91556e-05	474.458	TYK2;JAK2;JAK1
Muscle Cell Fate Commitment (GO:0042693)	7.91556e-05	474.458	MEF2C;WT1;MYOD1
T-helper 2 Cell Differentiation (GO:0045064)	0.000975468	462.103	IL4;MYB
Regulation Of Nitric Oxide Mediated Signal Transduction (GO:0010749)	0.000975468	462.103	EGFR;VEGFA
Cellular Response To Granulocyte Macrophage Colony-Stimulating Factor Stimulus (GO:0097011)	0.000975468	462.103	CSF2;NPR2
Reproductive System Development (GO:0061458)	0.000975468	462.103	SHH;WT1
Response To Granulocyte Macrophage Colony-Stimulating Factor (GO:0097012)	0.000975468	462.103	CSF2;NPR2
Venous Blood Vessel Morphogenesis (GO:0048845)	0.000975468	462.103	PROX1;VEGFA
Ventricular Cardiac Muscle Cell Development (GO:0055015)	0.000975468	462.103	MEF2A;PROX1
Interleukin-4-Mediated Signaling Pathway (GO:0035771)	0.000975468	462.103	STAT6;JAK1
Negative Regulation Of Cardiac Muscle Tissue Growth (GO:0055022)	0.000975468	462.103	TBX5;TP73
Nephron Tubule Development (GO:0072080)	0.000975468	462.103	MEF2C;HNF1B
Positive Regulation Of Cholesterol Biosynthetic Process (GO:0045542)	0.000975468	462.103	SREBF1;FGF1
Positive Regulation Of Sterol Biosynthetic Process (GO:0106120)	0.000975468	462.103	SREBF1;FGF1
Macrophage Differentiation (GO:0030225)	1.69912e-06	421.215	IL33;CSF2;PARP1;IL15;VEGFA
I-kappaB kinase/NF-kappaB Signaling (GO:0007249)	1.36431e-08	403.05	TBK1;TRAF6;REL;TLR7;IKBKG;MAP3K7;RELB;NFKB2
Positive Regulation Of Cytokine Production (GO:0001819)	1.76979e-17	400.797	CD40;CEBPB;CSF2;EBI3;BRCA1;TBK1;FADD;JAK2;IKBKE;MAP3K7;IL33;TSLP;IL15;IL18;EIF2AK2;TYK2;ALOX15B;EREG;IL17RA;IL4;TYROBP;IRF3;TRAF6;CD28;TLR7;IRF5;PLA2R1
Cellular Response To Type III Interferon (GO:0071358)	0.000112247	391.618	TYK2;IFNL4;JAK1
Type III Interferon-Mediated Signaling Pathway (GO:0038196)	0.000112247	391.618	TYK2;IFNL4;JAK1
Positive Regulation Of Interleukin-13 Production (GO:0032736)	0.000112247	391.618	IL4;TSLP;IL18
Positive Regulation Of Nitric-Oxide Synthase Biosynthetic Process (GO:0051770)	0.000112247	391.618	IL33;NAMPT;JAK2
Regulation Of miRNA Transcription (GO:1902893)	6.81182e-09	350.002	SREBF1;TERT;WT1;MYB;PPARA;ETS1;ESR1;POU5F1;EGFR
Positive Regulation Of Alpha-Beta T Cell Proliferation (GO:0046641)	2.08549e-05	334.792	EBI3;IL18;TYK2;JAK2
Regulation Of Chemokine Production (GO:0032642)	1.51731e-07	331.064	IL33;ADAM17;TSLP;IL18;EIF2AK2;TLR7;ALOX15B
Regulation Of Cytoplasmic Transport (GO:1903649)	0.000153203	330.929	MAP2K1;USP7;SRC
Cytokine-Mediated Signaling Pathway (GO:0019221)	1.49124e-14	327.598	IL33;CSF2;IFNA1;IL15;IFNB1;EPO;SRC;EBI3;IL18;TYK2;EREG;IL17RA;IL4;IL3;CXCL10;TRAF6;TNFSF11;STAT6;IRF5;JAK2;MAP3K7;JAK1
Cellular Hyperosmotic Response (GO:0071474)	0.00145357	326.621	NFAT5;EPO

## Sheet: Table S3
GBM vs MM-BM (down-regulated; panel 4A)
Term	P-value	Combined Score	Genes
Regulation Of Organ Growth (GO:0046620)	7.72458e-06	1377.22	LATS1;LATS2;SOD1
Negative Regulation Of Glycolytic Process (GO:0045820)	1.64265e-05	920.581	FLCN;NCOR1;CBFA2T3
Regulation Of Peptidyl-Lysine Acetylation (GO:2000756)	1.64265e-05	920.581	FLCN;PRKAA2;SIRT1
Negative Regulation Of Cyclin-Dependent Protein Kinase Activity (GO:1904030)	3.25703e-06	621.696	CDKN1C;LATS1;CDKN1B;LATS2
Regulation Of Mitophagy (GO:1901524)	0.000563545	577.873	TSC2;IRGM
Regulation Of Lysosomal Protein Catabolic Process (GO:1905165)	0.00074882	463.241	USP8;MARCHF2
Regulation Of Brown Fat Cell Differentiation (GO:0090335)	9.06262e-05	388.797	FLCN;SIX1;SIRT1
Mitochondrion Morphogenesis (GO:0070584)	0.000959472	383.368	PNPT1;MTM1
Negative Regulation Of TOR Signaling (GO:0032007)	3.81586e-07	370.35	FLCN;PRKAA2;NPC1;TSC2;TSC1;SIRT1
Regulation Of Developmental Growth (GO:0048638)	1.53969e-05	348.81	LATS1;LATS2;SIX1;SOD1
Negative Regulation Of Cyclin-Dependent Protein Serine/Threonine Kinase Activity (GO:0045736)	0.00012816	327.5	LATS1;CDKN1B;LATS2
Fatty Acid Homeostasis (GO:0055089)	0.00119524	324.825	PRKAA2;SIRT1
Negative Regulation Of B Cell Proliferation (GO:0030889)	0.00119524	324.825	CTLA4;RC3H1
Negative Regulation Of Phosphate Metabolic Process (GO:0045936)	0.000150202	302.762	CDKN1C;CDKN1B;SIRT1
Cell Part Morphogenesis (GO:0032990)	0.00145584	280.256	PNPT1;MTM1
Smooth Muscle Cell Differentiation (GO:0051145)	0.00145584	280.256	MRTFB;MRTFA
Mitochondrion Distribution (GO:0048311)	0.00145584	280.256	CLUH;MTM1
Negative Regulation Of Macroautophagy (GO:0016242)	0.000201361	261.847	TSC2;TSC1;MTM1
Negative Regulation Of Protein Localization To Nucleus (GO:1900181)	0.000201361	261.847	LATS1;FLCN;LATS2
Positive Regulation Of mRNA Metabolic Process (GO:1903313)	0.00174104	245.31	CNOT7;PNPT1
Regulation Of Actomyosin Structure Organization (GO:0110020)	0.00174104	245.31	PTGER4;TSC1
Thymus Development (GO:0048538)	0.00205056	217.255	SIX1;SOD1
Regulation Of Glycolytic Process (GO:0006110)	5.66745e-05	213.625	FLCN;PRKAA2;NCOR1;CBFA2T3
Protein Transport To Vacuole Involved In Ubiquitin-Dependent Protein Catabolic Process Via The Multivesicular Body Sorting Pathway (GO:0043328)	0.00238414	194.291	UBAP1;VPS37A
Negative Regulation Of Androgen Receptor Signaling Pathway (GO:0060766)	0.00238414	194.291	NCOR1;SIRT1
Negative Regulation Of Cell Cycle (GO:0045786)	5.66599e-06	183.658	CDKN1C;LATS1;CDKN1B;LATS2;GMNN;SIRT1
Negative Regulation Of Type I Interferon-Mediated Signaling Pathway (GO:0060339)	0.00274153	175.188	CNOT7;SAMHD1
C-terminal Protein Lipidation (GO:0006501)	0.0259782	174.548	IRGM
Regulation Of Interleukin-1-Mediated Signaling Pathway (GO:2000659)	0.0259782	174.548	IL1RN
Regulation Of Lysosome Organization (GO:1905671)	0.0259782	174.548	IRGM
Regulation Of Macrophage Apoptotic Process (GO:2000109)	0.0259782	174.548	SIRT1
Positive Regulation Of Animal Organ Morphogenesis (GO:0110110)	0.0259782	174.548	SIX1
Response To Lithium Ion (GO:0010226)	0.0259782	174.548	CDKN1B
Positive Regulation Of Protein Catabolic Process In The Vacuole (GO:1904352)	0.0259782	174.548	MARCHF2
Hydrogen Peroxide Biosynthetic Process (GO:0050665)	0.0259782	174.548	SOD1
Lipid Droplet Disassembly (GO:1905691)	0.0259782	174.548	PRKAA2
Protein Targeting To Vacuole Involved In Autophagy (GO:0071211)	0.0259782	174.548	IRGM
Mitochondrial RNA 3'-End Processing (GO:0000965)	0.0259782	174.548	PNPT1
Purine Deoxyribonucleotide Catabolic Process (GO:0009155)	0.0259782	174.548	SAMHD1
Negative Regulation Of Cellular Extravasation (GO:0002692)	0.0259782	174.548	PTGER4
Response To Hydrogen Peroxide (GO:0042542)	9.87811e-05	172.651	HBB;SIRPA;SIRT1;SOD1
Negative Regulation Of Cellular Metabolic Process (GO:0031324)	9.87811e-05	172.651	FLCN;NCOR1;CBFA2T3;SIRT1
Response To Interferon-Beta (GO:0035456)	0.000465189	172.462	IFITM3;PNPT1;IRGM
Negative Regulation Of Carbohydrate Metabolic Process (GO:0045912)	0.000514911	163.868	FLCN;NCOR1;CBFA2T3
Negative Regulation Of ATP-dependent Activity (GO:0032780)	0.00312248	159.079	TSC1;SIRT1
Regulation Of Macroautophagy (GO:0016241)	1.14634e-05	151.723	PRKAA2;NEDD4;TSC2;TSC1;SIRT1;GAPDH
Regulation Of Cellular Respiration (GO:0043457)	0.00352672	145.333	PNPT1;CBFA2T3
Hippo Signaling (GO:0035329)	0.00352672	145.333	LATS1;LATS2
Intracellular Estrogen Receptor Signaling Pathway (GO:0030520)	0.00352672	145.333	EGLN2;SAFB
Regulation Of Protein Localization To Nucleus (GO:1900180)	0.000159969	143.13	LATS1;FLCN;LATS2;SUMO3

## Sheet: Table S4
GBM vs MM (up-regulated; panel 2B)
Term	P-value	Combined Score	Genes
Tyrosine Phosphorylation Of STAT Protein (GO:0007260)	4.6959e-09	3313.4	IL15;LEP;IFNL4;JAK2;JAK1
Positive Regulation Of Transcription By RNA Polymerase II (GO:0045944)	2.03103e-47	1429.55	ATF1;CD40;CSF3;BRCA1;AHR;YBX1;RBPJ;FGF1;ETS2;SOX2;SHH;HNF4A;MYB;NAMPT;IKBKG;HRAS;TP63;MEF2A;MED1;SREBF1;MEF2C;PARP1;CHUK;HGF;TFEB;HNF1B;MITF;ETV1;HNF1A;PROX1;POU5F1;CREB1;IRF3;ELF3;HAND2;MYOD1;IRF1;IRF2;TLR9;IRF7;RARB;IRF5;PPARA;IRF9;FOXC1;CEBPB;CEBPE;NLRC5;RELB;STAT6;FADD;BRD4;ESRRA;IL33;TCF7L2;CDX2;IFNB1;STAT2;GDF2;KLF4;TBX5;ESR1;NFKB2;SETX;CDK9;IL4;CXCL10;KLF7;WT1;MAFF;REL;ATM;NANOG;TCF3
Positive Regulation Of DNA-templated Transcription (GO:0045893)	3.60277e-48	1289.65	ATF1;CD40;CSF3;EPO;BRCA1;PRL;AHR;YBX1;RBPJ;FGF1;ETS2;SOX2;SHH;CDH1;HNF4A;MYB;NAMPT;CAPN3;IKBKG;HRAS;TP63;MEF2A;MED1;SREBF1;MEF2C;MAP2K1;PARP1;CHUK;HGF;TFEB;HNF1B;MITF;ETV1;HNF1A;PROX1;PARP9;POU5F1;CREB1;IRF3;ELF3;HAND2;MYOD1;IRF1;IRF2;TLR9;IRF7;RARB;IRF5;PPARA;IRF9;FOXC1;CEBPB;CEBPE;NLRC5;RELB;TERT;ERBB2;STAT6;FADD;BRD4;ESRRA;IL33;TCF7L2;CDX2;IFNB1;STAT2;GDF2;NFATC2;KLF4;TBX5;ESR1;NFKB2;SETX;CDK9…
Type II Interferon-Mediated Signaling Pathway (GO:0060333)	1.08457e-06	1133.03	IRF1;TYK2;JAK2;JAK1
Receptor Signaling Pathway Via JAK-STAT (GO:0007259)	1.32125e-12	1118.64	CSF2;IFNB1;IL15;STAT2;LEP;STAT6;TYK2;IFNL4;JAK2;JAK1
Positive Regulation Of Nitric-Oxide Synthase Biosynthetic Process (GO:0051770)	1.79376e-06	909.553	IL33;NAMPT;TLR9;JAK2
Interferon-Mediated Signaling Pathway (GO:0140888)	1.27139e-12	847.154	IFNA4;IFNA1;IFNB1;IRF1;STAT2;IFNA2;TYK2;JAK2;IFNL4;IKBKE;JAK1
Cellular Response To Virus (GO:0098586)	4.36692e-14	846.392	IFNA4;IFNA1;CHUK;IFNB1;IFNA2;TYK2;CXCL10;IRF3;BAX;IRF5;JAK2;IFNL4;JAK1
Positive Regulation Of Interferon-Alpha Production (GO:0032727)	3.93867e-08	710.314	IRF3;IRF7;TLR9;TLR8;IRF5;TLR7
Positive Regulation Of Tyrosine Phosphorylation Of STAT Protein (GO:0042531)	4.96139e-12	695.054	IL4;IL3;CD40;CNTF;CSF2;TSLP;EPO;IL15;IFNA2;JAK2;PARP9
Positive Regulation Of Cytokine Production (GO:0001819)	4.05952e-23	681.717	ITK;CD40;CEBPB;CSF2;EBI3;CGAS;BRCA1;FADD;JAK2;IKBKE;MAP3K7;IL33;TSLP;IL15;GDF2;TYK2;ALOX15B;EREG;IL17RA;IL4;CD40LG;TYROBP;IRF3;IRF1;LEP;CD28;TLR9;IRF7;TLR8;TLR7;IRF5;PLA2R1
Type I Interferon-Mediated Signaling Pathway (GO:0060337)	2.23118e-09	578.037	IFNA4;IFNA1;IFNB1;STAT2;IFNA2;TYK2;IKBKE;JAK1
I-kappaB kinase/NF-kappaB Signaling (GO:0007249)	4.53107e-10	568.591	CHUK;REL;TLR9;TLR8;TLR7;IKBKG;MAP3K7;RELB;NFKB2
Cellular Response To Type I Interferon (GO:0071357)	2.80259e-09	552.346	IFNA4;IFNA1;IFNB1;STAT2;IFNA2;TYK2;IKBKE;JAK1
Regulation Of Nitric-Oxide Synthase Biosynthetic Process (GO:0051769)	5.96801e-06	551.194	IL33;NAMPT;TLR9;JAK2
B Cell Proliferation (GO:0042100)	1.68003e-08	546.449	IFNA4;CD40;MEF2C;CD40LG;IFNA1;IFNB1;IFNA2
Receptor Signaling Pathway Via STAT (GO:0097696)	1.68003e-08	546.449	CSF2;IFNB1;STAT2;STAT6;TYK2;JAK2;JAK1
Regulation Of Tyrosine Phosphorylation Of STAT Protein (GO:0042509)	3.40863e-11	524.143	IL4;IL3;CD40;CNTF;CSF2;TSLP;EPO;IL15;IFNA2;JAK2;PARP9
Regulation Of Transcription By RNA Polymerase II (GO:0006357)	5.90607e-33	511.334	ATF1;CD40;CSF3;EPO;EHMT1;BRCA1;AHR;YBX1;RBPJ;FGF1;IKZF4;ETS2;SOX2;SHH;SIX5;PPP1R13L;HNF4A;MYB;NAMPT;IKBKG;HRAS;TP63;MEF2A;MED1;SREBF1;MEF2C;PARP1;CHUK;HGF;TFEB;HNF1B;MITF;ETV1;HNF1A;PROX1;PARP9;POU5F1;CREB1;IRF3;ELF3;HAND2;MYOD1;IRF1;IRF2;TLR9;IRF7;RARB;IRF5;PPARA;IRF9;FOXC1;CEBPB;CEBPE;NLRC5;RELB;STRA8;STAT6;FADD;BRD4;ESRRA;IL33;TCF7L2;CDX2;IFNB1;STAT2;GDF2;NFATC2;ARID3A;KLF4;TBX5;ESR1;NFKB2;SET…
Cytokine-Mediated Signaling Pathway (GO:0019221)	6.16752e-18	488.748	IFNA4;CNTF;FOXC1;CSF3;CSF2;IFNA1;EPO;EBI3;IFNA2;STAT6;JAK2;MAP3K7;JAK1;IL33;CHUK;IL15;IFNB1;TYK2;EREG;IL17RA;IL4;IL3;CXCL10;LEP;IRF5
Regulation Of Interferon-Alpha Production (GO:0032647)	1.60431e-07	488.729	IRF3;IRF7;TLR9;TLR8;IRF5;TLR7
I-kappaB Phosphorylation (GO:0007252)	7.4545e-05	487.467	TLR9;TLR7;MAP3K7
Regulation Of Natural Killer Cell Proliferation (GO:0032817)	7.4545e-05	487.467	LEP;TYK2;JAK2
Endodermal Cell Fate Commitment (GO:0001711)	7.4545e-05	487.467	SOX2;NANOG;POU5F1
Muscle Cell Fate Commitment (GO:0042693)	7.4545e-05	487.467	MEF2C;WT1;MYOD1
Regulation Of Interferon-Beta Production (GO:0032648)	1.22815e-09	475.992	IRF3;IRF1;IRF7;TLR9;REL;TLR8;IRF5;TLR7;RELB
ERBB2-EGFR Signaling Pathway (GO:0038134)	0.00093712	474.455	ERBB2;EREG
T-helper 2 Cell Differentiation (GO:0045064)	0.00093712	474.455	IL4;MYB
Regulation Of Macrophage Apoptotic Process (GO:2000109)	0.00093712	474.455	MEF2C;IRF7
Cellular Response To Granulocyte Macrophage Colony-Stimulating Factor Stimulus (GO:0097011)	0.00093712	474.455	CSF2;NPR2
Reproductive System Development (GO:0061458)	0.00093712	474.455	SHH;WT1
Response To Granulocyte Macrophage Colony-Stimulating Factor (GO:0097012)	0.00093712	474.455	CSF2;NPR2
Ventricular Cardiac Muscle Cell Development (GO:0055015)	0.00093712	474.455	MEF2A;PROX1
interleukin-17A-mediated Signaling Pathway (GO:0038173)	0.00093712	474.455	MAP3K7;IL17RA
Interleukin-4-Mediated Signaling Pathway (GO:0035771)	0.00093712	474.455	STAT6;JAK1
Negative Regulation Of Myeloid Cell Apoptotic Process (GO:0033033)	0.00093712	474.455	EPO;IRF7
Nephron Tubule Development (GO:0072080)	0.00093712	474.455	MEF2C;HNF1B
Positive Regulation Of NK T Cell Proliferation (GO:0051142)	0.00093712	474.455	TYK2;JAK2
Positive Regulation Of Cholesterol Biosynthetic Process (GO:0045542)	0.00093712	474.455	SREBF1;FGF1
Positive Regulation Of Sterol Biosynthetic Process (GO:0106120)	0.00093712	474.455	SREBF1;FGF1
Microglial Cell Activation (GO:0001774)	1.18148e-06	471.37	IL4;C1QA;TYROBP;MAPT;JAK2
Macrophage Differentiation (GO:0030225)	1.53839e-06	433.341	IL33;CSF2;CSF1;PARP1;IL15
Positive Regulation Of Interferon-Beta Production (GO:0032728)	5.11696e-08	423.991	IRF3;IRF1;IRF7;TLR9;TLR8;IRF5;TLR7
Positive Regulation Of Lymphocyte Proliferation (GO:0050671)	1.47443e-10	421.774	IL4;CD40;MEF2C;CD40LG;IL15;LEP;TLR9;CD28;NFATC2;TYK2;JAK2
Positive Regulation Of Type I Interferon Production (GO:0032481)	6.2093e-10	416.862	CHUK;IRF3;IRF1;IRF7;TLR9;CGAS;TLR8;IRF5;TLR7;IKBKE
Cellular Response To Type III Interferon (GO:0071358)	0.000105724	402.447	TYK2;IFNL4;JAK1
Type III Interferon-Mediated Signaling Pathway (GO:0038196)	0.000105724	402.447	TYK2;IFNL4;JAK1
Regulation Of T-helper 2 Cell Cytokine Production (GO:2000551)	0.000105724	402.447	IL4;IFNB1;IFNA2
Lymphocyte Proliferation (GO:0046651)	7.6089e-08	387.224	IFNA4;CD40;MEF2C;CD40LG;IFNA1;IFNB1;IFNA2
Defense Response To Symbiont (GO:0140546)	1.37643e-12	361.8	CD40;IFNB1;STAT2;IFNA2;NLRC5;CGAS;IRF3;IRF1;IRF2;IRF7;TLR9;TLR8;TLR7;FADD;IFNL4;IKBKE

## Sheet: Table S5
GBM vs MM (down-regulated; panel 4B)
Term	P-value	Combined Score	Genes
Regulation Of Organ Growth (GO:0046620)	6.66935e-06	1466.65	LATS1;LATS2;SOD1
rDNA Heterochromatin Formation (GO:0000183)	0.000366432	803.118	SMARCA5;SIRT1
Negative Regulation Of Cyclin-Dependent Protein Kinase Activity (GO:1904030)	2.68032e-06	664.331	CDKN1C;LATS1;CDKN1B;LATS2
Regulation Of Developmental Growth (GO:0048638)	3.04972e-07	653.949	LATS1;LATS2;SIX1;APOE;SOD1
Nucleolar Chromatin Organization (GO:1990700)	0.000511333	615.404	SMARCA5;SIRT1
Regulation Of Brown Fat Cell Differentiation (GO:0090335)	7.83783e-05	415.32	FLCN;SIX1;SIRT1
Regulation Of Histone Methylation (GO:0031060)	0.000870867	408.649	SMARCA5;SIRT1
Mitochondrion Morphogenesis (GO:0070584)	0.000870867	408.649	PNPT1;MTM1
Negative Regulation Of Cyclin-Dependent Protein Serine/Threonine Kinase Activity (GO:0045736)	0.000110881	350.035	LATS1;CDKN1B;LATS2
Negative Regulation Of Glycolytic Process (GO:0045820)	0.00108504	346.392	FLCN;CBFA2T3
Regulation Of Peptidyl-Lysine Acetylation (GO:2000756)	0.00108504	346.392	FLCN;SIRT1
Fatty Acid Homeostasis (GO:0055089)	0.00108504	346.392	APOE;SIRT1
Negative Regulation Of B Cell Proliferation (GO:0030889)	0.00108504	346.392	CTLA4;RC3H1
Negative Regulation Of Phosphate Metabolic Process (GO:0045936)	0.000129975	323.681	CDKN1C;CDKN1B;SIRT1
Cell Part Morphogenesis (GO:0032990)	0.00132184	298.984	PNPT1;MTM1
Smooth Muscle Cell Differentiation (GO:0051145)	0.00132184	298.984	MRTFB;MRTFA
Mitochondrion Distribution (GO:0048311)	0.00132184	298.984	CLUH;MTM1
Negative Regulation Of Macroautophagy (GO:0016242)	0.00017431	280.082	TSC2;TSC1;MTM1
Negative Regulation Of Protein Localization To Nucleus (GO:1900181)	0.00017431	280.082	LATS1;FLCN;LATS2
Positive Regulation Of mRNA Metabolic Process (GO:1903313)	0.00158105	261.804	CNOT7;PNPT1
Regulation Of Actomyosin Structure Organization (GO:0110020)	0.00158105	261.804	PTGER4;TSC1
Negative Regulation Of Alcohol Biosynthetic Process (GO:1902931)	0.00158105	261.804	GFI1;SOD1
Negative Regulation Of TOR Signaling (GO:0032007)	7.35694e-06	252.026	FLCN;NPC1;TSC2;TSC1;SIRT1
Positive Regulation Of Histone Deacetylation (GO:0031065)	0.00186243	231.948	SMARCA5;SIRT1
Thymus Development (GO:0048538)	0.00186243	231.948	SIX1;SOD1
Positive Regulation Of Protein Deacetylation (GO:0090312)	0.00186243	231.948	SMARCA5;SIRT1
Protein Transport To Vacuole Involved In Ubiquitin-Dependent Protein Catabolic Process Via The Multivesicular Body Sorting Pathway (GO:0043328)	0.00216577	207.504	UBAP1;VPS37A
Negative Regulation Of Cell Cycle (GO:0045786)	4.26841e-06	198.011	CDKN1C;LATS1;CDKN1B;LATS2;GMNN;SIRT1
Regulation Of Cholesterol Biosynthetic Process (GO:0045540)	0.00249083	187.167	APOE;SOD1
Negative Regulation Of Type I Interferon-Mediated Signaling Pathway (GO:0060339)	0.00249083	187.167	CNOT7;SAMHD1
Regulation Of Macrophage Apoptotic Process (GO:2000109)	0.0247535	185.836	SIRT1
Negative Regulation Of Vitamin Metabolic Process (GO:0046137)	0.0247535	185.836	GFI1
Positive Regulation Of Animal Organ Morphogenesis (GO:0110110)	0.0247535	185.836	SIX1
Response To Lithium Ion (GO:0010226)	0.0247535	185.836	CDKN1B
Positive Regulation Of Protein Catabolic Process In The Vacuole (GO:1904352)	0.0247535	185.836	MARCHF2
Hydrogen Peroxide Biosynthetic Process (GO:0050665)	0.0247535	185.836	SOD1
Lipoprotein Metabolic Process (GO:0042157)	0.0247535	185.836	APOE
Mitochondrial RNA 3'-End Processing (GO:0000965)	0.0247535	185.836	PNPT1
Purine Deoxyribonucleotide Catabolic Process (GO:0009155)	0.0247535	185.836	SAMHD1
Regulation Of Calcidiol 1-Monooxygenase Activity (GO:0060558)	0.0247535	185.836	GFI1
Negative Regulation Of Cellular Extravasation (GO:0002692)	0.0247535	185.836	PTGER4
Response To Hydrogen Peroxide (GO:0042542)	8.17123e-05	185.426	HBB;SIRPA;SIRT1;SOD1
Negative Regulation Of ATP-dependent Activity (GO:0032780)	0.00283741	170.013	TSC1;SIRT1
Regulation Of Cellular Respiration (GO:0043457)	0.00320529	155.372	PNPT1;CBFA2T3
Carbohydrate Derivative Catabolic Process (GO:1901136)	0.00320529	155.372	SAMHD1;FBXO44
Facultative Heterochromatin Formation (GO:0140718)	0.00320529	155.372	SMARCA5;SIRT1
Hippo Signaling (GO:0035329)	0.00320529	155.372	LATS1;LATS2
Intracellular Estrogen Receptor Signaling Pathway (GO:0030520)	0.00320529	155.372	EGLN2;SAFB
Ubiquitin-Dependent Protein Catabolic Process Via The Multivesicular Body Sorting Pathway (GO:0043162)	0.00059341	152.192	NEDD4;UBAP1;VPS37A
T-helper Cell Differentiation (GO:0042093)	0.00359424	142.749	PTGER4;ZFPM1

## Sheet: Table S6
GBM vs MM-BM (up-regulated; panel 1A)
Term	P-value	Combined Score	Genes
Regulation Of Calcidiol 1-Monooxygenase Activity (GO:0060558)	7.71386e-09	12072	IFNG;IL1B;TNF;NFKB1
Positive Regulation Of Interferon-Alpha Production (GO:0032727)	1.4524e-19	8170.11	MAVS;IRF3;RIPK2;STAT1;IRF7;TLR9;TLR8;TLR7;TLR4;TLR3;RIGI
Regulation Of Interferon-Alpha Production (GO:0032647)	3.09809e-18	5061.2	MAVS;IRF3;RIPK2;STAT1;IRF7;TLR9;TLR8;TLR7;TLR4;TLR3;RIGI
Positive Regulation Of miRNA Transcription (GO:1902895)	6.1123e-23	4855.17	EGR1;JUN;SPI1;SMAD3;TGFB1;STAT3;PRL;FOXO3;KLF4;FGF2;HIF1A;TNF;RELA;SMARCA4;TP53
Positive Regulation Of miRNA Metabolic Process (GO:2000630)	7.37723e-24	4615.89	EGR1;JUN;SPI1;SMAD3;TGFB1;STAT3;PRL;FOXO3;KLF4;FGF2;TNF;HIF1A;RELA;NFKB1;SMARCA4;TP53
Positive Regulation Of Cytokine Production Involved In Inflammatory Response (GO:1900017)	8.76876e-14	4014.66	IL6;STAT3;TICAM1;HIF1A;TNF;TLR4;MYD88;IL17A
Positive Regulation Of Interferon-Beta Production (GO:0032728)	2.77667e-18	3488.7	MAVS;IRF3;STING1;RIPK2;IRF1;IRF7;TLR9;TLR8;TLR7;TLR4;TLR3;RIGI
Positive Regulation Of Cytokine Production (GO:0001819)	5.52066e-44	3469.07	IL21;APP;ITK;CGAS;PTGS2;TNF;HIF1A;RELA;IFNL1;JAK2;IL6R;EGR1;TGFB1;RIPK2;IL13;STAT3;GDF2;EIF2AK3;OSM;TICAM1;SORL1;IL2;AGT;IL1A;IL6;MAVS;CD40LG;IRF3;IFNG;STING1;IRF1;IL1B;LEP;TLR9;IRF7;TLR8;TLR7;TLR4;MYD88;TLR3;RIGI;IL17A
Positive Regulation Of Type I Interferon Production (GO:0032481)	1.57077e-23	3423.09	CHUK;RIPK2;STAT1;CGAS;TICAM1;MAVS;IRF3;STING1;IRF1;IRF7;TLR9;TLR8;TLR7;TLR4;TLR3;MYD88;RIGI
Regulation Of miRNA Transcription (GO:1902893)	2.29423e-22	3312.16	EGR1;JUN;SPI1;SMAD3;TGFB1;STAT3;PRL;FOXO3;KLF4;FGF2;TNF;HIF1A;RELA;SMARCA4;BMP4;TP53
Interleukin-6-Mediated Signaling Pathway (GO:0070102)	9.62755e-11	3245.71	SMAD4;IL6;SPI1;STAT3;JAK2;IL6R
Regulation Of Hyaluronan Biosynthetic Process (GO:1900125)	2.47729e-06	3102.84	TGFB1;EGF;NFKB1
Regulation Of Vitamin D Biosynthetic Process (GO:0060556)	2.47729e-06	3102.84	IFNG;TNF;NFKB1
Inflammatory Response To Wounding (GO:0090594)	2.47729e-06	3102.84	IL6;TNF;TLR3
Positive Regulation Of Interleukin-6 Production (GO:0032755)	7.42846e-24	3004.6	APP;STAT3;TNF;IL1A;IL6;MAVS;IFNG;IL1B;LEP;TLR9;TLR8;TLR7;IL6R;TLR4;TLR3;MYD88;IL17A;RIGI
Positive Regulation Of Chemokine Production (GO:0032722)	1.61754e-19	2726.24	APP;EGR1;TNF;HIF1A;IL6;MAVS;IFNG;IL1B;TLR9;TLR7;IL6R;TLR4;TLR3;IL17A
Positive Regulation Of Interleukin-8 Production (GO:0032757)	2.58842e-20	2603.49	STAT3;GDF2;TNF;RELA;IL6;MAVS;IL1B;LEP;TLR9;TLR8;TLR7;TLR4;TLR3;MYD88;RIGI
Regulation Of Interleukin-23 Production (GO:0032667)	1.06413e-07	2593.62	IFNG;TLR4;MYD88;IL17A
Regulation Of miRNA Metabolic Process (GO:2000628)	1.06413e-07	2593.62	SMAD3;TGFB1;NFKB1;RELA
Cellular Response To Interleukin-6 (GO:0071354)	9.569e-13	2463.07	SMAD4;IL6;SPI1;STAT3;JAK2;IL6R;NFKB1;RELA
Regulation Of Chemokine Production (GO:0032642)	1.16972e-15	2156.51	APP;EGR1;IL6;IFNG;TLR9;TLR7;HIF1A;TNF;IL6R;TLR4;TLR3
I-kappaB Phosphorylation (GO:0007252)	1.90602e-07	1999.47	TLR9;TLR7;TLR4;TLR3
Type II Interferon-Mediated Signaling Pathway (GO:0060333)	1.90602e-07	1999.47	IFNG;STAT1;IRF1;JAK2
SMAD Protein Complex Assembly (GO:0007183)	4.93159e-06	1958.13	SMAD4;SMAD3;TGFB1
Regulation Of Transforming Growth Factor Beta2 Production (GO:0032909)	4.93159e-06	1958.13	SMAD4;SMAD3;HIF1A
Positive Regulation Of Interleukin-23 Production (GO:0032747)	4.93159e-06	1958.13	IFNG;MYD88;IL17A
Regulation Of Interferon-Beta Production (GO:0032648)	2.49994e-16	1956.73	MAVS;IRF3;STING1;RIPK2;IRF1;IRF7;TLR9;TLR8;TLR7;TLR4;TLR3;RIGI
Regulation Of Interleukin-8 Production (GO:0032677)	6.26029e-20	1942.31	STAT3;GDF2;KLF4;TNF;RELA;IL6;MAVS;IL1B;LEP;TLR9;TLR8;TLR7;TLR4;TLR3;MYD88;RIGI
Regulation Of Nitric-Oxide Synthase Biosynthetic Process (GO:0051769)	1.17837e-08	1857.92	EDN1;IFNG;TLR9;JAK2;TLR4
Positive Regulation Of Nitric Oxide Biosynthetic Process (GO:0045429)	4.24193e-12	1839.53	EDN1;SMAD3;IFNG;IL1B;PTGS2;KLF4;TNF;TLR4
Positive Regulation Of Nitric Oxide Metabolic Process (GO:1904407)	5.90735e-12	1725.36	EDN1;SMAD3;IFNG;IL1B;PTGS2;KLF4;TNF;TLR4
Regulation Of Interleukin-17 Production (GO:0032660)	5.77512e-13	1706.39	IL21;IL6;TGFB1;IFNG;OSM;JAK2;TLR4;IL2;MYD88
Positive Regulation Of Tyrosine Phosphorylation Of STAT Protein (GO:0042531)	8.79746e-16	1668.22	IL21;CNTF;IL6;IFNL1;IFNG;IFNA2;OSM;IGF1;JAK2;TNF;IL6R;IL2
Positive Regulation Of Acute Inflammatory Response (GO:0002675)	1.82373e-08	1611.9	IL6;IL1B;OSM;PTGS2;TNF
Positive Regulation Of Nitric-Oxide Synthase Biosynthetic Process (GO:0051770)	3.16111e-07	1611.67	IFNG;TLR9;JAK2;TLR4
Positive Regulation Of Interleukin-1 Beta Production (GO:0032731)	1.40325e-15	1572.45	APP;EGR1;IL6;IFNG;RIPK2;STAT3;TLR8;JAK2;TNF;TLR4;MYD88;IL17A
Positive Regulation Of Interleukin-17 Production (GO:0032740)	1.11439e-10	1561.45	IL21;IL6;TGFB1;OSM;JAK2;IL2;MYD88
Positive Regulation Of Vascular Endothelial Growth Factor Production (GO:0010575)	1.11439e-10	1561.45	IL1A;IL6;TGFB1;IL1B;EIF2AK3;PTGS2;HIF1A
Regulation Of Interleukin-6 Production (GO:0032675)	1.95054e-20	1543.95	APP;STAT3;TNF;IL1A;IL6;MAVS;IFNG;IL1B;LEP;TLR9;TLR8;TLR7;IL6R;TLR4;MYD88;TLR3;RIGI;IL17A
TRIF-dependent Toll-Like Receptor Signaling Pathway (GO:0035666)	8.59022e-06	1401.83	IRF3;TICAM1;TLR4
Cellular Response To Angiotensin (GO:1904385)	8.59022e-06	1401.83	PRKCD;NFKB1;RELA
Regulation Of Cytokine Production Involved In Inflammatory Response (GO:1900015)	2.49763e-13	1366.66	IL6;LEP;STAT3;F2;TICAM1;HIF1A;TNF;TLR4;MYD88;IL17A
Regulation Of Vascular Endothelial Growth Factor Production (GO:0010574)	2.09584e-10	1358.44	IL1A;IL6;TGFB1;IL1B;EIF2AK3;PTGS2;HIF1A
Regulation Of Nitric Oxide Biosynthetic Process (GO:0045428)	2.27205e-12	1352.54	EDN1;SMAD3;IFNG;IL1B;PTGS2;JAK2;KLF4;TNF;TLR4
Positive Regulation Of Smooth Muscle Cell Proliferation (GO:0048661)	3.1558e-13	1318.93	BMP4;EDN1;JUN;IL6;TGFB1;STAT1;IGF1;FGF2;TNF;IL6R
Positive Regulation Of Nitrogen Compound Metabolic Process (GO:0051173)	2.56991e-11	1301.47	APP;TGFB1;CSF1;IFNG;EGF;KLF4;TNF;NFKB1
Positive Regulation Of Interleukin-1 Production (GO:0032732)	6.27757e-15	1300.7	APP;EGR1;IL6;IFNG;RIPK2;STAT3;TLR8;JAK2;TNF;TLR4;MYD88;IL17A
Pattern Recognition Receptor Signaling Pathway (GO:0002221)	5.08937e-14	1278.94	MAVS;IRF3;STING1;TLR9;CGAS;TLR8;TLR7;TICAM1;TLR4;TLR3;RIGI
Regulation Of Tyrosine Phosphorylation Of STAT Protein (GO:0042509)	7.65804e-15	1268.34	IL21;CNTF;IL6;IFNL1;IFNG;IFNA2;OSM;IGF1;JAK2;TNF;IL6R;IL2
Defense Response To Symbiont (GO:0140546)	9.49098e-20	1179.4	IL21;STAT1;IFNA2;NLRC5;CGAS;RELA;IL6;MAVS;IFNL1;IRF3;STING1;IRF1;TLR9;IRF7;TLR8;TLR7;MYD88;TLR3;RIGI

## Sheet: Table S7
GBM vs MM (up-regulated; panel 1B)
Term	P-value	Combined Score	Genes
Regulation Of Calcidiol 1-Monooxygenase Activity (GO:0060558)	7.71386e-09	12072	IFNG;IL1B;TNF;NFKB1
Positive Regulation Of miRNA Transcription (GO:1902895)	6.1123e-23	4855.17	EGR1;JUN;SPI1;SMAD3;TGFB1;STAT3;FOXO3;ETS1;FGF2;HIF1A;TNF;EGFR;RELA;SMARCA4;TP53
Positive Regulation Of miRNA Metabolic Process (GO:2000630)	7.37723e-24	4615.89	EGR1;JUN;SPI1;SMAD3;TGFB1;STAT3;FOXO3;ETS1;FGF2;TNF;HIF1A;EGFR;RELA;NFKB1;SMARCA4;TP53
Positive Regulation Of Cytokine Production Involved In Inflammatory Response (GO:1900017)	8.76876e-14	4014.66	IL6;STAT3;TICAM1;HIF1A;TNF;TLR4;MYD88;IL17A
Regulation Of Chemokine Production (GO:0032642)	2.20214e-19	3472.1	APP;EGR1;IL18;EIF2AK2;HIF1A;TNF;ADAM17;IL6;IFNG;TLR7;IL6R;TLR4;TLR3
Positive Regulation Of Chemokine Production (GO:0032722)	2.39211e-21	3319.34	APP;EGR1;IL18;EIF2AK2;TNF;HIF1A;IL6;MAVS;IFNG;IL1B;TLR7;IL6R;TLR4;TLR3;IL17A
Regulation Of miRNA Transcription (GO:1902893)	2.29423e-22	3312.16	EGR1;JUN;SPI1;SMAD3;TGFB1;STAT3;FOXO3;ETS1;FGF2;TNF;HIF1A;EGFR;RELA;SMARCA4;BMP4;TP53
Interleukin-6-Mediated Signaling Pathway (GO:0070102)	9.62755e-11	3245.71	SMAD4;IL6;SPI1;SRC;STAT3;IL6R
ERBB2-EGFR Signaling Pathway (GO:0038134)	2.47729e-06	3102.84	EGF;TGFA;EGFR
Regulation Of Hyaluronan Biosynthetic Process (GO:1900125)	2.47729e-06	3102.84	TGFB1;EGF;NFKB1
Regulation Of Vitamin D Biosynthetic Process (GO:0060556)	2.47729e-06	3102.84	IFNG;TNF;NFKB1
Inflammatory Response To Wounding (GO:0090594)	2.47729e-06	3102.84	IL6;TNF;TLR3
Positive Regulation Of Fever Generation (GO:0031622)	2.47729e-06	3102.84	TNFSF11;PTGS2;TNF
Positive Regulation Of Interferon-Alpha Production (GO:0032727)	4.01358e-13	2931.52	MAVS;TBK1;RIPK2;STAT1;TLR7;TLR4;TLR3;RIGI
Regulation Of Interleukin-23 Production (GO:0032667)	1.06413e-07	2593.62	IFNG;TLR4;MYD88;IL17A
Regulation Of miRNA Metabolic Process (GO:2000628)	1.06413e-07	2593.62	SMAD3;TGFB1;NFKB1;RELA
Cellular Response To Interleukin-6 (GO:0071354)	9.569e-13	2463.07	SMAD4;IL6;SPI1;SRC;STAT3;IL6R;NFKB1;RELA
Regulation Of Leukocyte Adhesion To Vascular Endothelial Cell (GO:1904994)	7.2885e-09	2179.32	NFAT5;IL6;TRAF6;TNF;RELA
Positive Regulation Of Myeloid Leukocyte Mediated Immunity (GO:0002888)	7.2885e-09	2179.32	MAVS;ITGAM;SPI1;TICAM1;RIGI
Positive Regulation Of Smooth Muscle Cell Proliferation (GO:0048661)	1.0933e-16	2173.68	BMP4;ERN1;EDN1;JUN;IL6;TGFB1;STAT1;IL18;IGF1;FGF2;TNF;IL6R
Positive Regulation Of Cytokine Production (GO:0001819)	1.34374e-33	1979.08	IL21;APP;PTGS2;TNF;HIF1A;RELA;TBK1;IFNL1;IL6R;EGR1;TGFB1;RIPK2;IL13;STAT3;EIF2AK3;IL18;OSM;EIF2AK2;TICAM1;SORL1;IL2;AGT;IL1A;IL6;MAVS;IFNG;STING1;TRAF6;IL1B;TLR7;TLR4;MYD88;TLR3;RIGI;IL17A
Regulation Of Interferon-Alpha Production (GO:0032647)	3.00091e-12	1967.49	MAVS;TBK1;RIPK2;STAT1;TLR7;TLR4;TLR3;RIGI
SMAD Protein Complex Assembly (GO:0007183)	4.93159e-06	1958.13	SMAD4;SMAD3;TGFB1
Regulation Of Transforming Growth Factor Beta2 Production (GO:0032909)	4.93159e-06	1958.13	SMAD4;SMAD3;HIF1A
Positive Regulation Of Interleukin-23 Production (GO:0032747)	4.93159e-06	1958.13	IFNG;MYD88;IL17A
Positive Regulation Of Leukocyte Adhesion To Vascular Endothelial Cell (GO:1904996)	6.80091e-10	1889.99	NFAT5;IL6;TRAF6;ETS1;TNF;RELA
Positive Regulation Of Interleukin-6 Production (GO:0032755)	9.6321e-19	1804.48	APP;STAT3;TNF;IL1A;IL6;MAVS;IFNG;IL1B;TLR7;IL6R;TLR4;TLR3;MYD88;IL17A;RIGI
Positive Regulation Of NIK/NF-kappaB Signaling (GO:1901224)	5.40679e-16	1774.34	APP;NFAT5;IL1B;TRAF6;EIF2AK2;TLR7;TNF;TLR4;TLR3;EGFR;RELA;SASH1
Regulation Of Interleukin-17 Production (GO:0032660)	5.77512e-13	1706.39	IL21;IL6;TGFB1;IFNG;IL18;OSM;TLR4;IL2;MYD88
Positive Regulation Of Acute Inflammatory Response (GO:0002675)	1.82373e-08	1611.9	IL6;IL1B;OSM;PTGS2;TNF
Positive Regulation Of Interleukin-17 Production (GO:0032740)	1.11439e-10	1561.45	IL21;IL6;TGFB1;IL18;OSM;IL2;MYD88
Positive Regulation Of Vascular Endothelial Growth Factor Production (GO:0010575)	1.11439e-10	1561.45	IL1A;IL6;TGFB1;IL1B;EIF2AK3;PTGS2;HIF1A
Regulation Of Neuroinflammatory Response (GO:0150077)	1.47557e-09	1540.38	IL6;IL1B;IL18;IGF1;PTGS2;TNF
Lipopolysaccharide-Mediated Signaling Pathway (GO:0031663)	2.09705e-09	1405.56	TGFB1;IL1B;IL18;TICAM1;TNF;TLR4
Cellular Response To Angiotensin (GO:1904385)	8.59022e-06	1401.83	PRKCD;NFKB1;RELA
Regulation Of Vascular Endothelial Growth Factor Production (GO:0010574)	2.09584e-10	1358.44	IL1A;IL6;TGFB1;IL1B;EIF2AK3;PTGS2;HIF1A
Regulation Of Smooth Muscle Cell Proliferation (GO:0048660)	3.3068e-14	1357.42	BMP4;EDN1;IL6;TGFB1;IFNG;STAT1;IL18;CTNNB1;IGF1;TNF;IL6R
Positive Regulation Of Tyrosine Phosphorylation Of STAT Protein (GO:0042531)	4.11153e-14	1317.19	IL21;IL6;IFNL1;IFNG;IL18;OSM;IGF1;TNF;IL6R;IL2;VEGFA
Positive Regulation Of Nitric Oxide Biosynthetic Process (GO:0045429)	2.81455e-10	1273.38	EDN1;SMAD3;IFNG;IL1B;PTGS2;TNF;TLR4
Positive Regulation Of DNA-binding Transcription Factor Activity (GO:0051091)	1.51282e-24	1261.3	ATF2;APP;SMARCB1;TNF;RELA;TNFSF11;EDN1;SMAD3;RIPK2;STAT3;IL18;EIF2AK2;TICAM1;PPRC1;AGT;SMARCA4;VEGFA;IL6;MAVS;STING1;TRAF6;IL1B;CTNNB1;TLR4;MYD88;RIGI
Positive Regulation Of Nitric Oxide Metabolic Process (GO:1904407)	3.73307e-10	1197.11	EDN1;SMAD3;IFNG;IL1B;PTGS2;TNF;TLR4
Positive Regulation Of Transcription By RNA Polymerase II (GO:0045944)	1.06565e-35	1196.48	ATF2;APP;SMARCB1;SPI1;ETS1;TNF;FGF2;TBK1;KAT5;TNFSF11;JUNB;EDN1;RIPK2;IL18;PPRC1;TRAF6;TP53;TLR4;TLR3;NFAT5;EPAS1;PLAG1;PTH;FOXO3;HIF1A;EGFR;RELA;STAT4;EGR1;SMAD4;CREBBP;JUN;SMAD3;TGFB1;JAG1;STAT1;STAT3;OSM;IGF1;PBX1;NFKB1;SMARCA4;VEGFA;BMP4;IL6;MAVS;KLF6;STING1;CTNNB1;TP73;RIGI;IL17A
Positive Regulation Of DNA-templated Transcription (GO:0045893)	2.5424e-37	1154.02	RET;ATF2;APP;SMARCB1;SPI1;ETS1;TNF;FGF2;TBK1;KAT5;TNFSF11;JUNB;EDN1;RIPK2;IL18;FOXL2;PPRC1;TRAF6;IL1B;TP53;TLR4;TLR3;NFAT5;EPAS1;PLAG1;PTH;FOXO3;HIF1A;EGFR;RELA;IFNL1;STAT4;EGR1;SMAD4;CREBBP;JUN;SMAD3;TGFB1;JAG1;EGF;STAT1;STAT3;EIF2AK3;OSM;IGF1;PBX1;NFKB1;AGT;SMARCA4;VEGFA;BMP4;IL6;MAVS;KLF6;STING1;CTNNB1;TP73;RIGI;IL17A
Positive Regulation Of Neuroinflammatory Response (GO:0150078)	7.3782e-07	1140.18	IL6;IL1B;IL18;TNF
Regulation Of Peptidyl-Tyrosine Phosphorylation (GO:0050730)	5.00065e-16	1137.03	APP;TGFB1;RIPK2;SRC;PRKCD;OSM;IGF1;SAMSN1;EGFR;AGT;VEGFA;IL6;IL6R;TP53
Positive Regulation Of Interferon-Beta Production (GO:0032728)	5.51279e-11	1125.49	MAVS;TBK1;STING1;RIPK2;TLR7;TLR4;TLR3;RIGI
Regulation Of MAP Kinase Activity (GO:0043405)	2.02111e-17	1118.08	EDN1;TGFB1;EGF;PRKCD;TGFA;FGF2;TNF;SORL1;EGFR;AGT;VEGFA;BMP4;SMPD1;IL1B;TNFSF11;TLR4
Positive Regulation Of MAP Kinase Activity (GO:0043406)	5.87864e-16	1117.05	EDN1;TGFB1;EGF;TGFA;FGF2;TNF;EGFR;VEGFA;ERN1;IL1B;TRAF6;TNFSF11;TLR4;SASH1
Positive Regulation Of Interleukin-8 Production (GO:0032757)	1.39143e-13	1112.95	IL6;MAVS;IL1B;STAT3;TLR7;TNF;TLR4;TLR3;RELA;MYD88;RIGI
Positive Regulation Of Inflammatory Response (GO:0050729)	1.39573e-16	1086.89	IL21;APP;IL18;OSM;ETS1;TNF;IL2;AGT;IL6;LGALS1;IFNG;IL1B;TLR7;TLR4;TLR3

## Sheet: Table S8
GBM vs MM-BM (down-regulated; panel 3A)
Term	P-value	Combined Score	Genes
Positive Regulation Of Nuclear-Transcribed mRNA poly(A) Tail Shortening (GO:0060213)	0.000132781	1319.91	BTG2;ZFP36
Regulation Of Nuclear-Transcribed mRNA poly(A) Tail Shortening (GO:0060211)	0.000182748	1060.46	BTG2;ZFP36
Cellular Response To Corticosteroid Stimulus (GO:0071384)	0.000210674	962.669	ZFP36;SSTR2
Negative Regulation Of Erythrocyte Differentiation (GO:0045647)	0.00722964	878.827	ZFP36
Negative Regulation Of Lens Fiber Cell Differentiation (GO:1902747)	0.00722964	878.827	SPRY2
Negative Regulation Of Meiotic Cell Cycle (GO:0051447)	0.00722964	878.827	DUSP1
Negative Regulation Of Monocyte Chemotaxis (GO:0090027)	0.00722964	878.827	DUSP1
Positive Regulation Of Peroxisome Proliferator Activated Receptor Signaling Pathway (GO:0035360)	0.00722964	878.827	CITED2
Regulation Of Keratinocyte Apoptotic Process (GO:1902172)	0.00722964	878.827	ZFP36
Negative Regulation Of Transcription From RNA Polymerase II Promoter In Response To Stress (GO:0097201)	0.00722964	878.827	CITED2
Regulation Of Mitotic Spindle Checkpoint (GO:1903504)	0.00722964	878.827	DUSP1
Negative Regulation Of Vitamin Metabolic Process (GO:0046137)	0.00722964	878.827	GFI1
Lipoprotein Metabolic Process (GO:0042157)	0.00722964	878.827	APOE
Cellular Response To Granulocyte Macrophage Colony-Stimulating Factor Stimulus (GO:0097011)	0.00722964	878.827	ZFP36
Response To Granulocyte Macrophage Colony-Stimulating Factor (GO:0097012)	0.00722964	878.827	ZFP36
Regulation Of Calcidiol 1-Monooxygenase Activity (GO:0060558)	0.00722964	878.827	GFI1
Positive Regulation Of Regulatory T Cell Differentiation (GO:0045591)	0.000272383	808.913	SOCS1;BCL6
Cellular Response To Glucocorticoid Stimulus (GO:0071385)	0.000272383	808.913	ZFP36;SSTR2
Sterol Catabolic Process (GO:0016127)	0.00866951	677.125	APOE
Negative Regulation Of p38MAPK Cascade (GO:1903753)	0.00866951	677.125	DUSP1
Regulation Of Lens Fiber Cell Differentiation (GO:1902746)	0.00866951	677.125	SPRY2
Positive Regulation Of Receptor Catabolic Process (GO:2000646)	0.00866951	677.125	APOE
Positive Regulation Of Steroid Metabolic Process (GO:0045940)	0.00866951	677.125	APOE
Nuclear-Transcribed mRNA Catabolic Process, Deadenylation-Independent Decay (GO:0031086)	0.00866951	677.125	ZFP36
rDNA Heterochromatin Formation (GO:0000183)	0.00866951	677.125	SMARCA5
Cholesterol Catabolic Process (GO:0006707)	0.00866951	677.125	APOE
Positive Regulation Of Amyloid-Beta Clearance (GO:1900223)	0.00866951	677.125	APOE
Regulation Of Regulatory T Cell Differentiation (GO:0045589)	0.000460576	567.719	SOCS1;BCL6
Spleen Development (GO:0048536)	0.0101074	546.006	CITED2
Regulation Of Extent Of Cell Growth (GO:0061387)	0.0101074	546.006	APOE
Negative Regulation Of Monooxygenase Activity (GO:0032769)	0.0101074	546.006	GFI1
Very-Low-Density Lipoprotein Particle Remodeling (GO:0034372)	0.0101074	546.006	APOE
Nucleolar Chromatin Organization (GO:1990700)	0.0101074	546.006	SMARCA5
Positive Regulation Of CD4-positive, Alpha-Beta T Cell Differentiation (GO:0043372)	0.0101074	546.006	SOCS1
Positive Regulation Of CoA-transferase Activity (GO:1905920)	0.0101074	546.006	APOE
Regulation Of CD8-positive, Alpha-Beta T Cell Differentiation (GO:0043376)	0.0101074	546.006	SOCS1
Regulation Of Cdc42 Protein Signal Transduction (GO:0032489)	0.0101074	546.006	APOE
Regulation Of CoA-transferase Activity (GO:1905918)	0.0101074	546.006	APOE
Negative Regulation Of B Cell Apoptotic Process (GO:0002903)	0.0101074	546.006	BCL6
Negative Regulation Of CD8-positive, Alpha-Beta T Cell Activation (GO:2001186)	0.0101074	546.006	SOCS1
Negative Regulation Of Cell Projection Organization (GO:0031345)	5.13131e-05	483.144	GFI1;SPRY2;APOE
Mismatch Repair (GO:0006298)	0.000596541	476.976	RNASEH2B;TREX1
Negative Regulation Of MAP Kinase Activity (GO:0043407)	5.4467e-05	470.198	DUSP1;SPRY2;APOE
Negative Regulation Of Innate Immune Response (GO:0045824)	5.77455e-05	457.837	TREX1;BANF1;USP18
Negative Regulation Of Long-Term Synaptic Potentiation (GO:1900272)	0.0115432	454.452	APOE
Triglyceride-Rich Lipoprotein Particle Remodeling (GO:0034370)	0.0115432	454.452	APOE
Unsaturated Fatty Acid Biosynthetic Process (GO:0006636)	0.0115432	454.452	SCD
Alcohol Catabolic Process (GO:0046164)	0.0115432	454.452	APOE
Regulation Of Mitotic Sister Chromatid Segregation (GO:0033047)	0.0115432	454.452	DUSP1
Regulation Of Pattern Recognition Receptor Signaling Pathway (GO:0062207)	0.0115432	454.452	GFI1

## Sheet: Table S9
GBM vs MM (down-regulated; panel 3B)
Term	P-value	Combined Score	Genes
Positive Regulation Of Nuclear-Transcribed mRNA poly(A) Tail Shortening (GO:0060213)	0.000183168	1073.27	BTG2;ZFP36
Regulation Of Nuclear-Transcribed mRNA poly(A) Tail Shortening (GO:0060211)	0.000252012	861.143	BTG2;ZFP36
Negative Regulation Of Erythrocyte Differentiation (GO:0045647)	0.0084719	721.505	ZFP36
C-terminal Protein Lipidation (GO:0006501)	0.0084719	721.505	IRGM
Negative Regulation Of Lens Fiber Cell Differentiation (GO:1902747)	0.0084719	721.505	SPRY2
Negative Regulation Of Meiotic Cell Cycle (GO:0051447)	0.0084719	721.505	DUSP1
Negative Regulation Of Monocyte Chemotaxis (GO:0090027)	0.0084719	721.505	DUSP1
Regulation Of Interleukin-1-Mediated Signaling Pathway (GO:2000659)	0.0084719	721.505	IL1RN
Positive Regulation Of Peroxisome Proliferator Activated Receptor Signaling Pathway (GO:0035360)	0.0084719	721.505	CITED2
Regulation Of Keratinocyte Apoptotic Process (GO:1902172)	0.0084719	721.505	ZFP36
Regulation Of Lysosome Organization (GO:1905671)	0.0084719	721.505	IRGM
Negative Regulation Of Transcription From RNA Polymerase II Promoter In Response To Stress (GO:0097201)	0.0084719	721.505	CITED2
Regulation Of Mitotic Spindle Checkpoint (GO:1903504)	0.0084719	721.505	DUSP1
Lipid Droplet Disassembly (GO:1905691)	0.0084719	721.505	PRKAA2
Protein Targeting To Vacuole Involved In Autophagy (GO:0071211)	0.0084719	721.505	IRGM
Cellular Response To Granulocyte Macrophage Colony-Stimulating Factor Stimulus (GO:0097011)	0.0084719	721.505	ZFP36
Response To Granulocyte Macrophage Colony-Stimulating Factor (GO:0097012)	0.0084719	721.505	ZFP36
Positive Regulation Of Mitophagy (GO:1901526)	0.0101579	555.219	IRGM
Negative Regulation Of p38MAPK Cascade (GO:1903753)	0.0101579	555.219	DUSP1
Regulation Of Lens Fiber Cell Differentiation (GO:1902746)	0.0101579	555.219	SPRY2
Nuclear-Transcribed mRNA Catabolic Process, Deadenylation-Independent Decay (GO:0031086)	0.0101579	555.219	ZFP36
Locomotor Rhythm (GO:0045475)	0.0101579	555.219	NCOR1
Nucleotide-Binding Oligomerization Domain Containing 2 Signaling Pathway (GO:0070431)	0.0101579	555.219	IRGM
Positive Regulation Of Autophagosome Maturation (GO:1901098)	0.0101579	555.219	IRGM
Spleen Development (GO:0048536)	0.0118411	447.202	CITED2
Regulation Of Mitophagy (GO:1901524)	0.0118411	447.202	IRGM
Negative Regulation Of B Cell Apoptotic Process (GO:0002903)	0.0118411	447.202	BCL6
Negative Regulation Of Response To Biotic Stimulus (GO:0002832)	6.06565e-05	445.778	TREX1;BANF1;IRGM
Mismatch Repair (GO:0006298)	0.000821136	385.031	RNASEH2B;TREX1
Unsaturated Fatty Acid Biosynthetic Process (GO:0006636)	0.0135216	371.831	SCD
Regulation Of Lysosomal Protein Catabolic Process (GO:1905165)	0.0135216	371.831	USP8
Regulation Of Mitotic Sister Chromatid Segregation (GO:0033047)	0.0135216	371.831	DUSP1
p38MAPK Cascade (GO:0038066)	0.0135216	371.831	ZFP36
Regulation Of Tumor Necrosis Factor Superfamily Cytokine Production (GO:1903555)	0.0135216	371.831	ZFP36
Response To Glucocorticoid (GO:0051384)	0.000888617	364.868	IL1RN;ZFP36
Negative Regulation Of Innate Immune Response (GO:0045824)	9.3704e-05	364.854	TREX1;BANF1;USP18
Negative Regulation Of Heterotypic Cell-Cell Adhesion (GO:0034115)	0.0151993	316.494	IL1RN
Negative Regulation Of Lymphocyte Apoptotic Process (GO:0070229)	0.0151993	316.494	BCL6
Positive Regulation Of miRNA-mediated Gene Silencing (GO:2000637)	0.0151993	316.494	ZFP36
Positive Regulation Of Protein Acetylation (GO:1901985)	0.0151993	316.494	PRKAA2
Negative Regulation Of Transcription By Competitive Promoter Binding (GO:0010944)	0.0151993	316.494	DACH1
Negative Regulation Of Vascular Endothelial Growth Factor Signaling Pathway (GO:1900747)	0.0151993	316.494	SPRY2
Mitotic Nuclear Membrane Organization (GO:0101024)	0.0151993	316.494	BANF1
Mitotic Nuclear Membrane Reassembly (GO:0007084)	0.0151993	316.494	BANF1
Response To Interleukin-4 (GO:0070670)	0.0151993	316.494	TCF7
Regulation Of Animal Organ Morphogenesis (GO:2000027)	0.0151993	316.494	CITED2
Regulation Of Cell-Cell Adhesion Involved In Gastrulation (GO:0070587)	0.0151993	316.494	IL1RN
Negative Regulation Of Glycolytic Process (GO:0045820)	0.0168742	274.289	NCOR1
Fatty Acid Homeostasis (GO:0055089)	0.0168742	274.289	PRKAA2
Positive Regulation Of Post-Transcriptional Gene Silencing By RNA (GO:1900370)	0.0168742	274.289	ZFP36
